# Supplementary material for: A SILAC-Based Method for Quantitative Proteomic Analysis of Intestinal Organoids
Source: Sci Rep. 2016 Nov 30;6:38195. doi: 10.1038/srep38195 (PMC5128881; doi:10.1038/srep38195)
Supplement: Supplementary Table 1 [file srep38195-s2.xls]

## Sheet: proteinGroups
Protein IDs	Protein names	Gene names	Peptides	Intensity	Intensity Matrigel	Intensity Organoid
F8VQJ3;P02468;Q3UNG0;Q3URV4;Q3UFZ9;Q3TRH4;Q6PHM1;F6TLW1;F6SFQ3;A2ATM9;Q9R0B6	Laminin subunit gamma-1	Lamc1	74	51650000000	9.31E+09	4.23E+10
F8VQ40;P19137;Q8C9J2;Q60675	Laminin subunit alpha-1	Lama1	108	60896000000	6.91E+09	5.40E+10
P10493	Nidogen-1	Nid1	50	39091000000	4.96E+09	3.41E+10
Q3UHL7;E9QN70;B9EKB0;P02469;Q9CRX6;Q8K271;Q3UR38;Q0V927;E9PYT5;Q3TNZ8;Q7M098	Laminin subunit beta-1	Lamb1	68	35955000000	4.60E+09	3.14E+10
Q5FWJ3;Q3U6S1;P20152;Q3UAX1;Q3V2S4;Q3TFD9;Q3UD36;Q3TWV0;A4IF59;Q3V2C6;Q3V1K9;P31001;G5E846;G3X981;P15331-3;P15331;P15331-2;A2AKJ2;Q9JJY2;Q3UMG4;D3YZ35;Q05DD2;Q80TQ3;P08551;P08553;P19246	Vimentin	Vim	19	1257300000	1.14E+09	1.20E+08
Q9QZ83		Actg1	19	2.8157E+11	1.00E+09	2.81E+11
A0AUV1;A3KPD0;B2RVF0;A2AB79;Q8CGP6;Q8R1M2;Q8CGP7;Q8CGP5;Q8BFU2;P22752;Q8CGP4;P27661;Q61668;G3UWL7	Histone H2A;Histone H2A type 1-H;Histone H2A.J;Histone H2A type 1-K;Histone H2A type 1-F;Histone H2A type 3;Histone H2A type 1;Histone H2AX	Hist1h2ah;Hist1h2ad;Hist3h2a;H2afj;Hist1h2ak;Hist1h2af;Hist1h2ab;Hist1h2aa;H2afx	6	1.8423E+11	4.47E+08	1.84E+11
F8WIX8;Q149V4;B2RWH3;Q64426;Q64523;Q6GSS7;Q64522	Histone H2A;Histone H2A type 2-C;Histone H2A type 2-A	Hist1h2al;Hist2h2ac;Hist2h2aa1;H2A	6	451380000	3.95E+08	5.61E+07
Q3TGR2;Q8K0E8;CON__P02676	Fibrinogen beta chain;Fibrinopeptide B;Fibrinogen beta chain	Fgb	11	676920000	3.87E+08	2.90E+08
E9PZ16;B1B0C7;Q3UHH3;Q5RKM8;Q52KG8;Q2XQV0		Hspg2	77	6949000000	3.50E+08	6.60E+09
Q8BV87;Q3TWG9;Q3TJK3;P19324;Q8BVU9;Q3TMD2	Serpin H1	Serpinh1	9	613240000	2.97E+08	3.16E+08
Q52L87;Q3TIZ0;P68373;P68369;Q5FW91;P05214;Q9JJZ2;Q9D9Y2;O89052	Tubulin alpha-1C chain;Tubulin alpha-1A chain;Tubulin alpha-3 chain;Tubulin alpha-8 chain	Tuba1c;Tuba1a;Tuba3a;Tuba8	22	51156000000	2.18E+08	5.09E+10
Q8VDD5;Q3UFT0;Q811J9;Q99JJ3;Q7TQJ6;Q8BIE2;Q8BIM8;Q14B05;F2Z494;A2VCK0;Q8BXF2;O89055	Myosin-9	Myh9	104	28688000000	1.87E+08	2.85E+10
B2RQQ8;P08122;D3YV27	Collagen alpha-2(IV) chain;Canstatin	Col4a2	9	913460000	1.81E+08	7.32E+08
B2RTM0;P62806;Q61667;Q6B822	Histone H4	Hist2h4;Hist1h4a	13	1.8188E+11	1.79E+08	1.82E+11
Q03265;D3Z6F5;Q3U452;D6RJ16	ATP synthase subunit alpha, mitochondrial;ATP synthase subunit alpha	Atp5a1	30	92279000000	1.52E+08	9.21E+10
Q3UEM7;Q3UER8;Q8VCM7	Fibrinogen gamma chain	Fgg	7	198080000	1.20E+08	7.83E+07
Q99K47;E9PV24;Q08284		Fga	4	293670000	1.13E+08	1.80E+08
Q9D2G2;Q9D2G2-2	Dihydrolipoyllysine-residue succinyltransferase component of 2-oxoglutarate dehydrogenase complex, mitochondrial	Dlst	9	5551900000	1.08E+08	5.44E+09
A8DUQ5;A8DUK7;A8DUK4;A8DUQ1;A8DUN2;A8DUP0;A8DUL2;A8DUL0;A8DUK2;A8DUM2;A8DUL7;D4N6R6;E9Q223;B1Q450;D4N6V9;D4N6U4;D0U270;D0U269;A8DUP7;A8DUK0;P02088;Q9QUN8;Q54AH9;A8DUL5;A8DUP5;Q549D9;D4N6N9;D4N6M2;D0U293;D0U285;D0U284;A8DV59;A8DV41;A8DUP3;P02089;D4N6N2;Q61650	Hemoglobin subunit beta-1;Hemoglobin subunit beta-2	Hbbt1;Hbb-bs;HBB1;Hbb-b1;Hbb-b2;Hbbt2	8	323570000	7.50E+07	2.49E+08
A1L0U3;F8WI35;A1L0V4;B9EI85;P84244;P84228;P68433;P02301;E0CZ27;E0CYR7;E0CYN1	Histone H3;Histone H3.3;Histone H3.2;Histone H3.1;Histone H3.3C	Hist1h3e;H3f3a;Hist1h3i;Hist2h3b;Hist1h3b;Hist1h3a;H3f3c	9	39608000000	7.45E+07	3.95E+10
B7ZNJ1;Q3UH17;B9EHT6;Q3TCF1;Q3UHL6;Q3UGY5;P11276;Q3TBB4;Q3UHR1;Q3TCL7;Q3UZF9;Q8R3F3;Q99KD0;Q4KL80	Fibronectin;Anastellin	Fn1	13	251760000	7.33E+07	1.78E+08
Q3TDG9;Q9ER00;Q3TIL5	Syntaxin-12	Stx12	4	346030000	5.78E+07	2.88E+08
Q58EU3;Q3TXS9;Q3TLE5;P25444;Q3TXR5;L7N240;Q3UB36;D3Z659;D3YVC1;Q3TI78;Q3TL20;D3YWJ3;Q9DC49;E9Q1N8;J3QM94;J3QMG5;O89072;F6YTZ4;L7N453;Q3V2B9;D3Z536	40S ribosomal protein S2	Rps2;Gm18025;Gm5786;LLRep3;Gm6576	12	12119000000	5.32E+07	1.21E+10
P99024;Q80ZV2;CON__ENSEMBL:ENSBTAP00000025008;A2AQ07;D5MR34;G3UZR1	Tubulin beta-5 chain	Tubb5	25	56651000000	4.98E+07	5.66E+10
D3YTQ9;Q3UXS6;Q3UK70;P62843	40S ribosomal protein S15	Rps15	3	1409000000	4.04E+07	1.37E+09
B2CY77;P14206;D3YTT7	40S ribosomal protein SA	Rpsa	16	13587000000	3.81E+07	1.35E+10
Q6P8N8;Q9JHS4;F7BB92;Q8BRZ3;Q3TNL0	ATP-dependent Clp protease ATP-binding subunit clpX-like, mitochondrial	Clpx	13	1136000000	3.77E+07	1.10E+09
Q80U60;B2RX13;Q3UQ28;D3Z5M7	Peroxidasin homolog	Pxdn	11	152030000	3.41E+07	1.18E+08
P02463;P70165;Q61436;Q3TP61;Q80V57;Q8BNS7;F7CK55;Q9ESQ2;Q63ZW6	Collagen alpha-1(IV) chain;Arresten	Col4a1;Col4a5	4	713580000	3.38E+07	6.80E+08
Q561N5;F6YVP7;P62270;S4R1N6;F5H8M6;Q3TW65	40S ribosomal protein S18	Rps18;Gm10260	12	11157000000	3.25E+07	1.11E+10
Q3U9G2;P20029;Q3TWF2;Q3TKF8;Q3TI47;Q9DC41;Q3U7T8;Q3U6V3;Q3UEM8;Q3TUS2;O88687	78 kDa glucose-regulated protein	Hspa5	34	45163000000	3.13E+07	4.51E+10
Q4FJX7;H3BJ97;Q99JR5	Tubulointerstitial nephritis antigen-like	Tinagl1	4	356730000	3.11E+07	3.26E+08
Q9Z2X1;Q9Z2X1-2;J3QMQ5;J3QM80;Q8R582;J3QMT0;J3QNH2;J3QMV8;J3QP45	Heterogeneous nuclear ribonucleoprotein F;Heterogeneous nuclear ribonucleoprotein F, N-terminally processed	Hnrnpf	11	9680500000	2.70E+07	9.65E+09
Q5SV64;Q3UH59;Q61879;Q80T68;Q8BLI3;Q8BLI1;Q8BWI3;Q4KMN4;Q6PB65	Myosin-10	Myh10	22	36352000	2.45E+07	1.18E+07
Q497N1;P62855	40S ribosomal protein S26	Rps26	3	2416400000	1.92E+07	2.40E+09
Q3UBA6;Q3TZJ3;Q3TQ13;Q3TH56;Q3TEK2;P63017;Q504P4;Q3U9L2;Q3UDS0;Q3ULM1;Q3TRH3;Q3TF16;Q3TB63;Q3KQJ4;D3Z5E2;D3YW43;B7U582;P17156	Heat shock cognate 71 kDa protein	Hspa8	30	53756000000	1.91E+07	5.37E+10
Q8VIJ6;Q3TZL2;Q9Z1Q0;Q810V5;Q7TMH7	Splicing factor, proline- and glutamine-rich	Sfpq	20	4752200000	1.88E+07	4.73E+09
Q9QYE6;G8DYC4;G8DYB6;G8DYC0;G8DYD2;G8DYD6;G8DYD3;G8DYC9;G8DY98;G8DY89;G8DY77;G8DY65	Golgin subfamily A member 5	Golga5	3	29009000	1.73E+07	1.18E+07
Q5M9M0;P19253;E9Q5A0;S4R281;Q3TDS9;D3YY61	60S ribosomal protein L13a	Rpl13a	7	4060700000	1.53E+07	4.05E+09
Q9CZL0;Q6PDC2;Q3TFU8;Q99KF1;Q8BLM5;Q3U7N8	Transmembrane emp24 domain-containing protein 9	Tmed9	6	445310000	1.51E+07	4.30E+08
Q642K1;Q58EW0;P35980;Q0QEW9;G3UZJ6;G3UZK4;G3UYV6;G3UX28	60S ribosomal protein L18	Rpl18	8	8417000000	1.48E+07	8.40E+09
Q99LC5	Electron transfer flavoprotein subunit alpha, mitochondrial	Etfa	12	8459800000	1.47E+07	8.45E+09
Q9CXK3;Q497E4;Q3TG92;P68134;P68033;Q3UIJ3;P62737;Q61275;Q3UJ36;Q3U122;P63268;D3YZY0;Q61264;Q61272;Q61852;D3Z2K3;I6L9D2;Q61274;Q61273	Actin, alpha skeletal muscle;Actin, alpha cardiac muscle 1;Actin, aortic smooth muscle;Actin, gamma-enteric smooth muscle	Actc1;Acta1;Acta2;Actg2	17	71694000000	1.43E+07	7.17E+10
Q9DB20;Q3THG0;Q3TF25;F7D3P8;F6XVM5	ATP synthase subunit O, mitochondrial	Atp5o	10	13380000000	1.32E+07	1.34E+10
Q8R5G0;Q8CFA3;Q3US45;Q3TPN0;O88322;Q8C6Z2	Nidogen-2	Nid2;NID-2	7	67815000	1.31E+07	5.47E+07
Q3V2G1;Q00623;O09042;O08855;Q58EV2	Apolipoprotein A-I;Proapolipoprotein A-I;Truncated apolipoprotein A-I	Apoa1	13	3578500000	1.27E+07	3.57E+09
Q6P1A9;Q5EBG5;Q58ET1;L7N202;Q80UT7;P12970;D3YVE6;D3YXT4;D3YU93;F6U2H0;F6ZVW4;F6VBB8;F6YI27;F6TIC7;Q8CDE3;F6SSI5	60S ribosomal protein L7a	Rpl7a;Gm4978	19	11688000000	1.20E+07	1.17E+10
O70569;P62264;D3YVF4;D3Z7I1;Q3UJS5	40S ribosomal protein S14	rps14;Rps14	8	5729200000	1.15E+07	5.72E+09
Q58E64;Q3UA81;P10126;Q3UZQ3;Q3TII3;D3YZ68;D3Z3I8;P62631;Q4FZE5	Elongation factor 1-alpha;Elongation factor 1-alpha 1	Eef1a1	15	93874000000	1.15E+07	9.39E+10
Q5YLW3;P62908;Q9D0A2;Q3UK56;Q9CZP6;Q3UCL7;D3YV43;O89068	40S ribosomal protein S3	Rps3	18	15244000000	1.12E+07	1.52E+10
Q5BLK2;P60867	40S ribosomal protein S20	Rps20	4	7143200000	1.08E+07	7.13E+09
Q5SXR6;Q68FD5;Q80U89;Q3UPJ3;Q3U0H2;Q3TYQ2;Q3TAN1;Q8K2I5;Q3TJ98;F6Z1R4	Clathrin heavy chain;Clathrin heavy chain 1	Cltc;mKIAA0034	68	23625000000	1.03E+07	2.36E+10
Q5M8Q0;Q3U7D2;E9QAZ2;Q9CZM2;E9Q1X1;B8JKK2	Ribosomal protein L15;60S ribosomal protein L15	Rpl15;Gm10020	6	3020600000	9.85E+06	3.01E+09
Q3UHQ5;E9PVA8;B2RWW6;Q8CHH7;Q6PGM5;Q640Q4;Q8BIX2;Q3U3Z4;Q6NV94;Q8BTM7		Gcn1l1	37	1060300000	9.43E+06	1.05E+09
Q3UJS0;P62918;Q3THC7;Q9Z237	60S ribosomal protein L8	Rpl8	9	6089300000	8.77E+06	6.08E+09
Q8BT09;Q5BLK1;P62754;Q3TL53	40S ribosomal protein S6	Rps6	8	5024700000	8.35E+06	5.02E+09
P48678;B3RH23;Q3UCU3;P48678-2;B3RH24;Q3U733;Q3U7I5;P48678-3;D3YUF7;Q8BNX5;Q9CTL2	Prelamin-A/C;Lamin-A/C	Lmna	31	4622400000	7.81E+06	4.61E+09
P54071;D6RIL6	Isocitrate dehydrogenase [NADP], mitochondrial	Idh2	23	7137200000	7.23E+06	7.13E+09
A0JLV3;B2RTK3;Q8CGP2;Q6ZWY9;Q64525;Q64478;Q64475;P10854;P10853;Q8CGP2-2;B2RVD5;Q8CBB6;Q921L4;Q8CGP1;Q8VEE3;G3X9D5;A0JNS9;P70696;Q8C622	Histone H2B;Histone H2B type 1-P;Histone H2B type 1-C/E/G;Histone H2B type 2-B;Histone H2B type 1-H;Histone H2B type 1-B;Histone H2B type 1-M;Histone H2B type 1-F/J/L;Histone H2B type 1-K;Histone H2B type 1-A	Hist1h2bj;Hist1h2bm;Hist1h2bp;Hist1h2bc;Hist2h2bb;Hist1h2bh;Hist1h2bb;Hist1h2bf;Hist1h2bk;Hist1h2br;LOC665622;Hist1h2ba	11	1.3394E+11	7.21E+06	1.34E+11
Q5FWB7;P05064;A6ZI44;Q6NY00;Q9CPQ9;A6ZI46;D3YWI1;D3Z510;D3YV98;A6ZI47	Fructose-bisphosphate aldolase A	Aldoa;Aldoart1	26	32307000000	7.03E+06	3.23E+10
Q3UXP2;Q3TXT7;Q9WTM5;D3YXQ8	RuvB-like 2	Ruvbl2	15	1715600000	6.46E+06	1.71E+09
P56480	ATP synthase subunit beta, mitochondrial	Atp5b	25	1.4954E+11	6.31E+06	1.50E+11
Q5RKP4;Q8BMR3;Q3U900;Q91YQ5;Q99LY0	Dolichyl-diphosphooligosaccharide--protein glycosyltransferase subunit 1	Rpn1	26	11674000000	5.96E+06	1.17E+10
Q3THJ0;P62717;Q05CK2;F6YJW4	60S ribosomal protein L18a	Rpl18a	5	3171700000	5.77E+06	3.17E+09
Q8BU21;Q8BML9;D3Z158;Q3TIN2;Q3TN94;Q8R1V9;F6TDS3		Qars	28	2291600000	5.63E+06	2.29E+09
Q642L7;P62983;A5JUZ1;E9Q9J0;Q66JP1;Q8C2K3;E9Q4P0;E9Q5F6;Q922B0;E9QNP0;Q5SX22;Q3TH47;Q78XY9;Q6NZC5;Q8R0Z9;Q922Z8;Q8VC46;P62984;P0CG49;P0CG50;B0LAC2;F6X7C4;J3QK04;Q3TWD1;D3YYZ2	Ubiquitin-40S ribosomal protein S27a;Ubiquitin;40S ribosomal protein S27a;Ubiquitin-60S ribosomal protein L40;Ubiquitin;60S ribosomal protein L40;Polyubiquitin-B;Ubiquitin;Polyubiquitin-C;Ubiquitin;Ubiquitin-related 1;Ubiquitin-related 2	Rps27a;Ubc;Uba52;Gm1821;Kxd1;Ubb;Gm7808	10	17204000000	5.32E+06	1.72E+10
P16546-2;P16546;A3KGU5;B9EKJ1;A3KGU7;E9Q447;B7ZWK3;B2RXX6;Q3V1V5;Q3URW8;Q3TYI8;Q6PA04;Q58ES7;A3KGU9;Q3TNY2;A3KGU4;P08032	Spectrin alpha chain, non-erythrocytic 1	Sptan1	97	10051000000	4.72E+06	1.00E+10
A4FUS1;Q641N3;Q5CZY9;P14131	40S ribosomal protein S16	Rps16	12	10248000000	4.66E+06	1.02E+10
Q01853;Q8BNF8	Transitional endoplasmic reticulum ATPase	Vcp	36	11741000000	4.24E+06	1.17E+10
Q3UD86;Q3TFC0;D3YVL0;Q69ZE2;E9PW39;P23249;D3YYR1	Putative helicase MOV-10	Mov10	3	37021000	4.18E+06	3.28E+07
P17751;H7BXC3	Triosephosphate isomerase	Tpi1	14	20641000000	4.13E+06	2.06E+10
Q9D1D4;Q9D1D4-2;Q3UFG5	Transmembrane emp24 domain-containing protein 10	Tmed10	7	2589100000	4.12E+06	2.59E+09
Q5SQ20;Q9EQ61	Pescadillo homolog	Pes1	7	123950000	4.10E+06	1.20E+08
Q3UG68;Q3UC51;O54734	Dolichyl-diphosphooligosaccharide--protein glycosyltransferase 48 kDa subunit	Ddost	13	4528800000	3.89E+06	4.52E+09
Q8C196;Q561M8	Carbamoyl-phosphate synthase [ammonia], mitochondrial	Cps1	89	94391000000	3.65E+06	9.44E+10
Q3UJN2;Q3U1C2;P60122;D3YW60;Q05CB6	RuvB-like 1	Ruvbl1	16	1587600000	3.64E+06	1.58E+09
P14733;Q8C553	Lamin-B1	Lmnb1	32	6210500000	3.51E+06	6.21E+09
P47963;Q5RKP3;D3YX54	60S ribosomal protein L13	Rpl13	8	8713200000	3.23E+06	8.71E+09
G5E924;Q8R081;Q3UMT7;G3UY38;Q8BI42;Q9CVU5;G3UY56	Heterogeneous nuclear ribonucleoprotein L	Hnrnpl	16	6058000000	3.20E+06	6.05E+09
Q58EA6;P62852	40S ribosomal protein S25	Rps25	4	5839200000	3.06E+06	5.84E+09
Q9JJF3	Bifunctional lysine-specific demethylase and histidyl-hydroxylase NO66	No66	7	154700000	2.73E+06	1.52E+08
Q8K2B3;Q6IWE1	Succinate dehydrogenase [ubiquinone] flavoprotein subunit, mitochondrial	Sdha	29	20269000000	2.56E+06	2.03E+10
Q5BL18;Q4FJT0;Q3TTX0;Q6ZQ61;Q8K310;Q9R0U5;Q3TZN1;Q3UFN8	Matrin-3	Matr3	18	1574400000	2.37E+06	1.57E+09
Q501J7-2;Q501J7;Q501J7-3	Phosphatase and actin regulator 4	Phactr4	4	31248000	2.08E+06	2.92E+07
Q8BME2;Q7TMF3;Q5M9K5	NADH dehydrogenase [ubiquinone] 1 alpha subcomplex subunit 12	Ndufa12	10	1760900000	1.86E+06	1.76E+09
Q3U2Z5;Q08509;D3Z5I5;Q3UFL4;Q3UGL1;D3Z7F4;Q3TMV3	Epidermal growth factor receptor kinase substrate 8	Eps8	7	80861000	1.62E+06	7.92E+07
Q3UK81;Q3UJH5;Q3U861;Q3U684;P57746;Q9CTI8	V-type proton ATPase subunit D	Atp6v1d	3	52805000	5.39E+05	5.23E+07
A0AUN0;Q4G0C0;G3X928;Q6NZC7;Q3UY74	SEC23-interacting protein	Sec23ip	7	146630000	0.00E+00	1.47E+08
A0JNY3;Q8BUV3	Gephyrin;Molybdopterin adenylyltransferase;Molybdopterin molybdenumtransferase	Gphn	5	111700000	0.00E+00	1.12E+08
A0JNY7;Q62448-2;Q62448;F7CBP1;G3XA17;Q3U9U9;Q3URI0;F6UU81;F6TW20	Eukaryotic translation initiation factor 4 gamma 2	Eif4g2	16	345570000	0.00E+00	3.46E+08
Q8BVQ0;A0MNP4;Q9ERF3;D6RJ72;D6RDC7;Q8BKW0	WD repeat-containing protein 61;WD repeat-containing protein 61, N-terminally processed	Wdr61	3	119060000	0.00E+00	1.19E+08
A0PJ89;Q810V0;Q9D7V6;Q9CYN7	U3 small nucleolar ribonucleoprotein protein MPP10	Mphosph10	6	73163000	0.00E+00	7.32E+07
A0PJ90;Q3UYM1;P54729;A0JLP6	NEDD8 ultimate buster 1	Nub1	3	45191000	0.00E+00	4.52E+07
A0PJE6;Q7TMF4;Q99MN9;E9Q1J7;Q3UYS0;Q8CFZ3;Q9CT71;D3YZC1	Propionyl-CoA carboxylase beta chain, mitochondrial	Pccb	13	723930000	0.00E+00	7.24E+08
A0PJK7;Q8VHF2-2;Q8VHF2	Cadherin-related family member 5	Cdhr5	3	68972000	0.00E+00	6.90E+07
B7ZN52;F6TFN2;F6VG99;E9PYF4;A0T1J8;E9PYI7;Q6ZQ32		Lmo7	25	738220000	0.00E+00	7.38E+08
B7ZNW0;A1A4A7;Q8BX10-2;Q8BX10;F6YJC6	Serine/threonine-protein phosphatase PGAM5, mitochondrial	Pgam5	7	224400000	0.00E+00	2.24E+08
A1A4T2;Q8BHN3-2;Q8BHN3;Q3UE86;Q8BHN3-3;Q9R1N7	Neutral alpha-glucosidase AB	Ganab	36	7878000000	0.00E+00	7.88E+09
Q3TU85;Q3TAI8;A1E2B8;Q61696;P17879	Heat shock 70 kDa protein 1A;Heat shock 70 kDa protein 1B	Hspa1b;Hspa1a	7	363100000	0.00E+00	3.63E+08
A1L0U6;A2AS98;P28660-2;P28660;Q3UDY0;Q8K1X4	Nck-associated protein 1	Nckap1	10	294150000	0.00E+00	2.94E+08
A1L367;A1L366;Q3UTE4;Q61550;Q6ZQJ6;Q3TG35;R4GML2;A2AU37	Double-strand-break repair protein rad21 homolog	Rad21	5	112870000	0.00E+00	1.13E+08
A1L3B8;P26516	26S proteasome non-ATPase regulatory subunit 7	Psmd7	9	1234600000	0.00E+00	1.23E+09
E9Q4Y1;Q9D932;E9Q5Z6;A1L3C0;Q3UQ40		Adh6a	5	500240000	0.00E+00	5.00E+08
A1L3S7;Q8VHR5;Q69ZQ5;Q8VHR5-2;Q6PAH8	Transcriptional repressor p66-beta	Gatad2b	4	82002000	0.00E+00	8.20E+07
E9PXY1;A2A432-2;A2A432;J3QJX0;Q3TP81	Cullin-4B	Cul4b	6	42728000	0.00E+00	4.27E+07
A2A4J8;Q9CQ80;A2A4K0;Q9CQ80-2;E9PXS9;A8XY17	Vacuolar protein-sorting-associated protein 25	Vps25	4	161280000	0.00E+00	1.61E+08
A2A4P3;A2A4P4;Q3THG9	Alanyl-tRNA editing protein Aarsd1	Gm27029;Aarsd1	7	136660000	0.00E+00	1.37E+08
A2A547;Q5I0T8;P84099	Ribosomal protein L19;60S ribosomal protein L19	Rpl19	7	2009100000	0.00E+00	2.01E+09
A2A5N2;Q9CQV8-2;Q9CQV8;A2A5N1	14-3-3 protein beta/alpha;14-3-3 protein beta/alpha, N-terminally processed	Ywhab	8	3347000000	0.00E+00	3.35E+09
F8VBU5;F8VBU4;A2A615;Q09199	Beta-1,4 N-acetylgalactosaminyltransferase 2	B4galnt2	17	2238100000	0.00E+00	2.24E+09
A2A7A7;Q8CFX1;Q8QZU3;A2A7A8	GDH/6PGL endoplasmic bifunctional protein;Glucose 1-dehydrogenase;6-phosphogluconolactonase	H6pd	5	62089000	0.00E+00	6.21E+07
A2A7S7;Q91WQ3;F6VXZ2	Tyrosine--tRNA ligase, cytoplasmic;Tyrosine--tRNA ligase, cytoplasmic, N-terminally processed	Yars	15	601340000	0.00E+00	6.01E+08
A2A813;Q99LX0;A2A815;D3K2X3;A2A817;A2A816	Protein DJ-1	Park7	10	2171700000	0.00E+00	2.17E+09
A2A863-2;A2A863-3;A2A864;A2A863;Q3UNP2;Q3ULT5	Integrin beta-4;Integrin beta	Itgb4	12	343750000	0.00E+00	3.44E+08
A2A8L5;F6S1X8;F6Y3V0;Q4U1Z0;Q64696;Q3TT24;Q3V0J9;G3UYU6;G3UX60;G3UWK6;E9Q7I7;E9PVW8;B9EJA3;G3UY75;Q64487-12;Q64487-1;Q64487-11;Q64487-9;Q64487-10;Q64487-7;Q64487-8;Q64487-5;Q64487-6;Q64487	Receptor-type tyrosine-protein phosphatase F	Ptprf	7	100270000	0.00E+00	1.00E+08
E9PX48;A2A9M5;Q8R1A4-2;Q8R1A4;Q3U806;A2A9M4	Dedicator of cytokinesis protein 7	Dock7	4	51068000	0.00E+00	5.11E+07
Q8R190;A2A9P6;P24788-2;P24788	Cyclin-dependent kinase 11B	Cdk11b	4	80764000	0.00E+00	8.08E+07
Q8R320;A2A9Q2;Q8BHG1;Q8CIJ0;A6PWC3;Q8R1H1;Q3V3G9;Q9Z153	Nardilysin	Nrd1	16	328640000	0.00E+00	3.29E+08
A2AA71;Q3U2P1;A4FUV5;Q8BJ88;A2AA72;Q3U2P1-2	Protein transport protein Sec24A	Sec24a	13	261110000	0.00E+00	2.61E+08
Q3UNZ6;A2AB59-2;A2AB59	Rho GTPase-activating protein 27	Arhgap27	4	104300000	0.00E+00	1.04E+08
Q3TLU0;A2ABY3;Q540F5;Q3USD5;Q922E4;Q9CTB5	Ethanolamine-phosphate cytidylyltransferase	Pcyt2	7	279640000	0.00E+00	2.80E+08
Q61833;A2ACG7;Q3U505;Q9DBG6	Dolichyl-diphosphooligosaccharide--protein glycosyltransferase subunit 2	Rpn2	18	5241200000	0.00E+00	5.24E+09
F6TBV1;F6WHL0;A2ADH1;Q9CQY5-2;Q9CQY5-3;Q9CQY5	Magnesium transporter protein 1	Magt1	6	422290000	0.00E+00	4.22E+08
A2ADY9	Protein DDI1 homolog 2	Ddi2	7	230130000	0.00E+00	2.30E+08
A2AFF6;O35638;Q8BSB5;Q3TG33;D6REF2;Q8C818;Q3UQG8;D6RHQ7	Cohesin subunit SA-2	Stag2	9	146780000	0.00E+00	1.47E+08
A2AFJ1;Q3UJI2;Q60973;A2AFI9;Q3UX53;Q8C5H3;F6ZLC6;F6U539	Histone-binding protein RBBP7	Rbbp7	10	1839200000	0.00E+00	1.84E+09
Q4JG03;A2AFQ0;Q7TMY8-3;Q7TMY8;Q7TMY8-4;Q7TMY8-2;F6XP90;Q8BKX3;Q9CU76;Q3TMX4;Q8C0G8;Q3TNP1	E3 ubiquitin-protein ligase HUWE1	Huwe1	14	247850000	0.00E+00	2.48E+08
Q99N15;A2AFQ2;Q9CYT3;O08756	3-hydroxyacyl-CoA dehydrogenase type-2	Hsd17b10	11	3203100000	0.00E+00	3.20E+09
A2AFS3-3;A2AFS3-2;A2AFS3	UPF0577 protein KIAA1324	Kiaa1324	4	70064000	0.00E+00	7.01E+07
A2AG36;Q562G0;B9EIU5;Q5DU55;Q9JJI6;A0PJE1	GPI ethanolamine phosphate transferase 3	Pigo	3	25456000	0.00E+00	2.55E+07
Q80U79;K3W4R5;A2AGT5-2;A2AGT5-3;A2AGT5;Q4V782;Q8K250;Q6PB55	Cytoskeleton-associated protein 5	Ckap5	4	48414000	0.00E+00	4.84E+07
Q8BQW4;A2AH25;Q5FWK3;Q8C5A0	Rho GTPase-activating protein 1	Arhgap1	7	705970000	0.00E+00	7.06E+08
Q7TMX4;Q543F1;Q3U5Q3;Q3TMY8;A2AH85;Q6A0E3;O08810;G3UZ34;G3UXK8	116 kDa U5 small nuclear ribonucleoprotein component	Eftud2	28	2469800000	0.00E+00	2.47E+09
A2AJ72;Q3TIX6;Q3ULP9;F7AM43;A2AJ71;F6S444		Fubp3	11	459780000	0.00E+00	4.60E+08
Q8CFK1;A2AJH3;Q3THR4;O70311	Glycylpeptide N-tetradecanoyltransferase;Glycylpeptide N-tetradecanoyltransferase 2	Nmt2	4	49761000	0.00E+00	4.98E+07
A2AJY2;O35206;A2AJY7;A2AJY5	Collagen alpha-1(XV) chain;Restin	Col15a1	3	45537000	0.00E+00	4.55E+07
Q05DR7;A2AKA9;Q4G5Y4;Q3TUI3;Q5CCJ9;Q8K2F0;Q8K2F0-2;Q53TY6	Bromodomain-containing protein 3	Brd3	3	63227000	0.00E+00	6.32E+07
B0R029;E9Q8A1;B0R030;A2AKH4;Q9D3L3;O09044	Synaptosomal-associated protein;Synaptosomal-associated protein 23	Snap23	3	90718000	0.00E+00	9.07E+07
A2AKI5;P43406;Q3U4C8	Integrin alpha-V;Integrin alpha-V heavy chain;Integrin alpha-V light chain	Itgav	4	43078000	0.00E+00	4.31E+07
A2AKK5-2;A2AKK5;Q8BGG9-2;Q8BGG9;A2BH60;A2AKK6	Acyl-coenzyme A amino acid N-acyltransferase 1;Acyl-coenzyme A amino acid N-acyltransferase 2	Acnat1;Acnat2	5	194540000	0.00E+00	1.95E+08
Q6P6I7;A2AL12;Q5FB19;Q3UZG3;Q8BG05	Heterogeneous nuclear ribonucleoprotein A3	Hnrnpa3	17	946910000	0.00E+00	9.47E+08
A2AL50;Q8C0I1;H3BKN2;Q3TNW8;A2AL49;Q8BKC4	Alkyldihydroxyacetonephosphate synthase, peroxisomal	Agps	6	93301000	0.00E+00	9.33E+07
Q8CBM2;Q9EQ66;Q8BQK0;A2AL85;Q8BSY0;A2AL71;Q9EQ63;Q9EQ62;A2AL77;A2AL83;A2AL79;Q9EQ64;Q9CR06;Q9D7J8;Q6P8S1;Q920F7;A2AL74;Q8CH79;A2AL78;Q9EQ67;Q920F8;A2AL76;Q920F9;A2AL75;Q91WG6;Q3TU40;Q9EQ65;A2AL81	Aspartyl/asparaginyl beta-hydroxylase	Asph;ASPH	4	99437000	0.00E+00	9.94E+07
I6L9E0;Q3U3J6;A2ALA6;P09925	Surfeit locus protein 1	Surf1	3	89238000	0.00E+00	8.92E+07
A2ALF0;F6TQL3;A2ALF2;Q6NZB0;A2ALF3;F6QIL6;F7CXJ2	DnaJ homolog subfamily C member 8	Dnajc8	4	100960000	0.00E+00	1.01E+08
A2AMC3;Q3UXG7;Q91ZW2;E9PZ15;E9Q686;Q5DU44	GDP-fucose protein O-fucosyltransferase 1	Pofut1	4	144280000	0.00E+00	1.44E+08
A2AMH3;A2AMH5;A2AMH4;Q6X893;Q6X893-2;A2AMH8	Choline transporter-like protein 1	Slc44a1	4	107990000	0.00E+00	1.08E+08
B7ZJH7;A2AMS0;O55242-2;O55242;I4DCY6;B7ZJH9;B7ZJH6;B7ZJH8	Sigma non-opioid intracellular receptor 1	Sigmar1	3	89521000	0.00E+00	8.95E+07
A2AMV1;A2AMU9;Q9D0I8;Q9QYY3;D6RCI7	mRNA turnover protein 4 homolog	Mrto4;mg684	5	152190000	0.00E+00	1.52E+08
A2AN08-3;A2AN08;A2AN08-5;A2AN08-2;F6SSP6;A2VCS3	E3 ubiquitin-protein ligase UBR4	Ubr4	23	487480000	0.00E+00	4.87E+08
Q684Q6;A2AN84;Q542P4;P70290;B7ZCL8;B7ZCM0;B7ZCL9;Q3THA8;D6RFD5;B7ZCM1	55 kDa erythrocyte membrane protein	Mpp1	6	246170000	0.00E+00	2.46E+08
Q9D3Q9;A2ANY3		2010106E10Rik	3	171690000	0.00E+00	1.72E+08
A2ANY6;J3QMC5;Q8CAR9;Q3TPE2	Midasin	Mdn1	5	40058000	0.00E+00	4.01E+07
A2AP31;Q3UIU2;A2AP32	NADH dehydrogenase [ubiquinone] 1 beta subcomplex subunit 6	Ndufb6	5	296920000	0.00E+00	2.97E+08
A2AQ17;Q9CWX2	Complex I intermediate-associated protein 30, mitochondrial	Ndufaf1	4	125750000	0.00E+00	1.26E+08
E9QAU4;A2AQ25-2;A2AQ25;D3Z781;B2RY09;A2AQ25-9;A2AQ25-6;A2AQ25-5;A2AQ25-8;A2AQ25-4;A2AQ25-3;Q3TYN4;Q8BHR1;Q3UFL8	Sickle tail protein	Etl4;Skt	6	178390000	0.00E+00	1.78E+08
A2AQA7;Q8CFQ3	Intron-binding protein aquarius	Aqr	6	227680000	0.00E+00	2.28E+08
Q8N9U3;Q8C1A8;Q8C141;A2AQN4;Q9QXG4;Q8C113;A2AQN5;D6RHA7;Q8BY91;F7CU63	Acetyl-coenzyme A synthetase, cytoplasmic	Acss2	10	1270800000	0.00E+00	1.27E+09
A2AQR0;Q64521	Glycerol-3-phosphate dehydrogenase, mitochondrial	Gpd2	33	8014500000	0.00E+00	8.01E+09
A2AQU8;Q9D975	Sulfiredoxin;Sulfiredoxin-1	Srxn1	3	112970000	0.00E+00	1.13E+08
A2AS89;Q8R0Z1	Agmatinase, mitochondrial	Agmat	5	251960000	0.00E+00	2.52E+08
M0QWP1;A2ASQ1-3;A2ASQ1-2;A2ASQ1	Agrin;Agrin N-terminal 110 kDa subunit;Agrin C-terminal 110 kDa subunit;Agrin C-terminal 90 kDa fragment;Agrin C-terminal 22 kDa fragment	Agrn	5	103560000	0.00E+00	1.04E+08
F6XJA1;G8JL68;A7UQY4;A2ATP5;A2ATP6;Q8C854-2;Q8C854-3;Q8C854;Q8C854-1	Myelin expression factor 2	Myef2	4	82329000	0.00E+00	8.23E+07
A2VCP7;A2AU35;Q8BHL8	Proteasome inhibitor PI31 subunit	Psmf1	4	71519000	0.00E+00	7.15E+07
A2AU61;Q3U3F6;Q3TGD3;A2AU62;Q64012-2;Q64012;A2AU60	RNA-binding protein Raly	Raly	10	1223000000	0.00E+00	1.22E+09
Q3TAI4;Q9CZ22;A2AUD5;Q9CYZ2;Q3TUJ9;Q8BKP1;F6VQ81	Tumor protein D54	Tpd52l2	6	183510000	0.00E+00	1.84E+08
A2AUE1;G5E8T0;Q921J3;P60904	DnaJ homolog subfamily C member 5	Dnajc5	3	148060000	0.00E+00	1.48E+08
Q9CUS2;Q9CSE4;Q3TFN7;A2AUR7;Q9D031;Q01730	Ras suppressor protein 1	Rsu1	3	63591000	0.00E+00	6.36E+07
A2AVJ7;Q99PL5;Q99PL5-12;Q99PL5-11;Q99PL5-10;Q99PL5-9;Q99PL5-8;Q99PL5-7;Q99PL5-6;Q99PL5-5;Q99PL5-4;Q99PL5-3;Q99PL5-2;Q8C7E8;Q8CAB9;Q3ULC0	Ribosome-binding protein 1	Rrbp1	30	3014200000	0.00E+00	3.01E+09
Q80TT9;Q8CAL6;Q543P6;A2AVR6;Q8VHQ9;Q3TBG4;F6SS52;E0CYS0;E0CYA0;E0CXP8	Acyl-coenzyme A thioesterase 11	Acot11	7	557840000	0.00E+00	5.58E+08
A2AW05;Q05DR5;Q08943;Q08943-2	FACT complex subunit SSRP1	Ssrp1	14	713950000	0.00E+00	7.14E+08
Q9DBH1;A2AWT7;A2AWT6;A2AWT5;P25976-2;P25976;Q05DS1;E9Q4A8;G3UZW9	Nucleolar transcription factor 1	Ubtf	12	441400000	0.00E+00	4.41E+08
Q5RKY4;Q5BL11;Q6ZQ47;Q3UYC8;A2BDX0;Q9Z103	Activity-dependent neuroprotector homeobox protein	Adnp	3	72066000	0.00E+00	7.21E+07
A2BDX3;Q14BE0	Adenylyltransferase and sulfurtransferase MOCS3;Molybdopterin-synthase adenylyltransferase;Molybdopterin-synthase sulfurtransferase	Mocs3	3	426440000	0.00E+00	4.26E+08
A2BE28-2;A2BE28	Ribosomal biogenesis protein LAS1L	Las1l	3	52473000	0.00E+00	5.25E+07
A2BEF2;Q52KF7;A2BEE9;Q80TH1;P70175	Disks large homolog 3	Dlg3	5	83065000	0.00E+00	8.31E+07
Q3UDA2;A2BFF8;A2BFF7;D6Q0F7;Q3TPJ8;A2BFF5;A2BFF9;D6Q0F6;D6Q0F5;O88487	Cytoplasmic dynein 1 intermediate chain 2	Dync1i2	3	229810000	0.00E+00	2.30E+08
A2BGI8;Q4G0C5;Q3UWH9;Q9D868-2;A2BGI9;Q3UY37;Q9D868	Peptidyl-prolyl cis-trans isomerase;Peptidyl-prolyl cis-trans isomerase H	Ppih	4	161840000	0.00E+00	1.62E+08
A2ICG8;B9VVT7;B9VVT5;B9VVT6;P49698-2;P49698	Hepatocyte nuclear factor 4-alpha	Hnf4a	3	191520000	0.00E+00	1.92E+08
A2RRJ4;Q924C1;Q924C1-3;Q924C1-2	Exportin-5	Xpo5	8	140350000	0.00E+00	1.40E+08
A2RS22;Q9WUM3;D3YUG6	Coronin;Coronin-1B	Coro1b	9	529210000	0.00E+00	5.29E+08
A2RS23;Q11136;G3UXC5	Xaa-Pro dipeptidase	Pepd	7	507750000	0.00E+00	5.08E+08
Q8C1Z9;F6V6T4;A2RS53;Q9R0Q3;Q3THL1;Q8BPI2;Q3U9H7	Transmembrane emp24 domain-containing protein 2	Tmed2	3	214790000	0.00E+00	2.15E+08
A2RS68;Q62376;Q9CR32;Q6ZWP0;Q7TT81;Q62376-2;Q99LY5	U1 small nuclear ribonucleoprotein 70 kDa	Snrnp70	8	962630000	0.00E+00	9.63E+08
Q8VCE7;A2RS96;Q9CXE7;Q3U9T7;Q3TW73;E9PXY3	Transmembrane emp24 domain-containing protein 5	Tmed5	4	194910000	0.00E+00	1.95E+08
A2RSB1;B7ZNL2;Q8C1W9;Q78ZA7	Nucleosome assembly protein 1-like 4	Nap1l4	8	1063400000	0.00E+00	1.06E+09
A2RSS9;Q9EQX0-2;Q9EQX0;Q811T4	Appetite-regulating hormone;Ghrelin;Obestatin	Ghrl	3	40903000	0.00E+00	4.09E+07
A2RSV8;P19783;M0QWX7;D6RG40	Cytochrome c oxidase subunit 4 isoform 1, mitochondrial	Cox4i1	10	8324000000	0.00E+00	8.32E+09
A2RT28;Q499X9	Methionine--tRNA ligase, mitochondrial	2002-03-01	5	101630000	0.00E+00	1.02E+08
J3QMJ1;A2RTS9;Q6XQH0;Q3UN22;Q3ULK5	Galactose-3-O-sulfotransferase 2	Gm9994;Gal3st2;Gm6086	5	81206000	0.00E+00	8.12E+07
A2RTT4;P61089	Ubiquitin-conjugating enzyme E2 N	Ube2n	6	1310300000	0.00E+00	1.31E+09
E3VWA1;E1AWU4;A2VDF7;A7E1Z5;E9Q8N8;O88343-2;O88343	Electrogenic sodium bicarbonate cotransporter 1	Slc4a4	3	156620000	0.00E+00	1.57E+08
Q7JD03;Q7JCZ1;Q5GA81;K7XKA7;K7XK22;A3R481;A3R455;A3E4B0;P00405	Cytochrome c oxidase subunit 2	COX2;mt-Co2;COXII;Mtco2	5	5808800000	0.00E+00	5.81E+09
Q9ME04;Q7JCZ9;Q7JCY6;Q5GA75;K7X7Z6;K7X731;F1JVR2;B9V1K8;A9UIX0;A3R4A0;A3R461;A3E4B6;P03911;Q3UPP3	NADH-ubiquinone oxidoreductase chain 4	ND4;mt-Nd4;Nd4;Mtnd4	3	82072000	0.00E+00	8.21E+07
Q91YZ8;D3Z5M2;A3KFU5;A3KFU8;Q99LF8;Q6PHQ9;Q3UX16;Q3TSA5;Q3TUS5		Pabpc4;Gm10110	16	492790000	0.00E+00	4.93E+08
G8JL40;A3KG93;Q6ZQ88;F6Z4I3;F6ZC60	Lysine-specific histone demethylase 1A	Kdm1a	6	127570000	0.00E+00	1.28E+08
B9EKQ1;A3KGB4	TBC1 domain family member 8B	Tbc1d8b	3	60124000	0.00E+00	6.01E+07
A3KGQ6;Q9D898	Actin-related protein 2/3 complex subunit 5;Actin-related protein 2/3 complex subunit 5-like protein	Arpc5l	4	212190000	0.00E+00	2.12E+08
A3KMG9;Q6T3U4;A2RRR0	Niemann-Pick C1-like protein 1	Npc1l1	10	243810000	0.00E+00	2.44E+08
A3KMJ8;P61759;Q3TIR6	Prefoldin subunit 3	Vbp1	3	96866000	0.00E+00	9.69E+07
A3KML3;F6YY69;F6VW30;P68254-2;P68254	14-3-3 protein theta	Ywhaq	9	3027700000	0.00E+00	3.03E+09
A3KMP2;A3KMP2-2;D6RH59	Tetratricopeptide repeat protein 38	Ttc38	8	275710000	0.00E+00	2.76E+08
Q9MD82;Q7JCZ8;Q7GIP3;Q4JFM6;N0DTI5;K7XJX5;B9V1K9;B9V192;A3R488;P03921;Q3TRR5;Q5GA74;A3R462;A3E4B7;Q3UQD2;Q3UVI0;Q3UQ68;A3R4A1;Q8C1H6	NADH-ubiquinone oxidoreductase chain 5	mt-Nd5;ND5;Nd5;Mtnd5;mt-Nd6	4	321350000	0.00E+00	3.21E+08
Q3UKM9;Q3U3A7;E9Q794;A4FTZ3;Q6ZPV1;Q3TY62;Q3UII8;Q924K8-2;Q924K8;H3BLE1;M1VQI8;M1V1V1;H3BIY7	Metastasis-associated protein MTA3	Mta3	5	35959000	0.00E+00	3.60E+07
A4FUU4;Q64FW2;H3BJ51;H3BKK1;F7CW61	All-trans-retinol 13,14-reductase	Retsat	15	1768600000	0.00E+00	1.77E+09
A4FUU9;B9EJ24;Q9DBC0	Selenoprotein O	Selo	3	35823000	0.00E+00	3.58E+07
A5GZX3;Q9CPU0	Lactoylglutathione lyase	Glo1	9	1769700000	0.00E+00	1.77E+09
Q52LA0;Q3UL35;A5XZ79;A5XZ78;Q8K419;O54891;A5XZ82;A8DEK1;A8DEJ7;A8DEH6;A8DEG8	Galectin;Galectin-4	Lgals4	19	1.0266E+11	0.00E+00	1.03E+11
A6H8H2;A6H8H2-2;E9Q449;F6WXD7;Q3U2Y9	DENN domain-containing protein 4C	Dennd4c	4	60926000	0.00E+00	6.09E+07
B1AXN9;A7E215;P18654;B1AXP0;B1AXN5;B1AXN8;A2CEE6;A2CEE5;E9PUP0;A2CEE7;E9QK39;Q7TPS0-2;Q7TPS0-3;Q7TPS0;B2GVN8	Ribosomal protein S6 kinase alpha-3	Rps6ka3	21	348270000	0.00E+00	3.48E+08
A7ISP9;F8WJ93;Q3UMY5;Q3UMY5-4;Q3UMY5-2;Q3UMY5-3;Q3TGL8	Echinoderm microtubule-associated protein-like 4	Eml4	19	1133700000	0.00E+00	1.13E+09
Q3THE7;A7VL18;Q9JLJ2;Q3UDG0;Q3TMT4;Q3V1N7;Q3U367;Q3TG52;Q9CRH9	4-trimethylaminobutyraldehyde dehydrogenase	Aldh9a1	16	7658000000	0.00E+00	7.66E+09
A7VMV2;Q99KP3;Q9D221	Lambda-crystallin homolog	Cryl1	11	2037200000	0.00E+00	2.04E+09
D0VYV7;A7YY80;D0VYV6;Q9WV92-7;Q9WV92-6;Q9WV92-4;Q9WV92-5;Q9WV92-3;Q9WV92;Q9WV92-2;Q9WV92-8;B6ZHD1;Q8BGK4;A7MCX4;A2AUK6;A2AUK7;Q8C8P2;A2AUK8;B6ZHC9;A2AUK5;E9PV14;Q9Z2H5-3;Q9Z2H5-2;Q9Z2H5	Band 4.1-like protein 3;Band 4.1-like protein 3, N-terminally processed	Epb4.1l3;Epb41l3	14	886910000	0.00E+00	8.87E+08
Q80ZP8;A8C1V1;Q3TMX5;Q9CXI5;F6USD5;F6T4L3;E0CXA8;F7C1S6	Mesencephalic astrocyte-derived neurotrophic factor	Manf	5	312170000	0.00E+00	3.12E+08
A8IP69;P61982	14-3-3 protein gamma;14-3-3 protein gamma, N-terminally processed	Ywhag	7	997010000	0.00E+00	9.97E+08
B0R091;P61022;B0R092	Calcineurin B homologous protein 1	Chp1	11	690340000	0.00E+00	6.90E+08
B0V2Q7;Q3UN02;B0V2Q9	Lysocardiolipin acyltransferase 1	Lclat1	4	123420000	0.00E+00	1.23E+08
B1AQF4;H3BKL8;Q9D7X3;Q3V2Y9;H3BKD1	Dual specificity protein phosphatase 3	Dusp3	3	42196000	0.00E+00	4.22E+07
Q99L83;B1AQR8;G3X9T7;O08573-2;O08573	Galectin;Galectin-9	Lgals9	7	1512000000	0.00E+00	1.51E+09
B1ARA3;Q4FZH2;P61255;B1ARA5;Q3U7N1	60S ribosomal protein L26	Rpl26	8	2146400000	0.00E+00	2.15E+09
Q80VG8;Q8CB82;Q7TME9;B1ARD6;Q7TME8;Q8C7F7;F6UG04;Q7TME6;Q14BI9;F6RTS1;L7N262;Q3V3F3;Q3UBN9;Q571E8;Q7TMF1;Q7TMF0;B1ARD8		Slfn9	6	81473000	0.00E+00	8.15E+07
B1ARW4;Q99LY9	NADH dehydrogenase [ubiquinone] iron-sulfur protein 5;NADH dehydrogenase [ubiquinone] iron-sulfur protein 5, N-terminally processed	Ndufs5	5	406160000	0.00E+00	4.06E+08
Q9D186;Q3KNM9;B1ASQ2;Q9DCZ4	Apolipoprotein O	Apoo	3	298000000	0.00E+00	2.98E+08
B1AT82;Q9D0M1;Q8BK29;B1AT84;B1AT83	Phosphoribosyl pyrophosphate synthase-associated protein 1	Prpsap1	8	631410000	0.00E+00	6.31E+08
Q8C3C9;Q8BQ93;B1AV77;B1ATI0;P47740;Q8C5J1;Q3U7B5;Q99PH3;Q99PH4;Q3UNF5;B7ZN13;P47739	Aldehyde dehydrogenase;Fatty aldehyde dehydrogenase	Aldh3a2	16	5135600000	0.00E+00	5.14E+09
Q3MIA8;B1ATU4;G3UXW9;Q99LD4;Q99LD4-2	COP9 signalosome complex subunit 1	Gps1	4	137160000	0.00E+00	1.37E+08
B1ATZ0;B1ATZ1;Q3TLL4;Q3UMA3;Q99LI8;B1ATY9;F6VV02	Hepatocyte growth factor-regulated tyrosine kinase substrate	Hgs	7	173300000	0.00E+00	1.73E+08
B1AU25;Q9Z0X1;Q1L6K5;Q2QKE3	Apoptosis-inducing factor 1, mitochondrial	Aifm1	20	3677500000	0.00E+00	3.68E+09
B1AU75;Q99MD9;B1AU76;Q99MD9-2;Q3TTH5	Nuclear autoantigenic sperm protein	Nasp	13	965850000	0.00E+00	9.66E+08
B1AUB6;B1AUB8;Q69ZJ5;Q05B39;B1AUB9;Q6DI81;B1AUC0;Q3UTK6;Q02780-6;Q02780-2;Q02780-5;Q02780-3;Q02780-7;Q02780-4;Q02780;Q3TYK3;D3YZ00;E9PUH7;Q5CZY4;P70257-2;P70257-1;P70257;A2ADI3;Q3UFE1;Q8BN68;Q8C434;Q6GSP7;Q3UHA6;A2BG76;I7HIP8;A2BG75;A2BG77;P70255-7;P70255-6;P70255-5;P70255-4;P97863-3;P70255-3;P70255-2;P70255;P97863-2;P97863	Nuclear factor 1;Nuclear factor 1 A-type;Nuclear factor 1 X-type	Nfia;Nfix	3	49153000	0.00E+00	4.92E+07
B1AUX2;Q61191;F6SJS2;Q3USQ6;Q8BUC0;F6T088;A0AUN4;G5E837	Host cell factor 1;HCF N-terminal chain 1;HCF N-terminal chain 2;HCF N-terminal chain 3;HCF N-terminal chain 4;HCF N-terminal chain 5;HCF N-terminal chain 6;HCF C-terminal chain 1;HCF C-terminal chain 2;HCF C-terminal chain 3;HCF C-terminal chain 4;HCF C-terminal chain 5;HCF C-terminal chain 6	Hcfc1	11	368890000	0.00E+00	3.69E+08
B1AUY8;Q684Q8;B1AUY7;Q540H0;Q9QY36;B1AUY9;Q8BJV4;B1AUZ1;A8W660;Q9CQX6;Q3TBP4;Q8R2U5;Q3V4D5;Q3UX61	N-alpha-acetyltransferase 10;N-alpha-acetyltransferase 11	Naa10;Ard1;Naa11;Gm16286	3	240400000	0.00E+00	2.40E+08
Q8BVD6;Q3TPA9;Q3TA51;Q91ZH9;Q91Y31;B1AVD1;B1AVD2;Q8BU59		Xpnpep2	7	163900000	0.00E+00	1.64E+08
Q3U4G8;B1AVH4;B1AVH5;Q8C0P5;Q3U8R5;Q8BLN0;Q8R0L6;Q6NVB7	Coronin;Coronin-2A	Coro2a	7	662780000	0.00E+00	6.63E+08
Q3TDM2;Q3UH04;B1AW58;Q8BW96-2;Q8BW96-3;Q8BW96;Q8BJA6;Q3UY68;Q91YS8;D3Z368;Q3TDH8	Calcium/calmodulin-dependent protein kinase type 1D;Calcium/calmodulin-dependent protein kinase type 1	Camk1d;Camk1	4	135260000	0.00E+00	1.35E+08
B1AWE0;Q6PFA2;B1AWE1;B1AWD8;B1AWD9;O08585;Q3THU7	Clathrin light chain A	Clta	5	556610000	0.00E+00	5.57E+08
B1AWT4;B1AWT2;B1AWT3;Q99K70;Q7TT45	Ras-related GTP-binding protein C;Ras-related GTP-binding protein D	Rragd;Rragc	4	107970000	0.00E+00	1.08E+08
Q3UJG9;B1AX58;Q99K51;Q3UKB1	Plastin-3	Pls3	14	537100000	0.00E+00	5.37E+08
B1AX98;Q505F5;E9PV22;F6Z4L9;F6YT33	Leucine-rich repeat-containing protein 47	Lrrc47	14	515360000	0.00E+00	5.15E+08
B1AZI6;Q3UYT9;E9Q5E2;Q3UUT9;Q3US09	THO complex subunit 2	Thoc2;BC005561	6	90474000	0.00E+00	9.05E+07
B2M1R6;Q5FWJ5;Q3TL71;P61979-3;P61979-2;Q3TUA1;P61979;Q3TJ38;Q3U9Q3;Q3U6X2;D3Z5X4;H3BKD0;Q3TG17;H3BLL4;D3YWG1;H3BK96;H3BKI8;H3BLP7;Q8BT23;H3BJ43;H3BJS9	Heterogeneous nuclear ribonucleoprotein K	Hnrnpk;Gm7964	20	13804000000	0.00E+00	1.38E+10
B2M1R7;Q61990;Q3TF69;Q61990-2;Q61990-3;Q3TT81;E9Q7D8;Q8CFQ6;P57722-2;P57722;Q3V486	Poly(rC)-binding protein 2;Poly(rC)-binding protein 3	Pcbp2;Pcbp3	8	2037800000	0.00E+00	2.04E+09
Q3UWP8;B2MWM9;P14211	Calreticulin	Calr	18	15833000000	0.00E+00	1.58E+10
B2RPS1;Q0PD56;P61021;Q8C458	Ras-related protein Rab-5B	Rab5b	6	24956000	0.00E+00	2.50E+07
B2RQ18;Q6P9Q6;Q6P9Q6-2;Q80YW7;Q80YW6;Q80YW9	Peptidyl-prolyl cis-trans isomerase;FK506-binding protein 15	Fkbp15	3	42455000	0.00E+00	4.25E+07
E9QAI5;B2RQC6;G3UWN2;B7ZN27;Q6P9L1;E9QAT6;Q7TN13;Q80VF8;Q9CWQ9	CAD protein;Glutamine-dependent carbamoyl-phosphate synthase;Aspartate carbamoyltransferase;Dihydroorotase	Cad	34	1141600000	0.00E+00	1.14E+09
Q8BIY0;S4R1J5;Q05DT6;S4R2R4;B2RQP1;Q05921;S4UWW3	2-5A-dependent ribonuclease	Rnasel	3	64378000	0.00E+00	6.44E+07
B2RQQ7;Q7TT50;F6YZJ7;F6S5Z6;F6Q5A5;Q3UU96-2;H7BX44	Serine/threonine-protein kinase MRCK beta	Cdc42bpb	5	49502000	0.00E+00	4.95E+07
B2RQS1;Q9ERG2;Q3TNV4;B3STQ1;Q3UTR6	Striatin-3	Strn3	3	26157000	0.00E+00	2.62E+07
B2RQV1;Q8BWZ3-2;Q8BWZ3;Q8BY54;Q8BKI9;Q8BKH5	N-alpha-acetyltransferase 25, NatB auxiliary subunit	Naa25	8	147880000	0.00E+00	1.48E+08
D3YZN4;Q7TNG0;D3Z1Z1;B2RQY8;Q3ULF4;F6W695;D3YXB7	Paraplegin	Spg7	4	54042000	0.00E+00	5.40E+07
K3W4L0;B2RRE2;E9QAX2;Q9JMH9-4;Q9JMH9-1;Q9JMH9;Q9JMH9-6;E9QA74;E9Q405;Q9JMH9-5;Q9JMH9-7;Q9JMH9-2;Q3UIM4;Q6PER1	Unconventional myosin-XVIIIa	Myo18a	13	266810000	0.00E+00	2.67E+08
B2RRE8;Q9JLQ0	CD2-associated protein	Cd2ap	14	484820000	0.00E+00	4.85E+08
B2RRH9;Q3THK7	GMP synthase [glutamine-hydrolyzing]	Gmps	19	807190000	0.00E+00	8.07E+08
Q4V9X0;B2RRX2;P63328-2;P63328;Q3UXV4;E9Q6P2;G3X8U7;E0CZ78;P48453-2;P48453;Q9D5R5;Q3V074;Q80XK0;P48455	Serine/threonine-protein phosphatase;Serine/threonine-protein phosphatase 2B catalytic subunit alpha isoform;Serine/threonine-protein phosphatase 2B catalytic subunit beta isoform	Ppp3ca;Ppp3cb	3	122240000	0.00E+00	1.22E+08
B2RRZ7;Q3U0V2;I6L995;D6RCI0;D6RGL2	Tumor necrosis factor receptor type 1-associated DEATH domain protein	Tradd	7	470030000	0.00E+00	4.70E+08
B2RS41;Q8BWF0	Succinate-semialdehyde dehydrogenase, mitochondrial	Aldh5a1	7	765140000	0.00E+00	7.65E+08
B2RSC8;P46935;Q3TUU1;Q8BNU7;Q3V335;A0JNZ0;G3X9H8;Q641N8;Q3TQK9;E9PXB7;Q8CFI0-2;Q8CFI0-3;Q8CFI0	E3 ubiquitin-protein ligase;E3 ubiquitin-protein ligase NEDD4	Nedd4	8	262510000	0.00E+00	2.63E+08
B2RSR0;Q9DBW0;Q3UC74	Cytochrome P450 4V2	Cyp4v3;Cyp4v2	8	115560000	0.00E+00	1.16E+08
B2RSR7;Q3ULJ0-2;Q3ULJ0;D3Z0L6	Glycerol-3-phosphate dehydrogenase 1-like protein	Gpd1l	10	587840000	0.00E+00	5.88E+08
E0CYI9;E9PWI6;B2RSU7;Q8CHG3;F6UT01;Q3UFV3	GRIP and coiled-coil domain-containing protein 2	Gcc2	3	38772000	0.00E+00	3.88E+07
B2RSV4;Q921M3;Q921M3-2	Splicing factor 3B subunit 3	Sf3b3	20	2904400000	0.00E+00	2.90E+09
B2RT97;Q9WVJ2;E9Q5I9;E9Q0U1;F6ZQQ3;F6PXS6;E9PY93	26S proteasome non-ATPase regulatory subunit 13	Psmd13	14	1914900000	0.00E+00	1.91E+09
B2RTG7;E0CYH4;Q8C6G8;F6UT94;F7DFQ2	WD repeat-containing protein 26	Wdr26	3	27971000	0.00E+00	2.80E+07
B2RTL5;O35945	Aldehyde dehydrogenase, cytosolic 1	Aldh1a7	23	1702900000	0.00E+00	1.70E+09
B2RUC7;Q9Z1Z2	Serine-threonine kinase receptor-associated protein	Strap	11	860950000	0.00E+00	8.61E+08
B2RUE4;O70355;O70355-2;J3QP12	Butyrophilin-like protein 2	Btnl2	3	33935000	0.00E+00	3.39E+07
B7ZNU5;B2RUF9;D3YYD0;Q3UZZ4	Olfactomedin-4	Olfm4	9	4879400000	0.00E+00	4.88E+09
B2RUG7;O88532;F6QJP7;F6V459	Zinc finger RNA-binding protein	Zfr	4	64755000	0.00E+00	6.48E+07
B2RUK5;Q3ULD5;Q6PD20;Q8K1L7;Q9D2F6	Methylcrotonoyl-CoA carboxylase beta chain, mitochondrial	Mccc2	16	649170000	0.00E+00	6.49E+08
B2RUM8;Q8K363	ATP-dependent RNA helicase DDX18	Ddx18	3	65827000	0.00E+00	6.58E+07
B2RVP5;Q3THW5;P0C0S6;Q8R029;Q3TFU6;Q3UA95	Histone H2A;Histone H2A.V;Histone H2A.Z	H2afv;H2afz	4	4232900000	0.00E+00	4.23E+09
G5E8P4;G3UWY3;B2RWU4;Q5NBX1-2;Q5NBX1-3;Q5NBX1;G3UZ73;Q5NBX1-4;F6ZEZ1;G3UWP1;F6RR81;Q5NBX1-5	Protein cordon-bleu	Cobl	5	67310000	0.00E+00	6.73E+07
E9QAH1;E9PVZ8;B2RWW2;Q571K1;Q6PAK0;Q8CGE5;Q80UY9;B7ZNF9		Golgb1	5	90126000	0.00E+00	9.01E+07
B7ZCC2;B2RWW9;Q811L3		Aim1l	6	88219000	0.00E+00	8.82E+07
J3QML2;B2RX12-3;B2RX12-2;B2RX12;Q59DK8	Canalicular multispecific organic anion transporter 2	Abcc3	3	87389000	0.00E+00	8.74E+07
E9Q7H5;B2RXM2;Q0VG47;J3QNY1;Q8BG05-2;Q6PFA7;Q5U3M2;Q58E39;A2AL13	Heterogeneous nuclear ribonucleoprotein A3	Gm8991;Gm6793;Hnrnpa3;Gm9242	17	19107000000	0.00E+00	1.91E+10
B7ZWI2;B2RXM7;Q9D1J3	SAP domain-containing ribonucleoprotein	1110005A23Rik;Sarnp	7	976610000	0.00E+00	9.77E+08
B2RXQ8;Q8BFQ4	WD repeat-containing protein 82	Wdr82	5	138020000	0.00E+00	1.38E+08
B7ZWL1;B2RXR3;Q6ZQ08-2;Q6ZQ08;Q6ZQ08-4;Q6ZQ08-3;Q8CGI8	CCR4-NOT transcription complex subunit 1	Cnot1	14	315840000	0.00E+00	3.16E+08
B2RXS4;Q8CHG6;Q99LF0;Q8K2J5	Plexin-B2	Plxnb2;mKIAA0315	13	378110000	0.00E+00	3.78E+08
B2RXY7;P48758	Carbonyl reductase [NADPH] 1	Cbr1	20	16738000000	0.00E+00	1.67E+10
B2RY04;Q8BK93	Dedicator of cytokinesis protein 5	Dock5	3	46829000	0.00E+00	4.68E+07
B2RY27;Q8BYC6;Q3V3K3;F6RXB5;Q3UUG1;B2RX66;Q5F2E8	Serine/threonine-protein kinase TAO3	Taok3	8	261690000	0.00E+00	2.62E+08
B2RY56;S4R2B0;Q8BU35;S4R2J1;S4R2A4	RNA-binding protein 25	Rbm25	8	516700000	0.00E+00	5.17E+08
B2ZRS3;Q570Y9;B2ZRS6;B2ZRS5;Q570Y9-3;B2ZRS8;B2ZRS7;Q570Y9-2	DEP domain-containing mTOR-interacting protein	Deptor;Depdc6	6	207310000	0.00E+00	2.07E+08
B3V097;Q8BIQ5-2;Q8BIQ5;A2AEK1;B3V099;A2AEK3;F6ZKC7;A2AEJ8;Q8C7E9	Cleavage stimulation factor subunit 2	Cstf2	5	144790000	0.00E+00	1.45E+08
B5THE2;Q6XK24;Q6XK23		Mgam	47	10115000000	0.00E+00	1.01E+10
B5THE3		Sis	75	48191000000	0.00E+00	4.82E+10
B7ZCA9;Q5SSK3;F7CPB7	Transcription elongation factor, mitochondrial	Tefm	3	28989000	0.00E+00	2.90E+07
B7ZCU2;B7ZCU5;Q3UAH6;Q3TPY5;Q3TMI0;Q6AXD3;B7ZCU4;B7ZCU3;Q3TJR5;Q3TJ64;B7ZCU0;J3QNK8;Q8CBW3-5;Q8CBW3-2;Q8CBW3-4;Q8CBW3-3;Q8CBW3;Q3UBL3;Q3UVN6;Q6AXH6;Q6AXD2;P62484	Abl interactor 1	Abi1	5	126610000	0.00E+00	1.27E+08
B7ZMS6;E9PW20;Q2VPR3;Q9CY57-5;Q9CY57-4;Q9CY57-3;Q9CY57-2;Q9CY57;D3YZA1;D3Z7T7	Chromatin target of PRMT1 protein	Chtop	3	238280000	0.00E+00	2.38E+08
B7ZN55;B9EHG7;Q9JHE3	Neutral ceramidase;Neutral ceramidase soluble form	Asah2	6	294340000	0.00E+00	2.94E+08
F7AC41;Q3ULP8;Q91VU7;B7ZNL8;Q69Z76;Q3UQN6;F7CG42;F6XMS4		Pus7	4	70048000	0.00E+00	7.00E+07
B7ZP20;Q810B6;Q810B6-2	Ankyrin repeat and FYVE domain-containing protein 1	Ankfy1	6	196770000	0.00E+00	1.97E+08
B9EJ23;B7ZP42;O70589-2;O70589-3;O70589-4;O70589-5;O70589;F6ZQR2;F6Y9I5	Peripheral plasma membrane protein CASK	Cask	5	101270000	0.00E+00	1.01E+08
Q3UN77;E9Q7P9;B9EJ32;B7ZP46;Q8K066		Cdhr2	8	178650000	0.00E+00	1.79E+08
B7ZP47;Q65Z40;F6YCH1	Wings apart-like protein homolog	Wapal	6	152380000	0.00E+00	1.52E+08
Q545R3;Q3TSR4;Q3TD08;B7ZWC0;Q62433;E9Q514;E9Q5I8;E9Q3F9;E9PVF3;F6VLR8;E9Q0J8;E9PZC7;E9Q7G8;E9Q147;E9Q7V2	Protein NDRG1	Ndrg1	9	8024300000	0.00E+00	8.02E+09
B9EKB8;B7ZWC4;Q07113;Q8C2F9;Q8K0J1;Q80VF2;Q7TMR1;Q8C6V9	Cation-independent mannose-6-phosphate receptor	Igf2r	13	249560000	0.00E+00	2.50E+08
B9EKE9;B7ZWF1;Q3TQX5;Q62167;B9EIA2;P16381;Q3TUR4	ATP-dependent RNA helicase DDX3X;Putative ATP-dependent RNA helicase Pl10	Ddx3x;D1Pas1	25	3929700000	0.00E+00	3.93E+09
B9EHJ3;P39447;Q91YW2	Tight junction protein ZO-1	Tjp1	13	272850000	0.00E+00	2.73E+08
B9EHN0;Q02053;P31254;Q61341	Ubiquitin-like modifier-activating enzyme 1	Uba1	29	8205700000	0.00E+00	8.21E+09
B9EHY2;Q80W54	CAAX prenyl protease 1 homolog	Zmpste24	3	53970000	0.00E+00	5.40E+07
B9EHZ5;Q9JLB0-2;Q3UN60;Q9JLB0;Q6NSS8;Q811G2;E9PWC5;Q3TPA2;Q8BP37	MAGUK p55 subfamily member 6	Mpp6	7	84230000	0.00E+00	8.42E+07
B9EI57;Q8CH25-2;Q8CH25;Q9CS69	SAFB-like transcription modulator	Sltm	9	256900000	0.00E+00	2.57E+08
B9EID1;Q8BGB8;B7ZCV4;Q8BLS2;Q8CHS5;D6RJJ8	Ubiquinone biosynthesis protein COQ4 homolog, mitochondrial	Coq4	4	219310000	0.00E+00	2.19E+08
B9EIE9;P46664;Q8C909	Adenylosuccinate synthetase isozyme 2	Adss	9	1044400000	0.00E+00	1.04E+09
B9EIV8;Q9WVL3;Q9WVL3-2;Q8C6Y2	Solute carrier family 12 member 7	Slc12a7	5	75834000	0.00E+00	7.58E+07
Q3UEP4;B9EIY3;B7ZP03;D3YUP6;Q3UEC9;D3YXD5;D3YWN0		Ugt2b36	6	445390000	0.00E+00	4.45E+08
B9EJ54;Q6P9L5;Q6PDG0;Q6ZQG1;Q6P9Y6;Q80VE6;Q9D6C1;Q3UFI7;E9Q880;B0LAE1		Nup205	15	486030000	0.00E+00	4.86E+08
D9J349;B9EK97;O88310;F6YSS8;F6XM55;D9J348	Intelectin-1a	Itln1	11	13351000000	0.00E+00	1.34E+10
Q91XH7;B9EKG3;Q9Z0L8-2;Q9Z0L8	Gamma-glutamyl hydrolase	Ggh	3	176370000	0.00E+00	1.76E+08
B9EKJ3;Q80TL7-2;Q80TL7;Q5XK24	Protein MON2 homolog	Mon2	7	125530000	0.00E+00	1.26E+08
B9EKK3;Q3UQ44;Q7TMU5;Q8C9I3;Q8BV47;Q811L1;Q3TU73	Ras GTPase-activating-like protein IQGAP2	Iqgap2	22	645170000	0.00E+00	6.45E+08
Q3U7U8;C5H0E8;P62835;Q3V3W9;C5H0E9	Ras-related protein Rap-1A	Rap1a;Gm9392	6	887600000	0.00E+00	8.88E+08
C9VZF2;Q6DTY7-6;Q6DTY7-5;Q6DTY7;C9VZF3;Q8BX50;D3Z465;C9VZF1;Q6DTY7-2;Q6DTY7-3;A2AFM9;Q6DTY7-4;P70266-2;P70266	6-phosphofructo-2-kinase/fructose-2,6-bisphosphatase 4;6-phosphofructo-2-kinase;Fructose-2,6-bisphosphatase	Pfkfb4	4	32110000	0.00E+00	3.21E+07
C9W978;E9QNS0;F8UKQ6;Q91WS2;Q91WS2-2	NACHT, LRR and PYD domains-containing protein 6	Nlrp6	6	178750000	0.00E+00	1.79E+08
D3Y273;D3Y272;F8VQC9;I1VGT5;I1VGT4;J9RDH0;J9S4N6;J9RZB2;J7H931;J9RV59;Q8BTY2-2;Q8BTY2;H6WZ45;E3UVT8;I1VGT6;H6WZF5;E3UVT9;J9S7F7;Q8BWZ4	Sodium bicarbonate cotransporter 3	Slc4a7	3	77203000	0.00E+00	7.72E+07
D3Y2F8;Q69ZF7;Q3TWN3-2;Q3TWN3	Metal transporter CNNM4	Cnnm4	3	56996000	0.00E+00	5.70E+07
F6VQH5;D3YTQ3;Q9Z130	Heterogeneous nuclear ribonucleoprotein D-like	Hnrnpdl	5	135370000	0.00E+00	1.35E+08
D3YWT0;D3Z569;D3YTS1;Q9R0P6;Q6PET3	Signal peptidase complex catalytic subunit SEC11A	Sec11a	4	445740000	0.00E+00	4.46E+08
D3YTT4;Q9D7B6	Isobutyryl-CoA dehydrogenase, mitochondrial	Acad8	7	337870000	0.00E+00	3.38E+08
D3YU12;Q8K2T1;G5E8S7;Q8K2T1-3;Q8K2T1-2	NmrA-like family domain-containing protein 1	Nmral1	6	180720000	0.00E+00	1.81E+08
D3YU17;Q8VCM8;F6S731	Nicalin	Ncln	15	1072700000	0.00E+00	1.07E+09
D3YUG3;Q5M9P3;D3Z5R8;D3Z722;Q9CZX8;S4R223;D3YUT3	40S ribosomal protein S19	Rps19	8	4078200000	0.00E+00	4.08E+09
D3YUM1;Q91YT0;D3Z1U9;D3Z0K1;D3YXX5;D6RG60	NADH dehydrogenase [ubiquinone] flavoprotein 1, mitochondrial	Ndufv1	20	3988600000	0.00E+00	3.99E+09
D3YUP1;Q9WVG6-2;Q9WVG6;D6RFA7	Histone-arginine methyltransferase CARM1	Carm1	4	78999000	0.00E+00	7.90E+07
D3YV77;Q3UEB4;Q9R008	Mevalonate kinase	Mvk	3	211930000	0.00E+00	2.12E+08
D3YW19;I1E4X5;Q8BWQ6-3;Q8BWQ6;D3YW20;Q8BWQ6-2	UPF0505 protein C16orf62 homolog	9030624J02Rik	3	54314000	0.00E+00	5.43E+07
D3Z3R1;Q6ZWZ4;Q5M9L1;D3YW41;P47964;D3YX71	60S ribosomal protein L36	Rpl36	5	1654800000	0.00E+00	1.65E+09
D3YW48;O88456	Calpain small subunit 1	Capns1	4	268240000	0.00E+00	2.68E+08
D3YWF6;Q7TQI3;D3Z7K0	Ubiquitin thioesterase OTUB1	Otub1	11	1095100000	0.00E+00	1.10E+09
D6RGM8;D3YWH4;D3Z6X7;Q9DBU0;D3YYW1;D3Z279	Transmembrane 9 superfamily member 1	Tm9sf1	3	62204000	0.00E+00	6.22E+07
E9QMU3;D3YWN7;O88735;O88735-2	Ensconsin	Map7	5	111620000	0.00E+00	1.12E+08
Q91YK6;Q4V9X9;Q5M9M5;D3YWP3;P62751;D3YU45;D3Z1D6;D3YU46;D3YTY6;D3YW68	60S ribosomal protein L23a	Rpl23a	9	4874800000	0.00E+00	4.87E+09
D3YWS2;E9QK48;Q7TNG5;Q7TNG5-2;D6RGM3	Echinoderm microtubule-associated protein-like 2	Eml2	3	94257000	0.00E+00	9.43E+07
D3YWT1;D3Z3N4		Hnrnph3	5	126260000	0.00E+00	1.26E+08
D3YX27;D3YX28;F6TCV0;Q3TXN0;Q3UJR3;Q9JIY5;Q80V84;S4R1A8;F6XUR8;S4R1B3;A2RT60	Serine protease HTRA2, mitochondrial	Htra2	7	208370000	0.00E+00	2.08E+08
S4R1M2;D3YXK2	Scaffold attachment factor B1	Safb	10	298160000	0.00E+00	2.98E+08
D3YXP6;Q3THA3;Q9D1G2;Q9D1G2-2;Q9D1G2-3	Phosphomevalonate kinase	Pmvk	5	296310000	0.00E+00	2.96E+08
D3YXZ3;Q91YS4;O88448;D3Z5Y7	Kinesin light chain 2	Klc2	6	43133000	0.00E+00	4.31E+07
D3YXZ5;Q91WT8;Q91WT8-2;D3Z113;S4R2P5;S4R1Y9;P86049	RNA-binding protein 47	Rbm47	15	1586500000	0.00E+00	1.59E+09
D3YYE1;D3Z7M9;O35381;F6UFG6;Q64G17	Acidic leucine-rich nuclear phosphoprotein 32 family member A	Anp32a	8	1170700000	0.00E+00	1.17E+09
D3YYJ7		Mptx2	4	105460000	0.00E+00	1.05E+08
D3YYK0;Q8K4F5	Alpha/beta hydrolase domain-containing protein 11	Abhd11	5	406790000	0.00E+00	4.07E+08
D3YYM6;Q91V55;P97461	40S ribosomal protein S5;40S ribosomal protein S5, N-terminally processed	Rps5	8	2111400000	0.00E+00	2.11E+09
D3YYT1;Q922P9	Putative oxidoreductase GLYR1	Glyr1	6	204940000	0.00E+00	2.05E+08
D3Z7G3;D3YYX8;D3Z2E9;Q9D882;F8WHN9	Uncharacterized protein C10orf35 homolog	2010107G23Rik	3	90420000	0.00E+00	9.04E+07
D3YZ09;Q3TKG5;Q9CY66-3;Q9CY66-2;Q9CY66	H/ACA ribonucleoprotein complex subunit 1	Gar1	3	338010000	0.00E+00	3.38E+08
D3YZ54;Q9QXE0;E9PWM4	2-hydroxyacyl-CoA lyase 1	Hacl1	4	116270000	0.00E+00	1.16E+08
E9Q4Q2;D3YZC9;D3YZD0;Q3UK67;Q3UI45;Q64213-2;Q64213-3;Q64213;Q3TZI3;D3YVH4;F8WHF9;D6RDB7	Splicing factor 1	Sf1	8	507980000	0.00E+00	5.08E+08
E9Q7G1;D3YZZ5		Tmed7	4	885440000	0.00E+00	8.85E+08
D3Z030;Q6EDY6-3;Q6EDY6;F7AI27	Leucine-rich repeat-containing protein 16A	Lrrc16a	4	60182000	0.00E+00	6.02E+07
D3Z041;P41216;D3Z457;D3YVF6;F6WNZ2	Long-chain-fatty-acid--CoA ligase 1	Acsl1	23	4451700000	0.00E+00	4.45E+09
D3Z061;Q8C7R4	Ubiquitin-like modifier-activating enzyme 6	Uba6	12	221170000	0.00E+00	2.21E+08
Q6NS79;D3Z074;E9PXV7;E9PV41;Q5DTQ4;O08808;Q3U104;Q05CS5;Q3US76	Protein diaphanous homolog 1	Diap1;Diaph1	8	149160000	0.00E+00	1.49E+08
D3Z0A2;Q8C2D7;Q80WB1;Q3UIG8;Q80WV6;Q9JIF0-3;Q9JIF0-2;Q9JIF0;Q3TPF5;F8WH01;D3Z3N0;Q9CX58;Q6PAK3	Protein arginine N-methyltransferase 1	Prmt1	12	807680000	0.00E+00	8.08E+08
D3Z0B9;Q571I9;F6RQF0;Q9CWT9	Aldehyde dehydrogenase family 16 member A1	Aldh16a1	11	1082500000	0.00E+00	1.08E+09
D3Z0F5;Q3UIT2;O88545;F6QK86	COP9 signalosome complex subunit 6	Cops6	5	424310000	0.00E+00	4.24E+08
J3QMN4;D3Z0K8;J3QMQ8;Q9JLT4-3;Q9JLT4-2;Q9JLT4-4;Q9JLT4;Q9D8I4	Thioredoxin reductase 2, mitochondrial	Txnrd2	3	60941000	0.00E+00	6.09E+07
D3Z0M4;E9PXK7;Q9Z210;D6RFQ2	Peroxisomal membrane protein 11B	Pex11b	3	52548000	0.00E+00	5.25E+07
D3Z0M9		Ddx23	6	104950000	0.00E+00	1.05E+08
D3Z0Q6;Q9Z1E4	Glycogen [starch] synthase, muscle	Gys1	3	65278000	0.00E+00	6.53E+07
D3Z0S6;Q9CXX7;Q62189;D6RI83;F8VQ88	U1 small nuclear ribonucleoprotein A	Snrpa	5	1100300000	0.00E+00	1.10E+09
D3Z637;D3Z125;E9PUA7;D3Z7X7;F8WHQ1;Q62393-2;Q62393-3;Q62393;D3Z2U2	Tumor protein D52	Tpd52	6	788770000	0.00E+00	7.89E+08
D3Z1T4;D3Z1M1;Q3U9V4;P62880;Q3U2F9;Q3THF3;E9QKR0;P29387;D3YZX3;Q3TY18;Q9QWG2;E9PWM7	Guanine nucleotide-binding protein G(I)/G(S)/G(T) subunit beta-2;Guanine nucleotide-binding protein subunit beta-4	Gnb2;Gnb4	7	314000000	0.00E+00	3.14E+08
E9Q7L3;D3Z1W6;E9Q7L2;D3Z1N4;E9Q4Y5;F8VQD1;Q8BSQ9-2;Q8BSQ9;D3YYF2;D6RIL0;D6RI94;D3Z3R4;F6THL5;Q9D7L7	Protein polybromo-1	Pbrm1	5	61517000	0.00E+00	6.15E+07
F6QL70;Q5M8M8;D3Z1N9;P47915;F6VZG1;F6YH22	60S ribosomal protein L29	Gm17669;Rpl29;Gm10709	3	129120000	0.00E+00	1.29E+08
D3Z1X8;Q3UNN4;Q3UPK0;Q3UMX0;P97496-2;P97496;Q3UZD0	SWI/SNF complex subunit SMARCC1	Smarcc1	15	623360000	0.00E+00	6.23E+08
D3Z1Z8;D3Z5N2;Q545B6;P54227;Q9DCP3;Q91XT3;Q9CYU5;Q9CXQ8;Q8C2H3	Stathmin	Stmn1	7	868140000	0.00E+00	8.68E+08
D3Z285		Nfu1	5	932100000	0.00E+00	9.32E+08
E9Q8Z4;E9Q8Z9;D3Z2H2;E9Q901;E9Q904;G3X9V2;E9Q8Z6;E9Q8Z8;P30999;E9Q986;D3Z7H6;E9Q907;E9Q905;D3Z2H7	Catenin delta-1	Ctnnd1	32	4537700000	0.00E+00	4.54E+09
D3Z2J3;Q99PU8-2;Q99PU8;Q99PU8-3;Q80TP6	Putative ATP-dependent RNA helicase DHX30	Dhx30;mKIAA0890	4	65930000	0.00E+00	6.59E+07
D3Z2K2;Q9CR88	28S ribosomal protein S14, mitochondrial	Mrps14	3	82259000	0.00E+00	8.23E+07
D3Z315;Q9D1J2;O89079;F6YFR7;E9Q6I5	Coatomer subunit epsilon	Cope	5	398850000	0.00E+00	3.99E+08
D3Z3B8;Q3UP61;H7BWY4;E9Q9H0;Q811D0-2;Q811D0;Q811D0-3;Q3TPP5;F6UDT8;S4R2T8;Q571K0;D3YWU0;D3YUZ8;E9Q2L2;Q91XM9-3;Q91XM9-6;Q91XM9-8;Q91XM9;Q91XM9-2;Q91XM9-4;Q91XM9-7	Disks large homolog 1	Dlg1	5	57900000	0.00E+00	5.79E+07
E9PYL9;D3Z3K1;Q9CXW4;Q8VC94;E9PZB3;A2BH06;D3YW69	60S ribosomal protein L11	Gm10036;Rpl11;Gm5093	4	5584600000	0.00E+00	5.58E+09
D3Z3S1;Q3UAP1;Q9WUQ2;F6XLZ3	Prolactin regulatory element-binding protein	Preb	9	313550000	0.00E+00	3.14E+08
D3Z3Y2;Q0VG18	Small integral membrane protein 24	Smim24	7	981850000	0.00E+00	9.82E+08
D3Z456;Q91XB2;Q99N95;F6W7C7;Q05DC5	39S ribosomal protein L3, mitochondrial	Mrpl3	3	142200000	0.00E+00	1.42E+08
Q8C1T5;D3Z4B2;Q9CWZ7	Gamma-soluble NSF attachment protein	Napg	5	293370000	0.00E+00	2.93E+08
D3Z4J5;Q9D1H7;D3Z7S0;Q9D1H7-2	Golgi to ER traffic protein 4 homolog	Get4	3	34444000	0.00E+00	3.44E+07
D3Z4V1;Q922V4;F8WI31	Pleiotropic regulator 1	Plrg1	6	159430000	0.00E+00	1.59E+08
D3Z645;Q9QZ88;Q9QZ88-2;D3YYD5;D3YW98	Vacuolar protein sorting-associated protein 29	Vps29	6	343100000	0.00E+00	3.43E+08
Q564F3;Q3UAC2;D3Z6C3;P97351;Q9D1S3;Q3U5P8;Q3UJU5;D3Z7W7	40S ribosomal protein S3a	Rps3a1;Rps3a	13	8194600000	0.00E+00	8.19E+09
D3Z6W2;Q06180-2;Q06180	Tyrosine-protein phosphatase non-receptor type;Tyrosine-protein phosphatase non-receptor type 2	Ptpn2	3	49136000	0.00E+00	4.91E+07
D3Z6Z0;Q78ZM0;O70492;D3Z789;Q9CU14;Q9CSC2	Sorting nexin-3	Snx3	5	426170000	0.00E+00	4.26E+08
D3Z765;Q3TV90;Q05D11;Q9CYI4-2;Q9CYI4	Putative RNA-binding protein Luc7-like 1	Luc7l	4	29309000	0.00E+00	2.93E+07
D3Z7C8;Q3ULU3;O35855;O88374;Q8CAX1;D3Z3D7	Branched-chain-amino-acid aminotransferase;Branched-chain-amino-acid aminotransferase, mitochondrial	Bcat2	4	73386000	0.00E+00	7.34E+07
D3Z7E5;Q2NL51	Glycogen synthase kinase-3 alpha	Gsk3a	3	25405000	0.00E+00	2.54E+07
D3Z7M5;Q9CPT5	Nucleolar protein 16	Nop16	4	65918000	0.00E+00	6.59E+07
D3Z7P0;Q8K3W0;E9Q0U3;Q8K3W0-1;E9Q8Q1;Q8K3W0-6;Q8K3W0-5;Q8K3W0-4	BRCA1-A complex subunit BRE	Bre	4	80571000	0.00E+00	8.06E+07
D3Z7P3;D3Z7P4;F7B327	Glutaminase kidney isoform, mitochondrial	Gls	17	2696000000	0.00E+00	2.70E+09
D3Z7P3-2;D3Z7P5;F6U529;F6RDM4	Glutaminase kidney isoform, mitochondrial	Gls	17	68769000	0.00E+00	6.88E+07
G3UXX5;D3Z7Q8;P52432;D3Z3D6;A1L3C2;G3UX92	DNA-directed RNA polymerases I and III subunit RPAC1	Polr1c	3	51471000	0.00E+00	5.15E+07
D6RI20;Q9CR20;J3QMQ2	Immediate early response 3-interacting protein 1	Hdhd2;Ier3ip1	3	355700000	0.00E+00	3.56E+08
H3BIZ2;H3BLC4;D6RIM8;Q6XA19;E9PYX1;E9QMN1;Q9ES64-3;Q9ES64-2;Q9ES64	Harmonin	Ush1c	9	374970000	0.00E+00	3.75E+08
D9IFT4;Q8CBE6;Q8BPJ7;Q544G5;Q62165	Dystroglycan;Alpha-dystroglycan;Beta-dystroglycan	Dag1	3	50759000	0.00E+00	5.08E+07
E0CZ04;E0CX39;Q923B0-2;Q923B0	Gamma-glutamylaminecyclotransferase	Ggact	3	76658000	0.00E+00	7.67E+07
E0CZE8;E0CXR0;E0CX98;Q9D2C7	Bax inhibitor 1	Tmbim6	3	342040000	0.00E+00	3.42E+08
E0CXN5;P13707	Glycerol-3-phosphate dehydrogenase [NAD(+)], cytoplasmic	Gpd1	21	8296500000	0.00E+00	8.30E+09
E0CZE0;Q3UK27;Q8VBW6;Q3TS59	NEDD8-activating enzyme E1 regulatory subunit	Nae1	6	106740000	0.00E+00	1.07E+08
E0ZPU5;Q3U2M7;Q3U126;Q06VW2;E9PUR6;P06537-3;P06537;E9PYV1;P06537-4;P06537-2;Q05DD1;E9Q8A6;E9Q310;D6RIL1;D3Z473;A3KN90	Glucocorticoid receptor	Nr3c1	4	122730000	0.00E+00	1.23E+08
E9PUE7;Q5SSL4-3;Q5SSL4-4;Q5SSL4;Q5SSL4-2;H3BJY3;A2RRK7;Q6PAJ1	Active breakpoint cluster region-related protein	Abr	4	103070000	0.00E+00	1.03E+08
E9PUF4;E9Q640;Q6NZN0-5;Q6NZN0-3;Q6NZN0-4;Q6NZN0-2;Q6NZN0;E9PYZ7;Q5SFM8-2;Q5SFM8	RNA-binding protein 26	Rbm26	3	73436000	0.00E+00	7.34E+07
Q91ZF5;E9PUL3;O88860;Q9QX15;Q8CCM1;Q8C324;Q3UQR1;B7ZN73;Q9R070;Q9EQR4;Q8C9E1;Q91Z28;Q3UZ16;Q8BG22-2;Q8BG22		Clca4	22	2687300000	0.00E+00	2.69E+09
Q5DTL1;E9PUQ5;Q921M4-2;Q921M4;A2AN46;A2AN45;A2AN48	Golgin subfamily A member 2	Golga2	7	308510000	0.00E+00	3.09E+08
Q05BM5;Q3UYU2;E9PUQ7;Q3UJM1;Q8BNV1;F6ZHN3	tRNA (uracil-5-)-methyltransferase homolog A	Trmt2a	4	53858000	0.00E+00	5.39E+07
Q8BYN6;E9Q6Z0;Q2M4H5;E9PV12;G3X914;Q9D5V5	Cullin-5	Cul5	3	36499000	0.00E+00	3.65E+07
E9PV38;Q8R097;Q8R1G9;Q8R0L2		Ces2g	12	877680000	0.00E+00	8.78E+08
E9PV44;O35143;Q8BTA7	ATPase inhibitor, mitochondrial	Atpif1	3	74561000	0.00E+00	7.46E+07
E9PVC6;E9Q9E1;E9PVC5;Q6NZJ6;Q6NZJ6-2;Q6PD42;Q8K0J8;E9Q770;Q3UZD9;Q8R2V4;A0PJB5;Q3UYM6;Q3UTK0;Q3UQI5;Q6DI78;A2AMI7;A2AMI2;Q80XI3-2;Q80XI3-4;Q80XI3;Q80XI3-3;D3YWY7;Q6EVH9;D3YWM1;D3Z439;Q8BUW8	Eukaryotic translation initiation factor 4 gamma 1	Eif4g1	24	1770400000	0.00E+00	1.77E+09
E9Q175;E9PVU0;E9Q3L1;E9Q174;B2RWR8;Q64331;Q8BK95;Q6A077	Unconventional myosin-VI	Myo6	43	5845500000	0.00E+00	5.85E+09
E9PVX6;Q61769		Mki67	6	160200000	0.00E+00	1.60E+08
Q9Z326;Q99LA2;E9PW12;Q9JMD0;M0QWF0;B1AQG7;Q8CCB2	BUB3-interacting and GLEBS motif-containing protein ZNF207	Znf207;Zfp207	3	342630000	0.00E+00	3.43E+08
J3QP68;Q3TF41;Q8BSH9;E9PW66;P28656;Q9CSP8	Nucleosome assembly protein 1-like 1	Nap1l1	6	402590000	0.00E+00	4.03E+08
Q6PJ87;Q3U844;H7BXB1;E9Q4G7;Q3U772;E9Q2U6;E9Q3W1;E9PWB2;Q8BK63-2;Q8BK63;Q3TVX1;F6YBC9	Casein kinase I isoform alpha	Csnk1a1	7	366800000	0.00E+00	3.67E+08
E9PWG6;B2RQA7		Ncapg	5	123520000	0.00E+00	1.24E+08
E9PWV3;Q505N6;F6RQA2;F6Q8A4;Q810V8;P18653;Q3TIM6;Q3UFZ5;G3UZI3;Q3V226;F6UG16;A2CEE8;B1B0X1;Q3URY8;E9Q6Q5;E9Q6G0;E9Q4Q9;E9Q1M8;E9Q8S5;B1AST8;B1AST7;E9QLW6;E9Q1Q1;E9PWX8;E9QPR4;Q8C0P0-2;Q8C0P0;Q811L6-2;Q3U214;Q9R1L5;Q60592;Q811L6	Ribosomal protein S6 kinase;Ribosomal protein S6 kinase alpha-1	Rps6ka1	27	3997200000	0.00E+00	4.00E+09
E9PWY9;Q8C0C7;Q8BJG2;Q4FJQ2;Q8BXN0;Q3U0Y9;D6RIJ2;Q9CT72	Phenylalanine--tRNA ligase alpha subunit	Farsa	15	964200000	0.00E+00	9.64E+08
E9PX43;Q69ZU4;Q7TQG1;Q3UEX8	Pleckstrin homology domain-containing family A member 6	Plekha6	7	131980000	0.00E+00	1.32E+08
E9PX61;E9Q2E4;Q8BRI0;Q6GQX8;F6XXX5		Gm15800	3	247430000	0.00E+00	2.47E+08
E9PXX7;Q3TEE8;Q91W90;Q3UBW8;Q3UWX1	Thioredoxin domain-containing protein 5	Txndc5	13	3024000000	0.00E+00	3.02E+09
F8VPX1;E9PXY8;Q6A4J8-3;Q6A4J8;Q6A4J8-2;G3UWR8;Q3THF6	Ubiquitin carboxyl-terminal hydrolase;Ubiquitin carboxyl-terminal hydrolase 7	Usp7	9	265160000	0.00E+00	2.65E+08
E9PY03		Tstd1	3	483310000	0.00E+00	4.83E+08
Q3UGS9;Q3URM1;Q3U3U6;Q8CCN6;E9PY58;Q60649;Q3TXD4;D3Z7V2;D3YZF1;Q9DA85	Caseinolytic peptidase B protein homolog	Clpb	5	81260000	0.00E+00	8.13E+07
E9PYA3;G5E8T9;Q99KB8-2;Q99KB8;E9Q2H8;D3YWI0;D3YUX8	Hydroxyacylglutathione hydrolase, mitochondrial	Hagh	5	182840000	0.00E+00	1.83E+08
E9PYD1;D3YXS7;D3Z100;F6S0H0;F6ZXW2		Fam98c	5	195810000	0.00E+00	1.96E+08
E9PYH2;Q91V12-2;Q91V12-3;Q91V12-4;Q91V12	Cytosolic acyl coenzyme A thioester hydrolase	Acot7	3	26417000	0.00E+00	2.64E+07
E9PYI8;Q9JMA1;Q80UN0;Q3TC32	Ubiquitin carboxyl-terminal hydrolase;Ubiquitin carboxyl-terminal hydrolase 14	Usp14	16	1347600000	0.00E+00	1.35E+09
E9PYN9;Q8JZQ5;Q3UKB9;Q9CW16;Q8BZI2;Q6WIZ7	Amine oxidase;Amiloride-sensitive amine oxidase [copper-containing]	Aoc1	17	1555600000	0.00E+00	1.56E+09
E9PYT3;Q91YH5;Q91YH5-2	Atlastin-3	Atl3	3	143700000	0.00E+00	1.44E+08
Q3U6G1;E9PZC3;Q923D2;E9PZC4;Q3TP34	Flavin reductase (NADPH)	Blvrb	4	410420000	0.00E+00	4.10E+08
Q80UK4;E9PZD2;Q5DU62;Q3TN34	MICAL-like protein 2	Micall2	3	19758000	0.00E+00	1.98E+07
E9PZF0;Q5NC82;Q01768;Q5NC80;B0LAA8;Q8R4B4;Q5NC79	Nucleoside diphosphate kinase;Nucleoside diphosphate kinase B	Gm20390;Nme2;Nme1	15	11423000000	0.00E+00	1.14E+10
E9Q5H2;E9PZF5;Q3TX26;P97822-2;P97822;E9Q0X5	Acidic leucine-rich nuclear phosphoprotein 32 family member E	Anp32e	3	639290000	0.00E+00	6.39E+08
E9PZJ8;E9PZJ8-2	Activating signal cointegrator 1 complex subunit 3	Ascc3	5	55647000	0.00E+00	5.56E+07
E9Q9E4;E9PZX7;Q8BP21;Q545C3;P30285;Q9D193;D6RHS5;Q9JKW8;D3YWB0;Q9CYR7	Cyclin-dependent kinase 4	Cdk4	4	51575000	0.00E+00	5.16E+07
E9Q035;Q542X6;P47758;Q921I1	Signal recognition particle receptor subunit beta	Gm20425;Srprb	9	516940000	0.00E+00	5.17E+08
Q3UT02;E9Q066;G3X9Q6;Q8BWW4	La-related protein 4	Larp4	5	82637000	0.00E+00	8.26E+07
E9Q0G1;Q9CQJ6	Density-regulated protein	Denr	4	79175000	0.00E+00	7.92E+07
E9Q0U7;Q61699-2;Q61699;D3Z027;D3Z3I9	Heat shock protein 105 kDa	Hsph1	6	422790000	0.00E+00	4.23E+08
E9Q132;Q3UW40;Q8BP67;Q8BT08;Q9CS31;F6RSK3	60S ribosomal protein L24	Rpl24	5	3949600000	0.00E+00	3.95E+09
Q8C298;E9Q179;Q8C5Q4;D3YUN1;D3YV30	G-rich sequence factor 1	Grsf1	5	150710000	0.00E+00	1.51E+08
E9Q197;Q9CPV4-2;Q9CPV4;Q9CPV4-3;F6ZTG3;Q7TMP4;E9Q055;E9Q2R6;F7BB55	Glyoxalase domain-containing protein 4	Glod4	11	956290000	0.00E+00	9.56E+08
Q5DTS3;Q8C2A3;Q3UNN1;E9Q9F5;E9Q1G8;O55131;Q8C752;Q3UGE0;S4R2P6;Q8C650-2;Q9DA97;Q8C650	Septin-7	2016-09-07	8	708860000	0.00E+00	7.09E+08
E9Q1P8;Q8K3X4	Interferon regulatory factor 2-binding protein 2	Irf2bp2	9	376650000	0.00E+00	3.77E+08
E9Q1Q9;P97328;Q9CPP1;D3YVB6	Ketohexokinase	Khk	5	437450000	0.00E+00	4.37E+08
E9Q1S3;Q01405;Q8C1E4	Protein transport protein Sec23A	Sec23a	16	1698800000	0.00E+00	1.70E+09
E9Q1V9;E9Q1T1;Q6PHZ2-2;Q6PHZ2-4;Q6PHZ2;Q6PHZ2-5;E9PXV3;E9Q1W0;Q8C8X9;Q8CCM0;F6ZIE1;Q3V1X9;F6RWZ9;O70459;F7A856;E9QAJ4;D6RDQ8;Q3TY93;Q5SVI9;Q80TN1;F8WIS9;Q5SVJ1;Q5SVI3;Q5SVI0;Q5SVI2;Q8BL41;Q68EG2;Q5SVI1;Q5SVJ0;P11798;P28652;E9PYZ8;Q8C4I3;F6WHR9;Q8BW40;Q6ZWS7;Q923T9-3;Q923T9-2;Q923T9	Calcium/calmodulin-dependent protein kinase type II subunit delta	Camk2d	8	538420000	0.00E+00	5.38E+08
E9Q9L1;E9Q1V5;E9Q914;Q6ZPR5-5;Q6ZPR5-3;Q6ZPR5-2;Q6ZPR5-4;E9Q0L7;Q6ZPR5	Sphingomyelin phosphodiesterase 4	Smpd4	4	55950000	0.00E+00	5.60E+07
E9Q1Y3;E9Q414;E9Q4G4;CON__ENSEMBL:ENSBTAP00000032840	Apolipoprotein B-100;Apolipoprotein B-48	Apob	52	4559300000	0.00E+00	4.56E+09
E9Q289;Q80X94;A2AHR2;Q8C1P3;Q8BV75;B0QZY4;Q9CVH3		Acbd4	4	711280000	0.00E+00	7.11E+08
E9Q2H1;Q80TP3;Q8BJK5	E3 ubiquitin-protein ligase UBR5	Ubr5	3	55840000	0.00E+00	5.58E+07
Q6P7V9;E9Q2X6;Q8CG47;Q3UR81;Q3U763;Q3UZJ7	Structural maintenance of chromosomes protein;Structural maintenance of chromosomes protein 4	Smc4	12	322220000	0.00E+00	3.22E+08
Q6DIC7;E9Q3L2;F6Y9T6		Pi4ka	3	58379000	0.00E+00	5.84E+07
Q3TB96;Q3T9V8;E9Q586;Q6NZM3;E9Q3M3;O08788-2;O08788;D3YX34;Q3TRF1;D3Z2M9;D3YYG9	Dynactin subunit 1	Dctn1	24	927680000	0.00E+00	9.28E+08
E9Q4G8;E9Q3Q6;Q54AJ5;Q61490;Q5MPX5	CD166 antigen	Alcam	3	52495000	0.00E+00	5.25E+07
E9Q3V6;P42208;F6WYM0;D3YYB1;D3Z3C0;F6UKN5;D3Z1S1	Septin-2	2016-09-02	5	97333000	0.00E+00	9.73E+07
Q3THX5;E9Q3X0;Q9EQK5;Q8C2S9;Q3U7S9;D3Z2N7	Major vault protein	Mvp	30	4765500000	0.00E+00	4.77E+09
E9Q3Y4;Q9ESE1-2;Q9ESE1;Q9ESE1-3;Q8C7C2;Q8BSM6;Q8CBR4;Q9EPN1-3;Q9EPN1-4;Q9EPN1	Lipopolysaccharide-responsive and beige-like anchor protein	Lrba	28	799310000	0.00E+00	7.99E+08
E9Q4K7;Q6A029;O35063;A2AKI2;Q3V3Y9;Q8VI89;E9Q9B0;Q6A011;F8VQ75;O35071;Q9EQW7;Q80TF6		Kif13b	16	451860000	0.00E+00	4.52E+08
E9Q4M2;P54310;P54310-2;Q9CTW2;Q6LCY9	Hormone-sensitive lipase	Lipe	3	51955000	0.00E+00	5.20E+07
E9Q4M4;Q9DA45;Q91VN4;Q3TJS8;Q8C2Z6	MICOS complex subunit Mic25	Chchd6	3	95532000	0.00E+00	9.55E+07
Q9CXP6;Q91WJ6;E9Q4M8;Q71KT5;E0CYD6;E0CX92;E0CZ93;E0CX74	Delta(14)-sterol reductase	Tm7sf2	3	63146000	0.00E+00	6.31E+07
E9Q4P1;D3YWG9;D3Z057;Q9DAD3;Q5DTX9;Q8R3I5		Wdfy1	5	95892000	0.00E+00	9.59E+07
E9Q4T8;Q6ZQ84;Q9JLV5;Q9CTE0	Cullin-3	Cul3;mKIAA0617	5	82039000	0.00E+00	8.20E+07
Q3UEH4;E9Q509;Q3UEI4;G3X925;P53657;A7MCU9;D3Z2C4	Pyruvate kinase;Pyruvate kinase PKLR	Pklr	24	8986500000	0.00E+00	8.99E+09
F7A6H4;E9Q555	E3 ubiquitin-protein ligase RNF213	Rnf213	9	126230000	0.00E+00	1.26E+08
E9Q557;E9PZW0;Q8BP77;Q9CV95	Desmoplakin	Dsp	61	3814000000	0.00E+00	3.81E+09
E9Q5B5;O08528;E9Q9M6;E9Q3Z4;Q08EC2;E9Q8S8;Q3TVQ4;Q3TQE0;Q3TBG9;Q149C8;Q3TRM8	Hexokinase-2	Hk2	14	443680000	0.00E+00	4.44E+08
Q8CE21;Q3U6W2;Q3UI16;Q3TKZ9;E9Q5C9;Q6ZQK6;Q3UBB6		Nolc1	5	237530000	0.00E+00	2.38E+08
E9Q5W5;Q5SSH7-2;Q5SSH7	Zinc finger ZZ-type and EF-hand domain-containing protein 1	Zzef1	9	150050000	0.00E+00	1.50E+08
E9Q616;A0PJF4;Q6UL10;A0JLR7;Q61484;Q8BRB8;Q8BKS2;Q3UYW8		Ahnak	10	282240000	0.00E+00	2.82E+08
E9Q634;Q3TLJ4;Q8C123;G3V011;Q8CG29;Q811E7;P70248;Q6KAL9	Unconventional myosin-Ie	Myo1e	7	114010000	0.00E+00	1.14E+08
Q8CIA7;Q6ZPK1;E9Q6H8		Plekha5	3	33707000	0.00E+00	3.37E+07
E9Q735;Q6A0C5;G3X9Y5;I6L960;Q8VDS1;E9Q442;Q8BYZ2		Ube4a	4	66437000	0.00E+00	6.64E+07
Q5UE59;E9Q7C9;Q7TNF4;Q8CD76;Q7M703;Q7M702;Q7M6Z8;Q7M701;Q7M6Z7;Q7M6Z9;Q7M700;Q7M6Z6;O88447;F6UYN4	Kinesin light chain 1	Klc1	6	14281000	0.00E+00	1.43E+07
Q80Y35;E9Q7G0;Q3TH77;Q91W16;Q99KG8		Numa1	35	1413600000	0.00E+00	1.41E+09
E9Q7K1;Q564F2;Q564G0;Q64520;G3UYV3	Guanylate kinase	Guk1	4	143320000	0.00E+00	1.43E+08
E9Q7N5;Q8R2Q4-3;Q8R2Q4-2;Q8R2Q4;Q8C1C2;Q3TML3;Q3TSU6;E0CY79;E0CXH2	Ribosome-releasing factor 2, mitochondrial	Gfm2	9	262500000	0.00E+00	2.63E+08
Q3TU36;Q3TPS9;Q3TA69;E9Q912;Q8BKH0;E9Q6Q4;Q3TLU4;I6L967;Q3TYN8		Rap1gds1	4	92373000	0.00E+00	9.24E+07
E9Q919;Q9Z0Y1	Dynactin subunit 3	Dctn3	3	138510000	0.00E+00	1.39E+08
E9Q933;Q8BK08	Transmembrane protein 11, mitochondrial	Tmem11	3	266600000	0.00E+00	2.67E+08
E9Q9C3;Q9QZQ1-2;Q9QZQ1;E9PYX7;E9Q852;F7C3I9	Afadin	Mllt4	12	311010000	0.00E+00	3.11E+08
E9Q9C6;E9Q0B5;Q8K0P6;Q8R0K8;Q58E52;Q6IS34;Q8R1H9;Q7TNG6;Q8R1G8;Q8R1J5;Q497G7;Q8C5Q6;A1L0S3;A1L0S2		Fcgbp	60	50946000000	0.00E+00	5.09E+10
E9Q9H2;P54103;E9Q9H3;Q3TRX6;Q3TTI5;Q3TE39;Q3UVT4;Q3TTG9	DnaJ homolog subfamily C member 2;DnaJ homolog subfamily C member 2, N-terminally processed	Dnajc2	7	70048000	0.00E+00	7.00E+07
E9Q9J4;Q6ZQB6-2;Q6ZQB6-3;Q6ZQB6;Q80V47;B9EHS3;A2ARP1-6;A2ARP1-7;A2ARP1-3;A2ARP1-2;A2ARP1	Inositol hexakisphosphate and diphosphoinositol-pentakisphosphate kinase 2	Ppip5k2	5	168250000	0.00E+00	1.68E+08
G3X9J6;E9Q9M1;Q3V1L4	Cytosolic purine 5-nucleotidase	Nt5c2	5	130300000	0.00E+00	1.30E+08
E9QAS4;E9QAS5;Q5DTP7;Q6PDQ2;Q99JM0;F6WR45;E9PYU4;E9PYL1;A2A8L1;Q3UFM8;Q6ZQB2;Q8BL30;Q3U582;Q8BM83;Q6IQY9;Q3ULG0	Chromodomain-helicase-DNA-binding protein 4	Chd4	13	509540000	0.00E+00	5.10E+08
Q547R0;E9QAT0;Q6AXB7;E9QAS8;P35922-3;P35922-2;P35922;E9QAS9;D3Z6U8;E9QNF5;P35922-5;P35922-4;P35922-6;P35922-9;P35922-8;P35922-7;Q8BPK8;P35922-11;P35922-10;P35922-12;Q8BPN5	Fragile X mental retardation protein 1 homolog	Fmr1	5	38612000	0.00E+00	3.86E+07
E9QB02;Q68FL6;F6W0G8	Methionine--tRNA ligase, cytoplasmic	Mars	22	1414800000	0.00E+00	1.41E+09
E9QJS0;Q501J4;G5E8U8;G5E8U5;Q80ZK0;D3Z6K5	28S ribosomal protein S10, mitochondrial	Mrps10	3	207850000	0.00E+00	2.08E+08
Q4VAF0;E9QJT5;P56376	Acylphosphatase;Acylphosphatase-1	Acyp1	3	72017000	0.00E+00	7.20E+07
Q53ZD4;E9QJW0;Q91VS7;D3YU60;D3YVR3	Microsomal glutathione S-transferase 1	Mgst1	4	4580400000	0.00E+00	4.58E+09
E9QKC1;O35400;O35400-2;D3Z2X1	Sulfotransferase;Sulfotransferase family cytosolic 2B member 1	Sult2b1	4	83449000	0.00E+00	8.34E+07
Q4G0B8;E9QKZ2;Q91YE6;E0CXB2;E0CY46	Importin-9	Ipo9	4	91795000	0.00E+00	9.18E+07
E9QLB2;Q3UFF7	Lysophospholipase-like protein 1	Lyplal1	3	68576000	0.00E+00	6.86E+07
Q8BUT2;E9QLL2;Q8BZ98-2;Q8BZ98;F2Z460;E0CXZ8	Dynamin-3	Dnm3	8	84379000	0.00E+00	8.44E+07
E9QM19;Q8R1J1;Q8R1J1-2	Transmembrane 6 superfamily member 2	Tm6sf2	3	310310000	0.00E+00	3.10E+08
E9QM38;P55012;Q3TP36;A2AQ52;A2AQ51;A2AQ50;P55014-2;P55014-4;P55014-3;P55014	Solute carrier family 12 member 2	Slc12a2	21	2972000000	0.00E+00	2.97E+09
E9QMC1;D3YUW7;P59242;P59242-2;Q32NZ7;Q5PPR0	Cingulin	Cgn	21	698400000	0.00E+00	6.98E+08
E9QMK9;Q8BH86;Q8BH86-2;Q3U7K4;F7CUW7	UPF0317 protein C14orf159 homolog, mitochondrial	9030617O03Rik	17	1139100000	0.00E+00	1.14E+09
E9QMN5;Q8CHY6	Transcriptional repressor p66 alpha	Gatad2a	6	75506000	0.00E+00	7.55E+07
Q3U3A1;Q3T9A3;F6ZS70;E9QMP6;Q05512;E9Q9N6;E9PYX3;Q571J8;Q05512-3;Q05512-4;Q05512-2;F6ZEX4;F7CVZ7;F7CRG8;F7A3Q3;E9Q2J6;F6UY70;E9PZ55;F6Z4Q6;E9Q2G8;E9Q8H5;Q5DTG3;Q14DQ3;C9K101;Q8CIP4;Q8VHJ5	Serine/threonine-protein kinase MARK2	Mark2	10	423470000	0.00E+00	4.23E+08
E9QN31;Q922K7;Q99KC3	Probable 28S rRNA (cytosine-C(5))-methyltransferase	Nop2	9	241300000	0.00E+00	2.41E+08
E9QN99		Abhd14b	8	2232400000	0.00E+00	2.23E+09
E9QNN1;O70133-2;O70133;O70133-3;Q3UR42;Q3TF92;Q05BR6;Q3TEB2	ATP-dependent RNA helicase A	Dhx9	35	5281100000	0.00E+00	5.28E+09
G5E8R3;Q3UFS6;Q3TCQ3;Q3T9S7;E9QPD7;Q05920;Q62043;Q8BP54	Pyruvate carboxylase;Pyruvate carboxylase, mitochondrial	Pcx;Pc	12	341030000	0.00E+00	3.41E+08
E9QPG8;Q60997-4;Q60997-3;Q60997-2;Q60997;B6V683	Deleted in malignant brain tumors 1 protein	Dmbt1	21	15024000000	0.00E+00	1.50E+10
E9QPH0;Q8CAH8;Q8C4R2;Q61410;Q3TMJ2	cGMP-dependent protein kinase;cGMP-dependent protein kinase 2	Prkg2	4	102020000	0.00E+00	1.02E+08
E9QPI5;Q6A026;Q8VDS0	Sister chromatid cohesion protein PDS5 homolog A	Pds5a	16	614570000	0.00E+00	6.15E+08
E9QPK1;Q8R1U2	Cell growth regulator with EF hand domain protein 1	Cgref1	3	131730000	0.00E+00	1.32E+08
Q3UP48;Q059V1;E9QPS1;Q9WUU6	Hepatocyte nuclear factor 4-gamma	Hnf4g	5	423340000	0.00E+00	4.23E+08
Q923F9;E9QPX3;Q9CXZ1;Q9CTT4	NADH dehydrogenase [ubiquinone] iron-sulfur protein 4, mitochondrial	Ndufs4	6	1161000000	0.00E+00	1.16E+09
F2WWK6;F2WWK5;Q9Z0R9	Fatty acid desaturase 2	Fads2	3	42435000	0.00E+00	4.24E+07
F6QKD2;Q4VBG1;Q9CWX9;Q922S6;Q3TEK1	Probable ATP-dependent RNA helicase DDX47	Ddx47	4	77306000	0.00E+00	7.73E+07
F6RPJ9;Q8CGB9;Q9JHR7;Q8CE37	Insulin-degrading enzyme	Ide	21	929760000	0.00E+00	9.30E+08
F6SJM7;D3YWS7;Q8R2K1-5;Q8R2K1-4;Q8R2K1-2;Q8R2K1;F6X9P4;Q8R2K1-3	Fucose mutarotase	Fuom	3	61494000	0.00E+00	6.15E+07
F6TCF9;Q60739-2;Q60739;Q9CUY1	BAG family molecular chaperone regulator 1	Bag1	3	55947000	0.00E+00	5.59E+07
F6UIS1;Q9CQE7;Q9CQE7-2;F6RK81	Endoplasmic reticulum-Golgi intermediate compartment protein 3	Ergic3	4	62845000	0.00E+00	6.28E+07
Q3TRD0;F6VYQ6;Q9CYJ3;Q8K366;Q8R2R0;Q3UNK6;P56960;Q99KY7	Exosome component 10	Exosc10	3	27361000	0.00E+00	2.74E+07
Q7M739;F6ZDS4;Q3V1L5;Q32P08;Q3TZB5;Q8BU18;Q05CS8;Q8BK71;Q3UVR0;Q8K2T9;F6RX08	Nucleoprotein TPR	Tpr	27	1488900000	0.00E+00	1.49E+09
F6ZFT1;F8WJ64;Q569N0;Q3TJG2;Q9CR21	Acyl carrier protein;Acyl carrier protein, mitochondrial	Ndufab1	4	862900000	0.00E+00	8.63E+08
F6ZHD8;Q9D6Y9;Q8C7E6;G3UW30;Q8BT78	1,4-alpha-glucan-branching enzyme	Gbe1	4	78620000	0.00E+00	7.86E+07
F6ZV59;G5E8G0;G3X9W0;Q60668-4;Q60668-3;Q60668-2;Q60668;E9Q5B6;Q3UXC8;F6SHF3;Q9D3U4	Heterogeneous nuclear ribonucleoprotein D0	Hnrnpd	7	2454100000	0.00E+00	2.45E+09
F7BX26;Q60676	Serine/threonine-protein phosphatase;Serine/threonine-protein phosphatase 5	Ppp5c	5	111610000	0.00E+00	1.12E+08
F8VPK0;Q6ZQC8;B2X2D9;Q3UYZ5		Ttc37	9	179140000	0.00E+00	1.79E+08
F8VPK5;P70336;P70336-2;Q3UMT5;Q3TR46;Q6A035;Q3UEZ9;Q8CC95	Rho-associated protein kinase;Rho-associated protein kinase 2	Rock2	8	237150000	0.00E+00	2.37E+08
Q0VD75;F8VPQ6	Alkaline phosphatase	Alpi	11	1493600000	0.00E+00	1.49E+09
Q3TZ78;F8VPT3		Lct	12	416490000	0.00E+00	4.16E+08
F8VPU2;E9Q805;Q8K2R0;Q3UY58	FERM, RhoGEF and pleckstrin domain-containing protein 1	Farp1	4	77638000	0.00E+00	7.76E+07
F8VQC1;Q3UZL8;A0JLN1;E9Q740;A0PJ97;Q3UU23	Signal recognition particle subunit SRP72	Srp72	14	713950000	0.00E+00	7.14E+08
F8VQC7;Q61595-2;Q61595-12;Q61595-16;Q61595-3;Q61595-14;Q61595-6;Q61595-4;Q61595-9;Q61595-8;Q61595-13;Q61595-5;Q61595-15;Q61595-10;Q61595-7;Q61595-11;Q61595;Q6A0E9	Kinectin	Ktn1	13	580450000	0.00E+00	5.80E+08
F8VQM5		Sis	74	714110000	0.00E+00	7.14E+08
Q99J48;Q548T0;F8WGM5;Q64324	Syntaxin-binding protein 2	Stxbp2	7	183120000	0.00E+00	1.83E+08
F8WHZ9;F8WGR0;Q8K232;Q9QYC0-2;Q9QYC0;E9Q1K3;Q8BJT2;D3Z0T1;F6RDR0	Alpha-adducin	Add1	7	415930000	0.00E+00	4.16E+08
F8WGT1;Q68FL4;Q80TQ9;F8WI65;E9PV16;Q68FL4-2;H3BKT5;Q80WX1;Q3TSQ0;A0PJF2;Q3UY76;E9PX77;D3YX97;Q9JJF5;H3BL31;D3YYM7	Adenosylhomocysteinase;Putative adenosylhomocysteinase 3	Ahcyl2	10	1563200000	0.00E+00	1.56E+09
F8WGU3;Q3US41-4;Q3US41-3;Q3US41-2;Q3US41-5;Q3US41	Epithelial splicing regulatory protein 1	Esrp1	6	213130000	0.00E+00	2.13E+08
F8WH41;Q3UWX9;O55106	Striatin	Strn	4	79905000	0.00E+00	7.99E+07
Q8BTF0;F8WHL2;Q8CIE6;Q63ZW9;Q8R393;Q99JW9;Q8BTF3;F6XJN3;Q3TAU7;Q9ET41	Coatomer subunit alpha;Coatomer subunit alpha;Xenin;Proxenin	Copa	42	4712000000	0.00E+00	4.71E+09
F8WHM5;Q53WR6;Q61543;F6RSH1;E9PWD8	Golgi apparatus protein 1	Glg1	11	637850000	0.00E+00	6.38E+08
F8WHU5;Q4VA53;Q4VA53-3;Q4VA53-2	Sister chromatid cohesion protein PDS5 homolog B	Pds5b	12	331470000	0.00E+00	3.31E+08
F8WHU7;Q9D3E6;F6XQW1;F6TNY1	Cohesin subunit SA-1	Stag1	6	24912000	0.00E+00	2.49E+07
F8WI30;Q5M8N3;Q9CY18;Q3TC10;F6RSR4;F7D3B8	Sorting nexin-7	Snx7	5	256620000	0.00E+00	2.57E+08
F8WIB1;Q3TIR2;Q14AC7;P61211;Q9D7H9;E9Q006;Q4V9U3	ADP-ribosylation factor-like protein 1	Arl1	3	711640000	0.00E+00	7.12E+08
Q4FJQ6;Q3U3L3;F8WIV2;Q60854;K7E6F1;E9Q3Y1;Q8BZR2;E9Q6X2;E9Q108;E9Q0P9;E9PYY0;E9PZQ9;E9Q4R2	Serpin B6	Serpinb6a;Serpinb6	14	2369300000	0.00E+00	2.37E+09
F8WJ41;Q5M9M4;P62245;D3Z712;D3YVB4	40S ribosomal protein S15a	Rps15a	6	4833400000	0.00E+00	4.83E+09
F8WJD4;Q80X82;Q3TN10;Q3U2V0;Q3U2B5;Q3TA76;F6UJ99;D3Z2M2;S4R2Q3	Symplekin	Sympk	8	88341000	0.00E+00	8.83E+07
F8WJG3;P62996;Q5PR75	Transformer-2 protein homolog beta	Tra2b	4	276870000	0.00E+00	2.77E+08
F8WJK8;Q3U9V1;Q3U8D2;Q99L47;Q3U3N7;Q3TGW8;E9Q1V0;E9Q1X9	Hsc70-interacting protein	St13	9	1298800000	0.00E+00	1.30E+09
G3UVU2;Q62203;D3YW09;Q7TN25;D3Z5A6	Splicing factor 3A subunit 2	Sf3a2	5	249550000	0.00E+00	2.50E+08
G3UVV4;Q6GQU1;Q3TJE3;P17710-3;P17710-4;P17710-2;P17710;Q3TTB4;Q3UPC4;Q3UE51	Hexokinase-1	Hk1	13	151860000	0.00E+00	1.52E+08
Q14C24;G3UW94;Q9D883;E9Q809;F8WH71;E9Q5Y2;E9PUZ3;E9PXR5;E9Q1I7;E9Q5J3;Q8BGJ9;E9PWX6;E9PWM2;F7D8X7	Splicing factor U2AF 35 kDa subunit;Splicing factor U2AF 26 kDa subunit	U2af1;U2af1l4	7	552110000	0.00E+00	5.52E+08
P10852;G3UWA6;Q8BTJ9;Q3TN39;Q60849;Q3U144;Q3TIP1	4F2 cell-surface antigen heavy chain	Slc3a2	10	668260000	0.00E+00	6.68E+08
Q56A15;G3UWG1;P62897;CON__P62894	Cytochrome c, somatic	Cycs;Gm10108	5	1621300000	0.00E+00	1.62E+09
H3BLQ0;H3BLE7;Q3TTF6;H3BKU1;Q8BIX1;G3UWS4;Q7TNP2;H3BIV7	Serine/threonine-protein phosphatase 2A 65 kDa regulatory subunit A beta isoform	Ppp2r1b	7	50854000	0.00E+00	5.09E+07
G3UWX1;G3X8Z6;Q5U4B1;G3UXL4;P35601-2;P35601;Q61944;Q3UJT6	Replication factor C subunit 1	Rfc1	3	53694000	0.00E+00	5.37E+07
Q5DTJ4;G3UX48;Q7TSC1	Protein PRRC2A	Prrc2a	3	42368000	0.00E+00	4.24E+07
G8JL74;G3UXA6;Q8BHD7-2;Q8BHD7;G3UZ01;G3UY95;Q8C5Q1;G3UXZ8	Polypyrimidine tract-binding protein 3	Ptbp3	7	766000000	0.00E+00	7.66E+08
G3UXT7;Q8CFQ9;Q564D0;Q3USY4;Q3UK30;P56959;G3UZD2;Q91VQ2	RNA-binding protein FUS	Fus	8	2919600000	0.00E+00	2.92E+09
G3UXZ5;Q5HZK3;P97371;G3UXY0;G3UWN9;G3X9K9;G3UXR1	Proteasome activator complex subunit 1	Psme1	14	1725000000	0.00E+00	1.73E+09
G3UY42;Q8CCS6-2;Q8CCS6;D3YUB9;D3Z055;G3UWS5;D3Z5F7;G3UX74	Polyadenylate-binding protein 2	Pabpn1;Gm20521	3	227390000	0.00E+00	2.27E+08
G3UYD0;Q3UHU8;Q9ESZ8-5;Q9ESZ8-4;Q9ESZ8-3;Q9ESZ8-6;Q9ESZ8-2;Q9ESZ8;G3UYJ6;G3UWV2;G3UYD7;G3UZU4;G3UX27	General transcription factor II-I	Gtf2i	11	377640000	0.00E+00	3.78E+08
G3UYF9;Q792E4;Q03958	Prefoldin subunit 6	Pfdn6	3	76093000	0.00E+00	7.61E+07
G3UYG6;Q6Y7W8;G3UWR2;Q6Y7W8-2;Q8C585;G3UYR9;Q3TUA5;E9Q2M5;G3UZX7	PERQ amino acid-rich with GYF domain-containing protein 2	Gigyf2	6	101870000	0.00E+00	1.02E+08
Q8CFZ0;G3UYP0;P63280;G3UWL6;G3UWJ1	SUMO-conjugating enzyme UBC9	Ube2i	6	469850000	0.00E+00	4.70E+08
Q9D2D1;Q544R6;G3X8T3;P16675;A2A5J9;A2A5J6	Carboxypeptidase;Lysosomal protective protein;Lysosomal protective protein 32 kDa chain;Lysosomal protective protein 20 kDa chain	Ctsa	5	314720000	0.00E+00	3.15E+08
G3X8U3;Q9D7X2		2210016F16Rik	6	299660000	0.00E+00	3.00E+08
Q9QZL0;Q8K2Y2;Q3U3Z9;G3X8V8;E9PZP3	Receptor-interacting serine/threonine-protein kinase 3	Ripk3	7	389950000	0.00E+00	3.90E+08
Q3TEF0;G3X8W7;Q8BGZ4-2;Q8BGZ4	Cell division cycle protein 23 homolog	Cdc23	4	74192000	0.00E+00	7.42E+07
G3X8Y3;Q80UM3;Q8K2S4;E9PZ53;Q9DBB4	N-alpha-acetyltransferase 15, NatA auxiliary subunit	Naa15	13	598900000	0.00E+00	5.99E+08
G3X920;Q9DBR3-2;Q9DBR3;Q9DBR3-3	Armadillo repeat-containing protein 8	Armc8	3	22682000	0.00E+00	2.27E+07
G3X922;D4AFX7;Q3UX52;Q3UQJ7;Q8CHD7;Q8BNL1;Q3TNE7		Dnajc13	20	551240000	0.00E+00	5.51E+08
G3X956;Q920B9	FACT complex subunit SPT16	Supt16;Supt16h	17	1074600000	0.00E+00	1.07E+09
G3X9B1;Q3TNE1;Q3UNW7;Q8BLJ4;Q3T9I0;Q3TMK0;Q3V1X6		Heatr1	7	129120000	0.00E+00	1.29E+08
G3X9I1;G5E911;Q6NSU0;Q91VU0;E9Q8C5;E9Q6F0;E9Q0W5	Protein FAM3C	Fam3c	3	112270000	0.00E+00	1.12E+08
G3X9J4;Q148V7-3;Q148V7;E9QM90;Q148V7-2	LisH domain and HEAT repeat-containing protein KIAA1468	2310035C23Rik;Kiaa1468	3	36351000	0.00E+00	3.64E+07
Q8CDK8;Q8R056;G3X9J8;G5E8G5;O54990-4;O54990-5;O54990-6;O54990-3;O54990-2;O54990;Q8C3K1	Prominin-1	Prom1	4	159760000	0.00E+00	1.60E+08
G3X9K3;Q8R3I7	Brefeldin A-inhibited guanine nucleotide-exchange protein 1	Arfgef1	7	126620000	0.00E+00	1.27E+08
G3X9L6;Q9DCX2;B1ASE2;D3Z1B2	ATP synthase subunit d, mitochondrial	Gm10250;Atp5h	15	13801000000	0.00E+00	1.38E+10
G3X9M0;Q9ER88;Q9ER88-2;G3UWJ4;G3UZC0;G3UWZ6;G3UWR5;G3UWM7;G3UYM6;G3UYP3	28S ribosomal protein S29, mitochondrial	Dap3	8	447230000	0.00E+00	4.47E+08
G3X9V0;Q5SVP3;P97372;Q99LN3;E0CZ90	Proteasome activator complex subunit 2	Psme2;PSME2b	7	879930000	0.00E+00	8.80E+08
Q5I0T6;G3X9Y6		Akr1c19	9	2864700000	0.00E+00	2.86E+09
G5E8G6;G3X9Y9;P21271;P21271-3;Q6PER8;D3Z135;Q8BWY8;E9Q1F5;D3YZ62;D3Z4J3;Q99104	Unconventional myosin-Vb	Myo5b	8	185990000	0.00E+00	1.86E+08
G3XA10;Q8C290;Q3ULH5;Q3TXW2;Q3TVV6;Q8VEK3;O88568;Q3TWN5;Q3TGN5;Q3TS50;Q9R205	Heterogeneous nuclear ribonucleoprotein U	Hnrnpu	27	13713000000	0.00E+00	1.37E+10
G3XA66;Q8R5C0;D3YVW0;F7C846;P47802;G3UYJ5;G3XA75;D3Z3F4;G3UXX9	Metaxin-1	Mtx1	4	649570000	0.00E+00	6.50E+08
G5E829;Q8K314;Q3TC38;Q3TDJ2;Q05CJ5;Q3UHH0;Q3UHJ3;F8WHB1;D5L240;Q9R0K7;Q32ME1;Q0VF54;Q8C048;S4R1C4;F7AAP4;D1FNM8;H2BL43;E9Q828;A2ALL9;Q6Q477;D1FNM9;Q0VF55;Q3TSK3;Q3UPA8;Q6PG79;Q6DIB8	Calcium-transporting ATPase	Atp2b1	15	600650000	0.00E+00	6.01E+08
G5E850;Q544Z9;P56395;E0CY88	Cytochrome b5	Cyb5a	5	18194000000	0.00E+00	1.82E+10
G5E866;Q99NB9;Q3US00;A0JLN0;Q3UIB4;Q8C839;Q8C2Y9;Q3TB51	Splicing factor 3B subunit 1	Sf3b1	28	2143500000	0.00E+00	2.14E+09
G5E881;Q3TUH1;D6RGT1;G3UWL8;Q3TUH1-2;G3UYJ1	Phosphatidate cytidylyltransferase, mitochondrial	Tamm41	5	164810000	0.00E+00	1.65E+08
G5E884;O88643;S4R2K7;Q9R2B2	Serine/threonine-protein kinase PAK 1	Pak1	7	109920000	0.00E+00	1.10E+08
G5E897;Q8C6F3		Kdelc2	3	50831000	0.00E+00	5.08E+07
G5E8I8;Q8CGZ0	Calcium homeostasis endoplasmic reticulum protein	Cherp	4	96800000	0.00E+00	9.68E+07
G5E8R2;E9Q453;E9Q456;G5E8R1;G5E8R0;E9Q455;E9Q450;E9Q448;Q8BP43;Q564G1;B7ZNL3;F8WID5;P58771-2;E9Q452;Q8BSH3;Q545Y3;E9Q454;P58771;Q9D1R6;Q6PJ18;Q61344;CON__Q3SX28;A2AIM4;P58774-2;P58774;S4R2U0;Q91VH3;A2AIM5;S4R261;A2RRI1	Tropomyosin alpha-1 chain	Tpm1	16	1539300000	0.00E+00	1.54E+09
G5E8R4;Q922D4-2;Q922D4;Q922D4-4;Q922D4-3	Serine/threonine-protein phosphatase 6 regulatory subunit 3	Ppp6r3	8	270250000	0.00E+00	2.70E+08
G5E8V9;A2RSX9;E9Q3G5;Q3TVE1;E9QAY5		Arfip1	7	585760000	0.00E+00	5.86E+08
G5E8W9;O88876;O88876-2;B1ARS9	Short-chain dehydrogenase/reductase 3	Dhrs3	4	96134000	0.00E+00	9.61E+07
G5E8X1;Q9DCS2;E9Q5B2;E9Q7K5;D3YZM4	UPF0585 protein C16orf13 homolog	0610011F06Rik	4	127950000	0.00E+00	1.28E+08
Q3THU8;G5E902;Q8VEM8;Q3UB63;Q3U995	Phosphate carrier protein, mitochondrial	Slc25a3	14	13129000000	0.00E+00	1.31E+10
H3BIY9;Q5SWR1;Q9DBG3;Q9DBG3-2;H3BKM0;H3BJ06	AP-2 complex subunit beta	Ap2b1	17	1648800000	0.00E+00	1.65E+09
H3BJ12;K3W4Q3;H3BJ82;H3BJ07;Q8R088-3;Q8R088;K3W4N3;H3BKI7;Q8R088-2;H3BJN5;H3BJI3	Golgi phosphoprotein 3-like	Golph3l	3	65891000	0.00E+00	6.59E+07
H3BJ30;H3BJW3;Q6NVF9;H3BKW0;H3BLM9	Cleavage and polyadenylation specificity factor subunit 6	Cpsf6	6	305060000	0.00E+00	3.05E+08
H3BKH6;H3BJP2;H3BLJ9;H3BJL6;Q9R0P3;H3BK43;H3BJC6;H3BL99	S-formylglutathione hydrolase	Esd	10	2980700000	0.00E+00	2.98E+09
H3BKR2;Q3U1B1;Q3TQ70;P62874;H3BLF7;Q61621;Q8BMQ1;Q54AE3;Q61011	Guanine nucleotide-binding protein G(I)/G(S)/G(T) subunit beta-1	Gnb1	8	1641200000	0.00E+00	1.64E+09
Q7TPZ2;H3BL37;O08784;H3BIX0;Q05BH6;Q6PFZ6;Q05CS0;H3BK88;Q3TBZ3;Q3TAB2	Treacle protein	Tcof1	6	242820000	0.00E+00	2.43E+08
H7BWY2;Q9DBU8;Q9JKC8;Q921U0;Q3TRH5;Q8R2R9	AP-3 complex subunit mu-1	Ap3m1	3	93992000	0.00E+00	9.40E+07
H7BX01;P58281;P58281-2;Q80TX7;E0CXD1;Q8BK99;F6U775	Dynamin-like 120 kDa protein, mitochondrial;Dynamin-like 120 kDa protein, form S1	Opa1;mKIAA0567	22	661860000	0.00E+00	6.62E+08
H7BX88;P47934;B7ZDD7	Carnitine O-acetyltransferase	Crat	3	172700000	0.00E+00	1.73E+08
H7BX95;Q6PDM2;Q6PDM2-3;Q6PDM2-2;F7AI47;F6QXN3	Serine/arginine-rich splicing factor 1	Srsf1	11	1646400000	0.00E+00	1.65E+09
S4R1L5;H9KUX8;S4R2P8;O88738-3;O88738-2;O88738;Q3UYZ6;J3QP64	Baculoviral IAP repeat-containing protein 6	Birc6	3	46297000	0.00E+00	4.63E+07
H9KV15;H9KV00;Q9QX47-3;Q9QX47;H9KV01;Q9QX47-2;Q9QX47-4;H9KV02;F7CU80;Q80TM4	Protein SON	Son	4	73578000	0.00E+00	7.36E+07
I7DM66;Q99J47-2;Q99J47	Dehydrogenase/reductase SDR family member 7B	Dhrs7b	11	700350000	0.00E+00	7.00E+08
I7HJS1;Q3UJP3;Q3TIH6;O08579;Q3THM8;B7FAU5	Emerin	Emd	3	58845000	0.00E+00	5.88E+07
I7HLV2;Q3THJ6;Q6ZWV3;P86048;B7FAU6;O89059	60S ribosomal protein L10;60S ribosomal protein L10-like	Rpl10;Rpl10l	9	4407800000	0.00E+00	4.41E+09
I7HPW8;F6V1P1;Q69ZA4;F6YB52;Q80X40;F6Y6G7;Q8R1I5		Myo15b	16	508360000	0.00E+00	5.08E+08
Q6GTY4;J3QJX3;Q5DTL8;Q9Z2G6-2;Q9Z2G6;Q80YC0;Q3TT70;Q9DAT4;Q6PFR3	Protein sel-1 homolog 1	Sel1l	4	173370000	0.00E+00	1.73E+08
Q4FZE6;J3QJZ3;P62082;F6SVV1	40S ribosomal protein S7	Rps7;Gm9493	9	2435400000	0.00E+00	2.44E+09
J3QK23;Q62150;Q99M28-2;Q99M28	RNA-binding protein with serine-rich domain 1	Gm9825;Rnps1	3	182650000	0.00E+00	1.83E+08
J3QK48;J3QP56;P97823-2;P97823;D3YUG4;Q4FK51;D3Z269;D3Z111	Acyl-protein thioesterase 1	Lypla1	3	901690000	0.00E+00	9.02E+08
Q8BHX6;Q3UZI6;J3QK52;Q9WV70	Nucleolar complex protein 2 homolog	Noc2l	3	80811000	0.00E+00	8.08E+07
J3QN06;J3QMM7;K3W4M4;Q9CZ42-3;Q9CZ42;Q9CZ42-2;J3QPU6	ATP-dependent (S)-NAD(P)H-hydrate dehydratase	Carkd	6	414310000	0.00E+00	4.14E+08
Q6ZQ58;J3QNB1;Q3UU34;Q6ZQ58-2	La-related protein 1	Larp1	9	298050000	0.00E+00	2.98E+08
J3QNU6;Q8BWG8-2;Q8BWG8	Beta-arrestin-1	Arrb1	3	207250000	0.00E+00	2.07E+08
Q3TX38;Q3TTN3;J3QPE8;Q60931;Q5EBQ0;J3QMG3	Voltage-dependent anion-selective channel protein 3	Vdac3	8	2857900000	0.00E+00	2.86E+09
Q5M9P7;J3QPI4;Q9CR86;Q3UD53;Q3U434	Calcium-regulated heat stable protein 1	Carhsp1	3	220130000	0.00E+00	2.20E+08
Q5ND42;Q3UE53;J3QQ30;J3QPW1;Q3TGI6;Q3TIQ3;P53810;F8WGG5	Phosphatidylinositol transfer protein alpha isoform	Pitpna	8	367270000	0.00E+00	3.67E+08
Q91ZH2;Q542J9;J3QQ26;P17918;Q9CZD6	Proliferating cell nuclear antigen	Pcna	7	1628300000	0.00E+00	1.63E+09
Q5NCB5;J7NUP1;Q60766-2;Q60766	Immunity-related GTPase family M protein 1	Irgm1	3	71869000	0.00E+00	7.19E+07
K3W4L7;Q9DCG6	Phenazine biosynthesis-like domain-containing protein 1	Pbld1	7	73271000	0.00E+00	7.33E+07
K3W4Q8;O55108;O55107;P18572-2;P18572;J3QP71	Basigin	Bsg	8	3390400000	0.00E+00	3.39E+09
Q3TY98;Q6NXX6;Q3TXT5;K3W4T3;Q9Z1G4-3;Q9Z1G4-2;Q9Z1G4;Q99M55;Q3TLR5	V-type proton ATPase 116 kDa subunit a isoform 1	Atp6v0a1	4	56992000	0.00E+00	5.70E+07
Q8VCP4;K7N6C2;Q569X9;E9PXC3;E9Q7C8;P56657;E0CXY8;E0CYU2	Cytochrome P450 2C40	Cyp2c68;Cyp2c67;Cyp2c69;Cyp2c40	3	102280000	0.00E+00	1.02E+08
Q8BPG5;K7Q7T7;Q3TLP8;P63001;Q8C4N8;Q9D859;A2AC13;Q14A12;Q8QZS2;P60764;Q05144	Ras-related C3 botulinum toxin substrate 1;Ras-related C3 botulinum toxin substrate 3;Ras-related C3 botulinum toxin substrate 2	Rac1;Rac3;Rac2	8	1550900000	0.00E+00	1.55E+09
Q8R0P3;Q6XL46;Q6NSR5;K9J7B2;Q64435	UDP-glucuronosyltransferase 1-6	Ugt1a6b;Ugt1a6a;Ugt1a6	9	69630000	0.00E+00	6.96E+07
M4TKR7;P15208;Q3V313;Q8C4P9;Q3UQC8	Tyrosine-protein kinase receptor;Insulin receptor;Insulin receptor subunit alpha;Insulin receptor subunit beta	Insr	3	40898000	0.00E+00	4.09E+07
N0E4C0;P67871;G3UXG7;N0E4C5;G3UZA4;N0E462;G3UZJ5;N0E463;G3UZX4;G3UXU2;G3UWU5;N0E636	Casein kinase II subunit beta	Csnk2b	5	642730000	0.00E+00	6.43E+08
O08547;E9Q6R3;Q3UZ06;D6RES2	Vesicle-trafficking protein SEC22b	Sec22b	7	785780000	0.00E+00	7.86E+08
O08553;D3YUS0;P97427	Dihydropyrimidinase-related protein 2	Dpysl2	19	2298400000	0.00E+00	2.30E+09
O08582	GTP-binding protein 1	Gtpbp1	4	74413000	0.00E+00	7.44E+07
O08583-2;O08583;Q9JJW6-2;Q4KL64;G3X9I4;D9J342;Q9JJW6	THO complex subunit 4;Aly/REF export factor 2	Alyref;Alyref2;Refbp2	4	581030000	0.00E+00	5.81E+08
Q3UN47;O08600	Endonuclease G, mitochondrial	Endog	5	145430000	0.00E+00	1.45E+08
O08601;O08601-2;Q3UWK4;Q3TVF2	Microsomal triglyceride transfer protein large subunit	Mttp	45	56913000000	0.00E+00	5.69E+10
Q58E65;Q3UI33;O08663;Q3TMN1;M0QW69;M0QWX0;M0QW48;M0QWM9;Q3TMZ6	Methionine aminopeptidase 2;Methionine aminopeptidase	Metap2	6	102790000	0.00E+00	1.03E+08
O08691;Q8R1Q7	Arginase-2, mitochondrial;Arginase	Arg2	15	8539600000	0.00E+00	8.54E+09
Q9D089;Q99M47;Q3TPJ9;O08738	Caspase-6;Caspase-6 subunit p18;Caspase-6 subunit p11	Casp6	6	218660000	0.00E+00	2.19E+08
O08749;Q3TIE8	Dihydrolipoyl dehydrogenase, mitochondrial;Dihydrolipoyl dehydrogenase	Dld	13	5749700000	0.00E+00	5.75E+09
Q3U518;O08795;O08795-2;Q3TWG2	Glucosidase 2 subunit beta	Prkcsh	14	2219900000	0.00E+00	2.22E+09
O08807;B1AZS9;Q9D634	Peroxiredoxin-4	Prdx4	8	3331100000	0.00E+00	3.33E+09
O08832	Polypeptide N-acetylgalactosaminyltransferase 4	Galnt4	10	335460000	0.00E+00	3.35E+08
O08847;P08775;Q3TC95	DNA-directed RNA polymerase;DNA-directed RNA polymerase II subunit RPB1	Polr2a	9	222870000	0.00E+00	2.23E+08
O08912;Q3UFE4;A2RRI8;Q8CF93;Q8CF93-2	Polypeptide N-acetylgalactosaminyltransferase 1;Polypeptide N-acetylgalactosaminyltransferase 1 soluble form	Galnt1	6	146060000	0.00E+00	1.46E+08
Q3UUF0;Q8C541;O08914;Q8BRM1	Fatty-acid amide hydrolase 1	Faah	12	581140000	0.00E+00	5.81E+08
O08915;D3YW40	AH receptor-interacting protein	Aip	4	43045000	0.00E+00	4.30E+07
Q3UC68;Q3TXC7;Q3TWV1;Q3TMX0;O88601;Q3UBE4;Q3U6J5;O08992;Q3UB97;Q3U724;Q3U902;Q3U6Q3;Q3TET7;H3BLG5;A2AKJ9;A2AKJ6;A2AKJ5	Syntenin-1	Sdcbp	5	367010000	0.00E+00	3.67E+08
Q545I1;O09049	Regenerating islet-derived protein 3-gamma;Regenerating islet-derived protein 3-gamma 16.5 kDa form;Regenerating islet-derived protein 3-gamma 15 kDa form	Reg3g	4	995840000	0.00E+00	9.96E+08
Q6RI64;O09061	Proteasome subunit beta type;Proteasome subunit beta type-1	Psmb1	7	1282000000	0.00E+00	1.28E+09
Q58E49;O09106;D3YYI8;Q3TMT1	Histone deacetylase;Histone deacetylase 1	Hdac1;Gm10093	9	1245300000	0.00E+00	1.25E+09
Q5SWN9;Q3UDI2;Q3TX82;Q3TLX7;O09110;Q3TJG7;O09110-2	Dual specificity mitogen-activated protein kinase kinase 3	Map2k3	3	59186000	0.00E+00	5.92E+07
Q3U4T9;Q3TVX7;O09117-2;D6RFU9;O09117	Synaptophysin-like protein 1	Sypl;Sypl1	4	861390000	0.00E+00	8.61E+08
O09131;D3Z1Q9;Q9D2J1;Q9D2S1;Q8BW12;Q8K2Q2	Glutathione S-transferase omega-1	Gsto1	16	15233000000	0.00E+00	1.52E+10
Q9QXK4;O09158;D6RJM4;D3Z707;D3Z2W7	Cytochrome P450 3A25	Cyp3a25	3	63842000	0.00E+00	6.38E+07
Q3TBM1;O09159;Q3TB95	Lysosomal alpha-mannosidase	Man2b1	9	289060000	0.00E+00	2.89E+08
Q9CQM8;Q4VA28;O09167;D3YX47	60S ribosomal protein L21	Rpl21	3	3536100000	0.00E+00	3.54E+09
Q4FJZ6;Q3T9P2;O09172;H3BJA3;F6VNW5	Glutamate--cysteine ligase regulatory subunit	Gclm	6	435060000	0.00E+00	4.35E+08
Q91YQ8;Q3TUS8;O09174	Alpha-methylacyl-CoA racemase	Amacr	5	110690000	0.00E+00	1.11E+08
O35114;Q3TCS7	Lysosome membrane protein 2	Scarb2	7	485950000	0.00E+00	4.86E+08
Q3V235;O35129;F6QPR1;Q3V2V2;F6Q8V7	Prohibitin-2	Phb2	16	18010000000	0.00E+00	1.80E+10
Q3UNI8;O35215	D-dopachrome decarboxylase	Ddt	7	486360000	0.00E+00	4.86E+08
Q3UKJ6;Q3TFE5;O35286;Q497W9;Q3UDX4;Q3THD5	Putative pre-mRNA-splicing factor ATP-dependent RNA helicase DHX15	Dhx15	24	1708800000	0.00E+00	1.71E+09
O35295;Q8BQK8;Q3UTJ8	Transcriptional activator protein Pur-beta	Purb	4	272330000	0.00E+00	2.72E+08
Q9D8S5;O35326;Q5U448	Serine/arginine-rich splicing factor 5	Srsf5	6	264890000	0.00E+00	2.65E+08
Q543M7;O35344;Q9CT07;D3YTN1	Importin subunit alpha;Importin subunit alpha-4	Kpna3	5	224390000	0.00E+00	2.24E+08
Q4FJZ2;Q8BH30;O35345;Q60960;G3UXF0	Importin subunit alpha;Importin subunit alpha-7;Importin subunit alpha-5;Importin subunit alpha-5, N-terminally processed	Kpna6;Kpna1	4	69320000	0.00E+00	6.93E+07
Q3TB79;Q8C2J1;Q80Y25;Q3UDG8;Q3TI07;O35350;Q3UF24	Calpain-1 catalytic subunit	Capn1	21	998830000	0.00E+00	9.99E+08
Q3TPC7;Q3TGP3;O35386	Phytanoyl-CoA dioxygenase, peroxisomal	Phyh	5	248640000	0.00E+00	2.49E+08
O35435;E9Q1V3;Q8BMJ0;Q3UET5;F6TCT7;D3YZY5;F6ZQJ5	Dihydroorotate dehydrogenase (quinone), mitochondrial	Dhodh	8	407130000	0.00E+00	4.07E+08
O35459;F7B227	Delta(3,5)-Delta(2,4)-dienoyl-CoA isomerase, mitochondrial	Ech1	11	2368100000	0.00E+00	2.37E+09
O35465;O35465-2;C9K0Z7;D3Z597	Peptidyl-prolyl cis-trans isomerase FKBP8	Fkbp8	3	116260000	0.00E+00	1.16E+08
O35488;Q3UNR3;Q3TN99;A2ANX6	Very long-chain acyl-CoA synthetase	Slc27a2	11	314680000	0.00E+00	3.15E+08
Q3UD26;O35593;Q9CSU2	26S proteasome non-ATPase regulatory subunit 14	Psmd14	5	1002000000	0.00E+00	1.00E+09
O35598;E9PYF2;D3Z1E6;Q6NZC0	Disintegrin and metalloproteinase domain-containing protein 10	Adam10	7	304660000	0.00E+00	3.05E+08
Q8C1X9;Q3U737;O35639;Q3TLP4;Q3TFK4;Q3TET3	Annexin;Annexin A3	Anxa3	8	200560000	0.00E+00	2.01E+08
Q5SVG5;Q5SVG4;Q8CC13;O35643;Q3U1K9;Q3TVN4;Q6NXY3	AP-1 complex subunit beta-1	Ap1b1	17	475360000	0.00E+00	4.75E+08
O35685	Nuclear migration protein nudC	Nudc	12	834500000	0.00E+00	8.35E+08
Q3TUQ5;O35691;Q9CV89	Pinin	Pnn	4	73366000	0.00E+00	7.34E+07
Q8C295;Q3V3Z5;Q3TTW4;O35704;Q3TST8;Q3V3A0	Serine palmitoyltransferase 1	Sptlc1	3	198560000	0.00E+00	1.99E+08
Q811L7;Q8C2Q7;O35737;Q3TNG9;Q3UR26;J3QPH6	Heterogeneous nuclear ribonucleoprotein H;Heterogeneous nuclear ribonucleoprotein H, N-terminally processed	Hnrnph1	9	2666200000	0.00E+00	2.67E+09
O35841;Q3UYQ4	Apoptosis inhibitor 5	Api5	9	1468200000	0.00E+00	1.47E+09
Q8R3X4;O35857;F7C189;A2VCP9	Mitochondrial import inner membrane translocase subunit TIM44	Timm44	13	918100000	0.00E+00	9.18E+08
O35864;Q3V0K7	COP9 signalosome complex subunit 5	Cops5	6	93722000	0.00E+00	9.37E+07
Q3TUF3;O35887;Q3UG11;G3UWR0;Q3TQD1;G3UY49;G3UWV3;G3V004;G3UXA8;G3UXA3	Calumenin	Calu	8	480490000	0.00E+00	4.80E+08
Q9EP83;Q3U9X2;Q9ES84;O35901;O35900	U6 snRNA-associated Sm-like protein LSm2	Lsm2	3	212700000	0.00E+00	2.13E+08
Q3V144;Q3V2F3;O35903;D3Z470	C-C motif chemokine 25	Ccl25	3	546060000	0.00E+00	5.46E+08
Q4FJX8;Q3UNP9;O35955;Q920I3;Q91VC5	Proteasome subunit beta type;Proteasome subunit beta type-10	Psmb10	3	185200000	0.00E+00	1.85E+08
Q8CHW3;O35972	39S ribosomal protein L23, mitochondrial	Mrpl23	5	309930000	0.00E+00	3.10E+08
Q8CC91;O54750;Q3UEF7;Q3TNC5;Q3UNV4;Q66JP5;Q3UNV2;O54749;K7N768	Cytochrome P450 2J6	Cyp2j6	10	530370000	0.00E+00	5.30E+08
O88325;O54752		Naglu	4	44718000	0.00E+00	4.47E+07
Q3U237;O54774;Q3UR54;Q8CGH7;Q05CQ3	AP-3 complex subunit delta-1	Ap3d1	11	321650000	0.00E+00	3.22E+08
Q3TND6;O54782;F6Z025	Epididymis-specific alpha-mannosidase	Man2b2	3	45785000	0.00E+00	4.58E+07
O54825;Q543N4	Bystin	Bysl	3	36881000	0.00E+00	3.69E+07
Q8BPF9;Q545V8;O54833;Q8CEL6;Q8CDH5	Casein kinase II subunit alpha	Csnk2a2	3	78774000	0.00E+00	7.88E+07
O54941;C0IMX3;C0IMX0;C0IMW9;C0IMX1	SWI/SNF-related matrix-associated actin-dependent regulator of chromatin subfamily E member 1	Smarce1	7	154590000	0.00E+00	1.55E+08
Q3TWR3;O54950;Q2VPC9;Q925V0	5-AMP-activated protein kinase subunit gamma-1	Prkag1	5	228020000	0.00E+00	2.28E+08
O54962	Barrier-to-autointegration factor;Barrier-to-autointegration factor, N-terminally processed	Banf1	3	1314700000	0.00E+00	1.31E+09
O54988;A2RRK3;O54988-2	STE20-like serine/threonine-protein kinase	Slk	5	176100000	0.00E+00	1.76E+08
Q3U9K9;O55013	Trafficking protein particle complex subunit 3	Trappc3	6	232200000	0.00E+00	2.32E+08
Q3TFP8;Q3TXU8;Q3TH84;O55022	Membrane-associated progesterone receptor component 1	Pgrmc1	11	2657500000	0.00E+00	2.66E+09
Q9D066;Q924B0;Q3U5R8;O55023;Q3TME6;Q80ZJ2;D3Z703	Inositol monophosphatase 1	Impa1	8	766870000	0.00E+00	7.67E+08
Q8C6H9;Q3UCB5;Q3UC13;O55028;D3Z7R0;G3BKC4;Q99KP1	[3-methyl-2-oxobutanoate dehydrogenase [lipoamide]] kinase, mitochondrial	Bckdk	5	187710000	0.00E+00	1.88E+08
O55029	Coatomer subunit beta	Copb2	23	2470100000	0.00E+00	2.47E+09
O55060;D3Z217;D3YWK6;D3Z380;D6RIK3;D3Z0R1	Thiopurine S-methyltransferase	Tpmt	7	382090000	0.00E+00	3.82E+08
Q8BVR3;O55074;Q7TN79	A-kinase anchor protein 7 isoform alpha;A-kinase anchor protein 7 isoform gamma	Akap7	3	59973000	0.00E+00	6.00E+07
O55093;Q91WV7	Neutral and basic amino acid transport protein rBAT	Slc3a1	5	130840000	0.00E+00	1.31E+08
O55111;Q8BK55;Q8VCE3;Q811I1	Desmoglein-2	Dsg2	14	1075100000	0.00E+00	1.08E+09
Q5SVF7;O55125;Q3UGS1;Q5SVG6	Protein NipSnap homolog 1	Nipsnap1	6	1687600000	0.00E+00	1.69E+09
Q545K4;Q3UA13;Q3U818;O55135;Q9R071;Q3UBJ6;Q3U740;A6PWZ2;D6RG53;D6RJJ3;B1AZQ4	Eukaryotic translation initiation factor 6	Eif6	8	1063800000	0.00E+00	1.06E+09
O55137;Q99L15;Q91YQ6;B2RTE4;Q53YL1;Q32Q92-2;Q32Q92;Q9QYR7-2;Q6Q2Z6;Q9QYR7	Acyl-coenzyme A thioesterase 1	Acot1	12	2321900000	0.00E+00	2.32E+09
Q9DC85;Q8BQV7;Q6ZWX1;O55142	60S ribosomal protein L35a	Rpl35a	3	1872100000	0.00E+00	1.87E+09
Q5DTI2;O55143;J3KMM5;O55143-2;O54994;Q8R429;Q8C213;B1ATS4;Q8R0X5;Q3U1K2;B1ATS5;E9Q559;Q64518-2;Q64518-3;Q64518	Sarcoplasmic/endoplasmic reticulum calcium ATPase 2;Calcium-transporting ATPase	Atp2a2	30	3715700000	0.00E+00	3.72E+09
O55201-2;O55201	Transcription elongation factor SPT5	Supt5h	12	296610000	0.00E+00	2.97E+08
O55222;D3YZA5;F6Q5Z1	Integrin-linked protein kinase	Ilk	3	713740000	0.00E+00	7.14E+08
O55234;Q8BTY5	Proteasome subunit beta type-5	Psmb5	11	2048700000	0.00E+00	2.05E+09
O70152;A2BDX2;F8WII3	Dolichol-phosphate mannosyltransferase subunit 1	Dpm1	6	333570000	0.00E+00	3.34E+08
O70194	Eukaryotic translation initiation factor 3 subunit D	Eif3d	11	876000000	0.00E+00	8.76E+08
O70251;M0QWK5;M0QWH8;G3UX43;G3UZ47	Elongation factor 1-beta	Eef1b	5	1767700000	0.00E+00	1.77E+09
Q544R7;Q3U6W4;O70252;D3YX62;D3Z4A2;D3YXN4	Heme oxygenase 2	Hmox2	10	567130000	0.00E+00	5.67E+08
O70305-3;O70305-2;O70305;F6U2C2;Q3UX07;E9QM77;F7B6X4;F6V8M6;Q3UX51	Ataxin-2	Atxn2	3	33556000	0.00E+00	3.36E+07
Q3UJC3;O70310	Glycylpeptide N-tetradecanoyltransferase;Glycylpeptide N-tetradecanoyltransferase 1	Nmt1	9	478930000	0.00E+00	4.79E+08
S4R1E5;Q3TI34;Q5XJZ8;Q76LV0;O70325-2;O70325;Q3TIF2;Q91XR9;Q8K4U7	Glutathione peroxidase;Phospholipid hydroperoxide glutathione peroxidase, mitochondrial;Phospholipid hydroperoxide glutathione peroxidase, nuclear	Gpx4;PHGPx	7	472170000	0.00E+00	4.72E+08
Q8C988;Q3TTC9;Q3TPU5;O70378;M0QWP2;M0QWY0;M0QWS0;M0QWI7;M0QWE2;M0QWC9	ER membrane protein complex subunit 8	Emc8	5	241770000	0.00E+00	2.42E+08
Q3TZ17;O70400;S4R1V0	PDZ and LIM domain protein 1	Pdlim1	14	2086100000	0.00E+00	2.09E+09
O70404	Vesicle-associated membrane protein 8	Vamp8	4	201670000	0.00E+00	2.02E+08
Q8VDP9;Q543D7;O70433	Four and a half LIM domains protein 2	Fhl2	4	123810000	0.00E+00	1.24E+08
Q9DCD8;Q58EV4;O70435;Q3TEL1;E0CX62;E0CZ34;F8WH02;E0CYL6	Proteasome subunit alpha type;Proteasome subunit alpha type-3	Psma3	7	1479500000	0.00E+00	1.48E+09
Q8BH40;O70439;Q9JMJ6;Q9DCE1	Syntaxin-7	Stx7	4	128030000	0.00E+00	1.28E+08
Q9JJ20;O70456	14-3-3 protein sigma	Sfn	12	1043600000	0.00E+00	1.04E+09
Q3TS38;Q3TJ71;O70475;Q3UIZ1;Q3TJE8;D3Z3F7;Q3TI06;D3YXP9;F6ZQT4	UDP-glucose 6-dehydrogenase	Ugdh	22	10167000000	0.00E+00	1.02E+10
Q0VGQ1;O70503;O70503-2;Q8BPF1;Q9CSR6	Estradiol 17-beta-dehydrogenase 12	Hsd17b12	12	2973300000	0.00E+00	2.97E+09
Q3UB06;O70551;Q3US65;F8WGJ7;Q3URR1;Q3TTF9;Q3TTI6;Q8C9R8;Q8CBI1;Q684J2;Q0VAW8;Q9Z0G2;O54781	SRSF protein kinase 1	Srpk1	4	87602000	0.00E+00	8.76E+07
O70570;Q8R544;D3YVM4;D3Z2D3	Polymeric immunoglobulin receptor;Secretory component	Pigr	15	2572100000	0.00E+00	2.57E+09
Q8C6H6;O70572;D6RGM4	Sphingomyelin phosphodiesterase 2	Smpd2	5	102790000	0.00E+00	1.03E+08
O70591;F8WJ30	Prefoldin subunit 2	Pfdn2	5	328020000	0.00E+00	3.28E+08
O88271	Craniofacial development protein 1	Cfdp1	3	194280000	0.00E+00	1.94E+08
O88312	Anterior gradient protein 2 homolog	Agr2	9	9327700000	0.00E+00	9.33E+09
O88329	Unconventional myosin-Ia	Myo1a	41	6279900000	0.00E+00	6.28E+09
Q3TJY2;O88342;Q3TE06;Q9DC08;Q9DBM8;Q80ZI9;Q3TNK2;Q3U136	WD repeat-containing protein 1	Wdr1	19	3547500000	0.00E+00	3.55E+09
O88428;Q9QYS0	Bifunctional 3-phosphoadenosine 5-phosphosulfate synthase 2;Sulfate adenylyltransferase;Adenylyl-sulfate kinase	Papss2	23	4527600000	0.00E+00	4.53E+09
Q3TI40;Q3TI19;O88441;Q8C454;Q2M4G1	Metaxin-2	Mtx2	4	318800000	0.00E+00	3.19E+08
O88451;Q9R092;Q6PHA1;D6RFQ4;Q8VCY3;Q8K3M0;Q8K3M1	Retinol dehydrogenase 7	Rdh7	11	1292100000	0.00E+00	1.29E+09
Q4FJX5;O88455;Q3UIQ5;D3Z7G1	7-dehydrocholesterol reductase	Dhcr7	5	644360000	0.00E+00	6.44E+08
Q3UHW6;Q3U9D1;O88512;D6RFT7	AP-1 complex subunit gamma-like 2	Ap1g2	10	391100000	0.00E+00	3.91E+08
Q8R378;O88520	Leucine-rich repeat protein SHOC-2	Shoc2	3	39689000	0.00E+00	3.97E+07
Q3TEL0;Q3UB92;Q3U6W3;Q3U6J9;Q8VBX5;O88531;Q3TAR8;B1B0P8;Q3UFT5;B1B0P9	Palmitoyl-protein thioesterase 1	Ppt1	6	278060000	0.00E+00	2.78E+08
Q5SUV8;O88533;Q5SUV9	Aromatic-L-amino-acid decarboxylase	Ddc	9	1107500000	0.00E+00	1.11E+09
Q3UQL2;O88543;Q3TEA5;Q8BX58;D3Z036;F6YCA7	COP9 signalosome complex subunit 3	Cops3	4	143980000	0.00E+00	1.44E+08
Q14AI7;O88544;Q3TIJ1;D3Z1R9;D3YV99;F6QTS1	COP9 signalosome complex subunit 4	Cops4	8	416970000	0.00E+00	4.17E+08
O88569;O88569-2;B7ZP22;O88569-3	Heterogeneous nuclear ribonucleoproteins A2/B1	Hnrnpa2b1	20	17382000000	0.00E+00	1.74E+10
O88587-2;O88587;D3Z227	Catechol O-methyltransferase	Comt	3	261980000	0.00E+00	2.62E+08
Q8CF81;Q3UGW4;O88696	ATP-dependent Clp protease proteolytic subunit;ATP-dependent Clp protease proteolytic subunit, mitochondrial	Clpp	6	491760000	0.00E+00	4.92E+08
O88712-2;O88712;O88712-3	C-terminal-binding protein 1	Ctbp1	8	473430000	0.00E+00	4.73E+08
Q8C5N9;O88736	3-keto-steroid reductase	Hsd17b7	4	142460000	0.00E+00	1.42E+08
O88792	Junctional adhesion molecule A	F11r	4	198230000	0.00E+00	1.98E+08
Q6P6M0;O88796;Q3TF81;Q8K238	Ribonuclease P protein subunit p30	Rpp30	4	79018000	0.00E+00	7.90E+07
Q5HZJ8;Q8C338;O88844;Q3TJ51;Q0QER9;D3YVY3	Isocitrate dehydrogenase [NADP];Isocitrate dehydrogenase [NADP] cytoplasmic	Idh1	22	11634000000	0.00E+00	1.16E+10
O88952;Q3TTY6;Q3UX93;Q3TS99;Q8JZS0;Q3TUM0;O88951	Protein lin-7 homolog C;Protein lin-7 homolog A	Lin7c;Lin7a	5	182170000	0.00E+00	1.82E+08
O88967;Q8C597	ATP-dependent zinc metalloprotease YME1L1	Yme1l1	7	166140000	0.00E+00	1.66E+08
O88986;Q9CZ08;E9PWY6	2-amino-3-ketobutyrate coenzyme A ligase, mitochondrial	Gcat	9	1130800000	0.00E+00	1.13E+09
O89001	Carboxypeptidase D	Cpd	9	218800000	0.00E+00	2.19E+08
Q8BNF3;Q3U2Z6;Q3TDY6;O89023	Tripeptidyl-peptidase 1	Tpp1	3	342290000	0.00E+00	3.42E+08
Q9D1Q3;Q3UCT9;Q3TVJ0;O89051;Q9JME4	Integral membrane protein 2B;BRI2, membrane form;BRI2 intracellular domain;BRI2C, soluble form;Bri23 peptide	Itm2b	3	35799000	0.00E+00	3.58E+07
Q545K5;O89086;Q8BG13;Q5RJV3;S4R2M6	Putative RNA-binding protein 3	Rbm3	5	1114900000	0.00E+00	1.11E+09
Q4FK85;Q3U607;O89110	Caspase-8;Caspase-8 subunit p18;Caspase-8 subunit p10	Casp8	5	388830000	0.00E+00	3.89E+08
Q3UKA4;P00329	Alcohol dehydrogenase 1	Adh1	15	27463000000	0.00E+00	2.75E+10
Q544T5;P00375	Dihydrofolate reductase	Dhfr	6	541650000	0.00E+00	5.42E+08
Q99KF5;P00493;Q6TDG6	Hypoxanthine-guanine phosphoribosyltransferase	Hprt;Hprt1	9	1016000000	0.00E+00	1.02E+09
Q4FK28;Q4FJZ7;P03958	Adenosine deaminase	Ada	3	133180000	0.00E+00	1.33E+08
P05063	Fructose-bisphosphate aldolase C	Aldoc	13	1111700000	0.00E+00	1.11E+09
P05132-2;P05132;Q8C4J3;Q8CBP8;J9JDU9;P68181-2;P68181;P68181-4	cAMP-dependent protein kinase catalytic subunit alpha;cAMP-dependent protein kinase catalytic subunit beta	Prkaca;Prkacb	4	197050000	0.00E+00	1.97E+08
P05201;F7ALS6	Aspartate aminotransferase, cytoplasmic	Got1	4	213860000	0.00E+00	2.14E+08
P05202	Aspartate aminotransferase, mitochondrial	Got2	20	7571200000	0.00E+00	7.57E+09
Q80XU2;Q3UKD6;P05480;D3YZ57;P39688-2;P39688;Q8C6U9;Q05DV0;Q8CEI0;Q3U6Q5;Q3TCS3;F6UND7;P25911-2;P08103-2;P25911;P08103	Neuronal proto-oncogene tyrosine-protein kinase Src	Src	7	148200000	0.00E+00	1.48E+08
Q564E2;Q3TI99;P06151;Q3UDU4;Q3TCI7;G5E8N5;Q99K20;Q3THB4;D3Z736;D3YZQ9;Q6NXW3;Q3UIC3;D3YVR7;D3YZE4;Q64483;Q548Z6;P00342	L-lactate dehydrogenase;L-lactate dehydrogenase A chain	Ldha	23	46539000000	0.00E+00	4.65E+10
Q9DBN0;P06728;Q810I7;Q01488	Apolipoprotein A-IV	Apoa4	18	5940400000	0.00E+00	5.94E+09
P06745;F6SAC3;B7ZWL9;B2RXT5;CON__Q3ZBD7	Glucose-6-phosphate isomerase	Gpi;Gm1840;Gpi1	19	14820000000	0.00E+00	1.48E+10
Q99LF5;Q921S3;P06801;Q3TQP6;Q3TQW1;Q61829	Malic enzyme;NADP-dependent malic enzyme	Me1	9	209380000	0.00E+00	2.09E+08
Q542G9;P07356;Q3UCD3;Q9CZI7;B0V2N7;B0V2N8;Q99KH3;B0V2N5	Annexin;Annexin A2	Anxa2	25	14101000000	0.00E+00	1.41E+10
Q9D0H1;Q544L2;P07607;D6RCW9;Q8VDV6;Q8C2R3;Q8C2H6	Thymidylate synthase	Tyms	3	65257000	0.00E+00	6.53E+07
Q05DU8;Q6NZB3;P07742	Ribonucleoside-diphosphate reductase;Ribonucleoside-diphosphate reductase large subunit	Rrm1	7	143920000	0.00E+00	1.44E+08
Q80Y52;P07901;Q3UIF3;Q3TKA2;A0PJ91;Q3TKB9;Q3TKG0;Q3TJU7;Q8C5U3;Q8C2A9;B7ZC50;A2A6A2;B7ZC49	Heat shock protein HSP 90-alpha	Hsp90aa1	36	8498100000	0.00E+00	8.50E+09
P08003	Protein disulfide-isomerase A4	Pdia4	24	5343400000	0.00E+00	5.34E+09
P08030;Q61320	Adenine phosphoribosyltransferase	Aprt	4	1056200000	0.00E+00	1.06E+09
Q91V38;Q3UAD6;P08113;Q3UBU0;Q3TUD6;Q8CCY5;F7C312;Q8C2R2;Q9CW12	Endoplasmin	Hsp90b1	41	25369000000	0.00E+00	2.54E+10
Q3UF30;Q3TC45;P08207	Protein S100-A10	S100a10	3	487890000	0.00E+00	4.88E+08
P08228;Q8C355	Superoxide dismutase [Cu-Zn]	Sod1	6	7204500000	0.00E+00	7.20E+09
P08249	Malate dehydrogenase, mitochondrial	Mdh2	18	76940000000	0.00E+00	7.69E+10
P08752;B2RSH2;Q8JZT4;Q922Y6;Q543S2;P18872-2;P18872;Q9JJ21;A2AE31;Q8C040;Q9WUC0;D3Z2M7;A2AE32;Q9D7B3;B2RVZ3;A2AE33;P20612;Q3V3I2;P50149	Guanine nucleotide-binding protein G(i) subunit alpha-2;Guanine nucleotide-binding protein G(i) subunit alpha-1	Gnai2;Gnai1	8	538460000	0.00E+00	5.38E+08
P09055;Q8BUD1	Integrin beta-1	Itgb1	15	1395200000	0.00E+00	1.40E+09
Q3UDR2;Q3TWE3;Q3THC3;Q3TF72;P09103;Q3URP6;Q3UBY9;Q3UJA8;Q3UA23;Q3U738;Q3TGS0;Q3TIM0;Q3TT76;Q3TIQ5;E9Q8G8	Protein disulfide-isomerase	P4hb	32	59302000000	0.00E+00	5.93E+10
Q8CD23;Q3TL52;P09405;Q3TT41;Q3TGR3;Q8CE30;Q9CT46	Nucleolin	Ncl	23	15174000000	0.00E+00	1.52E+10
P09411;S4R2M7;P09041;B0LAA9	Phosphoglycerate kinase 1;Phosphoglycerate kinase	Pgk1	24	32837000000	0.00E+00	3.28E+10
Q5XK22;Q3U3Q7;Q3TU20;P09470;Q8K233;F6QCP8;P09470-2;Q61265	Angiotensin-converting enzyme;Angiotensin-converting enzyme, soluble form	Ace	4	54219000	0.00E+00	5.42E+07
P09528	Ferritin heavy chain;Ferritin heavy chain, N-terminally processed	Fth1	5	514900000	0.00E+00	5.15E+08
Q4FJX9;P09671;Q3TJA2;Q3U8W4	Superoxide dismutase;Superoxide dismutase [Mn], mitochondrial	Sod2	8	1877800000	0.00E+00	1.88E+09
Q4KML8;P09803	Cadherin-1;E-Cad/CTF1;E-Cad/CTF2;E-Cad/CTF3	Cdh1	11	1419300000	0.00E+00	1.42E+09
Q9DD05;P10518;O89061;Q8VCZ1	Delta-aminolevulinic acid dehydratase	Alad	10	1472000000	0.00E+00	1.47E+09
Q3TVS6;Q3TC17;P10605;Q6LAF6	Cathepsin B;Cathepsin B light chain;Cathepsin B heavy chain	Ctsb	10	1281400000	0.00E+00	1.28E+09
Q52KC1;P10630;P10630-2;Q8BTU6;E9Q561	Eukaryotic initiation factor 4A-II	Eif4a2	18	441180000	0.00E+00	4.41E+08
P10639	Thioredoxin	Txn	5	9333300000	0.00E+00	9.33E+09
P10649;A2AE89;F6WHQ7;J3QQ61	Glutathione S-transferase Mu 1	Gstm1	16	31300000000	0.00E+00	3.13E+10
Q3UWX7;Q3UPE0;P10711;E9PYD5;P10711-2	Transcription elongation factor A protein 1	Tcea1	6	237380000	0.00E+00	2.37E+08
Q3U1N3;P10833	Ras-related protein R-Ras	Rras	5	231580000	0.00E+00	2.32E+08
Q8C1Y3;Q3U4Y0;P10922	Histone H1.0;Histone H1.0, N-terminally processed	H1f0	6	1648900000	0.00E+00	1.65E+09
P11031	Activated RNA polymerase II transcriptional coactivator p15	Sub1	5	816800000	0.00E+00	8.17E+08
P11352	Glutathione peroxidase 1	Gpx1	13	1182800000	0.00E+00	1.18E+09
Q8VH34;Q3TX84;Q3TA96;Q9DC13;P11438;Q922T9	Lysosome-associated membrane glycoprotein 1	Lamp1	3	744310000	0.00E+00	7.44E+08
Q99JW7;P11440;Q8R4A4;D3Z2T9	Cyclin-dependent kinase 1	Cdk1	9	278230000	0.00E+00	2.78E+08
Q71LX8;P11499;Q811H6;Q80YC2;E9Q3D6;E9PX27;D3Z1R1;E9Q0C3;Q922F6	Heat shock protein HSP 90-beta	Hsp90ab1	42	60265000000	0.00E+00	6.03E+10
Q8R1A8;Q543H3;P11725	Ornithine carbamoyltransferase, mitochondrial	Otc	15	10653000000	0.00E+00	1.07E+10
P11930	Nucleoside diphosphate-linked moiety X motif 19, mitochondrial	Nudt19	3	51198000	0.00E+00	5.12E+07
P11983;P11983-2;Q6LBL9;Q62291;Q9QZ34;Q62289;Q9QZ36;Q9QZ35;Q62290;Q9QZ33;F2Z483	T-complex protein 1 subunit alpha	Tcp1	24	6724000000	0.00E+00	6.72E+09
Q3TW82;P12265;D3YY48;Q8VEM0;Q8BPE3;Q99KJ6	Beta-glucuronidase	Gusb	5	180970000	0.00E+00	1.81E+08
P12382;Q8CD98	ATP-dependent 6-phosphofructokinase, liver type	Pfkl	23	4774300000	0.00E+00	4.77E+09
Q3V2F7;P12710	Fatty acid-binding protein, liver	Fabp1	11	54521000000	0.00E+00	5.45E+10
P12787	Cytochrome c oxidase subunit 5A, mitochondrial	Cox5a	5	2919400000	0.00E+00	2.92E+09
P12815;Q8C5M4;P12815-2;Q3UGE5	Programmed cell death protein 6	Pdcd6	9	1000800000	0.00E+00	1.00E+09
Q544K9;Q3TVV7;P13439;D6RJ62	Uridine 5-monophosphate synthase;Orotate phosphoribosyltransferase;Orotidine 5-phosphate decarboxylase	Umps	11	656390000	0.00E+00	6.56E+08
P13745;P10648;D3Z6A6;D3YZV3	Glutathione S-transferase A1;Glutathione S-transferase A1, N-terminally processed;Glutathione S-transferase A2;Glutathione S-transferase	Gsta1;Gsta2	9	27276000000	0.00E+00	2.73E+10
Q3UHZ3;Q7TSJ0;P13864;J3QNW0;P13864-2;Q3UPE8;Q0VDW2;Q3UWN4	Cytosine-specific methyltransferase;DNA (cytosine-5)-methyltransferase 1	Dnmt1	18	540590000	0.00E+00	5.41E+08
Q545P0;Q3TV47;Q3TSQ1;P14094;Q3TRA6	Sodium/potassium-transporting ATPase subunit beta-1	Atp1b1	12	13327000000	0.00E+00	1.33E+10
P14115	60S ribosomal protein L27a	Rpl27a	4	3969700000	0.00E+00	3.97E+09
Q5M9N8;Q3UBI6;P14148;Q3TK73;F6XI62	60S ribosomal protein L7	Rpl7	17	7836500000	0.00E+00	7.84E+09
P14152;B1ATQ3	Malate dehydrogenase, cytoplasmic	Mdh1	10	7522100000	0.00E+00	7.52E+09
P14246;E9PXR7	Solute carrier family 2, facilitated glucose transporter member 2	Slc2a2	5	144140000	0.00E+00	1.44E+08
P14576;E9PXC0;Q99JZ9;Q8C1Y6;P14576-2	Signal recognition particle 54 kDa protein	Srp54;Srp54c	4	178220000	0.00E+00	1.78E+08
P14685;Q3ULJ5;Q8BK46;Q3U5M8;F7B7L8	26S proteasome non-ATPase regulatory subunit 3	Psmd3	24	3382100000	0.00E+00	3.38E+09
Q5M8R8;Q5FWB6;P14869;E9Q070;D3YVM5;S4R1N1;O89073	60S acidic ribosomal protein P0	Rplp0;Gm8730	12	7100700000	0.00E+00	7.10E+09
P15105;D3Z121;D3YVK1	Glutamine synthetase	Glul	4	110220000	0.00E+00	1.10E+08
Q3TAQ8;P15327;D3Z223;D3YUE8	Bisphosphoglycerate mutase;Phosphoglycerate mutase	Bpgm	3	77681000	0.00E+00	7.77E+07
Q5NC81;P15532	Nucleoside diphosphate kinase;Nucleoside diphosphate kinase A	Nme1	12	112370000	0.00E+00	1.12E+08
P15626;D3YX76;Q7M0F4;F6Y363	Glutathione S-transferase Mu 2	Gstm2	13	824290000	0.00E+00	8.24E+08
P15947;P15945;Q7M0B4	Kallikrein-1	Klk1	5	452910000	0.00E+00	4.53E+08
Q3UZU8;Q3TY66;P16014;Q8BP91;Q3UZP2;Q9CTW1	Secretogranin-1;CCB peptide	Chgb	6	211570000	0.00E+00	2.12E+08
P16254;A2AUM6	Signal recognition particle 14 kDa protein;Signal recognition particle 14 kDa protein, N-terminally processed	Srp14	3	47579000	0.00E+00	4.76E+07
Q3TYL9;Q3TYV5;P16330-2;P16330	2,3-cyclic-nucleotide 3-phosphodiesterase	Cnp	3	84589000	0.00E+00	8.46E+07
Q8VED0;P16332;Q9CSI4;Q8BMR7;Q3UFU2	Methylmalonyl-CoA mutase, mitochondrial	Mut	7	299650000	0.00E+00	3.00E+08
Q52JJ6;P16406;Q8CD51;F7B9G4;F6YHW2;Q6P3C1	Glutamyl aminopeptidase	Enpep	26	2692900000	0.00E+00	2.69E+09
Q9CZU7;Q8C876;Q3UIW3;Q3TWE1;Q8C5K0;P17047-3;P17047;P17047-2	Lysosome-associated membrane glycoprotein 2	Lamp2	3	371590000	0.00E+00	3.72E+08
Q3TE85;Q566K0;P17095	High mobility group protein HMG-I/HMG-Y	Hmga1	3	224820000	0.00E+00	2.25E+08
Q5FW97;P17182;Q6PHC1;Q8CF78;B0QZL1;B1ARR7;B1ARR6;D3YVD3;D3Z2S4;D3Z6E4;Q922A0;Q545V3;Q3UJ20;P17183	Alpha-enolase;Enolase	EG433182;Eno1	23	63160000000	0.00E+00	6.32E+10
P17426-2;P17426;F6TPX8	AP-2 complex subunit alpha-1	Ap2a1	11	105380000	0.00E+00	1.05E+08
Q6PEE6;Q3U7X9;Q69ZW4;P17427;E9PWD0	AP-2 complex subunit alpha-2	Ap2a2	16	716810000	0.00E+00	7.17E+08
P17439	Glucosylceramidase	Gba	5	78880000	0.00E+00	7.89E+07
P17563;Q63836;G3UYY2;D6RHN2;G3UWK0;G3UZT2	Selenium-binding protein 1;Selenium-binding protein 2	Selenbp1;Selenbp2	25	3317000000	0.00E+00	3.32E+09
Q5SVY2;Q3UAJ1;Q3TE63;P17742;Q9CZK9;F8VPN3	Peptidyl-prolyl cis-trans isomerase;Peptidyl-prolyl cis-trans isomerase A;Peptidyl-prolyl cis-trans isomerase A, N-terminally processed	Ppia;mCG_121511	14	42727000000	0.00E+00	4.27E+10
P17897;P08905	Lysozyme C-1	Lyz1	3	8703400000	0.00E+00	8.70E+09
Q3U7I9;Q3UCW4;Q3UCD9;Q3U7P0;Q3U651;Q3TXL5;Q3TWR6;Q3TWD0;Q3TIR0;Q8C243;P18242;F6Y6L6;Q3U8W5;Q3TJN3;Q3UAQ1;Q3UC89;Q8VCK2;F8WIR1;Q3TWL1;Q05BF3	Cathepsin D	Ctsd	6	238510000	0.00E+00	2.39E+08
Q544Y7;P18760;F8WGL3;Q9CX22;Q3UHW9;P45591	Cofilin-1	Cfl1	13	10619000000	0.00E+00	1.06E+10
P19096;Q3UHT6;Q3TB22;O89060	Fatty acid synthase;[Acyl-carrier-protein] S-acetyltransferase;[Acyl-carrier-protein] S-malonyltransferase;3-oxoacyl-[acyl-carrier-protein] synthase;3-oxoacyl-[acyl-carrier-protein] reductase;3-hydroxyacyl-[acyl-carrier-protein] dehydratase;Enoyl-[acyl-carrier-protein] reductase;Oleoyl-[acyl-carrier-protein] hydrolase	Fasn	59	6057500000	0.00E+00	6.06E+09
P19157;P46425;K9JA74;Q8VC73;F6RWR5	Glutathione S-transferase P 1;Glutathione S-transferase P 2	Gstp1;Gstp2	14	37034000000	0.00E+00	3.70E+10
Q3V1S6;P19467	Mucin-13	Muc13	9	3524900000	0.00E+00	3.52E+09
Q9D881;P19536	Cytochrome c oxidase subunit 5B, mitochondrial	Cox5b	5	1640700000	0.00E+00	1.64E+09
P19639;D3YVP9	Glutathione S-transferase Mu 3	Gstm3	17	37093000000	0.00E+00	3.71E+10
Q3TXR9;P20060	Beta-hexosaminidase;Beta-hexosaminidase subunit beta	Hexb	12	1007800000	0.00E+00	1.01E+09
Q6ZWX2;P20065-2;P20065	Thymosin beta-4;Hematopoietic system regulatory peptide	Tmsb4x	4	813510000	0.00E+00	8.14E+08
P20108;Q8K4K8	Thioredoxin-dependent peroxide reductase, mitochondrial	Prdx3	6	1523100000	0.00E+00	1.52E+09
Q58E70;P21107-2;D3Z6I8;Q8C7C3;E9Q7Q3;D3Z2H9;Q3TJ53;Q8K0Z5;E9Q5J9;P21107;D3YVR0	Tropomyosin alpha-3 chain	Tpm3;Tpm3-rs7	22	11271000000	0.00E+00	1.13E+10
Q91V47;Q3UK94;Q684Q9;P21126;B2M0S0;B2M0R9	Ubiquitin-like protein 4A	DXS254E;Ubl4;Ubl4a;Tu11	4	107160000	0.00E+00	1.07E+08
Q3UPA1;P21278;Q91X95;Q8C3M7;P30677	Guanine nucleotide-binding protein subunit alpha-11	Gna11	12	2708300000	0.00E+00	2.71E+09
Q5M9J9;P21300;Q3UGS8	Aldose reductase-related protein 1	Akr1b7	9	627760000	0.00E+00	6.28E+08
P21447;B2RUR3;P06795;Q3UMH0;Q9CVG4	Multidrug resistance protein 1A;Multidrug resistance protein 1B	Abcb1a;Abcb1b	14	718290000	0.00E+00	7.18E+08
Q4FK59;P21550;Q5SX61;Q5SX60;J3QPZ9;Q5SX59	Beta-enolase;Enolase	Eno3	4	43989000	0.00E+00	4.40E+07
P21619;Q3V159;P21619-2	Lamin-B2	Lmnb2	19	930760000	0.00E+00	9.31E+08
P21981;G3UXE8	Protein-glutamine gamma-glutamyltransferase 2	Tgm2	10	680280000	0.00E+00	6.80E+08
Q544X6;Q3UC49;P22315;Q91W09;Q4QRK2;Q8C3V7	Ferrochelatase;Ferrochelatase, mitochondrial	Fech	7	268190000	0.00E+00	2.68E+08
Q8CBB7;Q3UKX8;P22892;Q8CC03;Q8BSZ7	AP-1 complex subunit gamma-1	Ap1g1	8	427940000	0.00E+00	4.28E+08
P23116;Q3UL99;Q6A0B9;Q3TKF9;Q3UM46;Q3UEK3;Q3TRH1	Eukaryotic translation initiation factor 3 subunit A	Eif3a	43	4090600000	0.00E+00	4.09E+09
Q9DCC5;Q32P00;P23198;I6L9I7;D3Z1A9;D3Z313	Chromobox protein homolog 3	Cbx3	5	1469000000	0.00E+00	1.47E+09
P23475;E9PZD4;E9Q0B8	X-ray repair cross-complementing protein 6	Xrcc6	5	92680000	0.00E+00	9.27E+07
Q543K9;P23492;Q9D8C9	Purine nucleoside phosphorylase	Pnp	11	2256600000	0.00E+00	2.26E+09
Q5HZI6;P23591	GDP-L-fucose synthase	Tsta3	11	1165900000	0.00E+00	1.17E+09
Q9DCY1;P24369;Q6ZQM2	Peptidyl-prolyl cis-trans isomerase;Peptidyl-prolyl cis-trans isomerase B	Ppib	14	5258000000	0.00E+00	5.26E+09
P24472	Glutathione S-transferase A4	Gsta4	9	2999600000	0.00E+00	3.00E+09
P24527	Leukotriene A-4 hydrolase	Lta4h	23	3603500000	0.00E+00	3.60E+09
Q3UAT9;Q3U9N8;P24547;Q3UPJ2;O89058	Inosine-5-monophosphate dehydrogenase;Inosine-5-monophosphate dehydrogenase 2	Impdh2	16	1097100000	0.00E+00	1.10E+09
P24549	Retinal dehydrogenase 1	Aldh1a1	27	19716000000	0.00E+00	1.97E+10
Q3UKQ5;Q3UF03;P24668	Cation-dependent mannose-6-phosphate receptor	M6pr	3	292560000	0.00E+00	2.93E+08
P24822;Q1LZM2;F8VQM0	Intestinal-type alkaline phosphatase;Alkaline phosphatase	Iap;Akp3	5	102380000	0.00E+00	1.02E+08
Q3ULD6;Q3UI57;P25206;Q3UZH2	DNA replication licensing factor MCM3	Mcm3	21	1119900000	0.00E+00	1.12E+09
P25799-4;P25799-2;P25799-3;P25799	Nuclear factor NF-kappa-B p105 subunit;Nuclear factor NF-kappa-B p50 subunit	Nfkb1	3	50032000	0.00E+00	5.00E+07
Q3UHS6;Q80TM2;P26039;Q3TBC3;Q0V930;F6S1V7;A2AIM2;F6SX70;Q8C9Z8;Q6PB69	Talin-1	Tln1	25	585090000	0.00E+00	5.85E+08
Q4KML7;Q3UXR4;Q3UL48;Q3TCP5;P26040;Q8CBU4;Q8C2N4;Q7TSG6;Q05CE6;Q05DU4;Q3TZQ2;Q3TH46;Q3U111;P26041;P26043;Q3UJJ8	Ezrin	Ezr	24	3737500000	0.00E+00	3.74E+09
Q545R0;Q3TGQ3;P26231;Q6NV50;A4GE65;Q14DP5;A4GE64;Q65CL1	Catenin alpha-1	Ctnna1	30	6067300000	0.00E+00	6.07E+09
Q3U6E4;Q0VGU2;P26350;Q8C2T3;Q3U8X6;Q3UA54;Q8CAQ5;J3QPK6	Prothymosin alpha;Prothymosin alpha, N-terminally processed;Thymosin alpha	Ptma;Gm12504	4	2059000000	0.00E+00	2.06E+09
Q922I0;Q3KQM4;Q505Q1;Q80XR5;P26369	Splicing factor U2AF 65 kDa subunit	U2af2	8	1088000000	0.00E+00	1.09E+09
P26443;Q3TSQ7;F7CFA5	Glutamate dehydrogenase 1, mitochondrial	Glud1	24	11107000000	0.00E+00	1.11E+10
Q3U6F6;Q8C483;P26638;Q3U8N1;A2AFS0;A2AFS1;Q8CEH3	Serine--tRNA ligase, cytoplasmic	Sars	12	2427500000	0.00E+00	2.43E+09
P26645;Q05BL6	Myristoylated alanine-rich C-kinase substrate	Marcks	4	398040000	0.00E+00	3.98E+08
P26883;Q3ULN5;Q1JUQ7;Q1JUQ8;Q1JUQ6;Q3UBA0;Q3UKJ3;F6X9I3	Peptidyl-prolyl cis-trans isomerase FKBP1A	Fkbp1a	5	765300000	0.00E+00	7.65E+08
P27046;F6QMB7;Q8C4L1	Alpha-mannosidase 2	Man2a1	23	1227200000	0.00E+00	1.23E+09
Q3UN87;P27048;P63163;O70499	Small nuclear ribonucleoprotein-associated protein;Small nuclear ribonucleoprotein-associated protein B;Small nuclear ribonucleoprotein-associated protein N	Snrpn;Snrpb	5	495060000	0.00E+00	4.95E+08
Q3UE40;P27601;Q9D034	Guanine nucleotide-binding protein subunit alpha-13	Gna13	8	209830000	0.00E+00	2.10E+08
P27612	Phospholipase A-2-activating protein	Plaa	6	106790000	0.00E+00	1.07E+08
P27641;Q9CRI5	X-ray repair cross-complementing protein 5	Xrcc5	4	57957000	0.00E+00	5.80E+07
Q3UB90;Q3UB67;Q3UB15;Q3U9L3;Q3T9U9;P27659;Q99N25;Q9CQ09;Q5U470;E9PWZ3	60S ribosomal protein L3	Rpl3	13	6363100000	0.00E+00	6.36E+09
P27773;F6Q404	Protein disulfide-isomerase A3	Pdia3	34	33310000000	0.00E+00	3.33E+10
Q8VDC3;P28271;Q811J3	Cytoplasmic aconitate hydratase	aco1;Aco1	25	2542900000	0.00E+00	2.54E+09
Q544Z7;P28352;F6QA74;D3Z124	DNA-(apurinic or apyrimidinic site) lyase;DNA-(apurinic or apyrimidinic site) lyase, mitochondrial	Apex1	7	867010000	0.00E+00	8.67E+08
Q6P5I3;P28474;Q9D748;Q548K2;Q3UMM7;Q64437	Alcohol dehydrogenase class-3	Adh5	10	2439200000	0.00E+00	2.44E+09
P28651	Carbonic anhydrase-related protein	Ca8	5	240650000	0.00E+00	2.41E+08
P28659-2;P28659-3;P28659;P28659-4;S4R2J2;S4R2L5;A3KGT0;A3KGT2;S4R2U7;S4R1S7;E9QA47;Q9Z0H4-11;Q9Z0H4-7;Q9Z0H4-5;Q9Z0H4-4;Q9Z0H4;Q9Z0H4-8;Q9Z0H4-2;Q9Z0H4-6;Q9Z0H4-9	CUGBP Elav-like family member 1	Celf1	6	293660000	0.00E+00	2.94E+08
P28740-2;F8VQ42;E0CZ72;P28740;P28740-1;Q9D481;F6SUU5	Kinesin-like protein KIF2A	Kif2a	7	170650000	0.00E+00	1.71E+08
P28843;Q3TR43	Dipeptidyl peptidase 4;Dipeptidyl peptidase 4 membrane form;Dipeptidyl peptidase 4 soluble form	Dpp4	12	857050000	0.00E+00	8.57E+08
Q80UN7;Q53YN4;Q3UNG2;Q3TGE4;P28867;P28867-2;Q1MX41;Q1MX43;Q1MX40;Q1MX42;F1DGF6	Protein kinase C delta type;Protein kinase C delta type;Protein kinase C delta type regulatory subunit;Protein kinase C delta type catalytic subunit	Prkcd	3	61973000	0.00E+00	6.20E+07
Q8BN32;Q3U8U8;P29341;Q99KL3;Q9D4E6;Q792Y0;Q9DBE3;F6ZAX1;Q05DT1;B2RXY9;A2A5N3;Q921B8;Q8C7D3	Polyadenylate-binding protein 1	Pabpc1	28	7682700000	0.00E+00	7.68E+09
Q3UB72;Q3TE70;Q3UCJ0;P29351;P29351-2;P29351-3;G3UXM2	Tyrosine-protein phosphatase non-receptor type;Tyrosine-protein phosphatase non-receptor type 6	Ptpn6	6	347470000	0.00E+00	3.47E+08
Q3TXV7;Q8BNS6;Q3UCP6;Q3U936;Q3TW10;Q3TVI2;Q3TKF6;P29416;Q3THQ0	Beta-hexosaminidase;Beta-hexosaminidase subunit alpha	Hexa	10	593450000	0.00E+00	5.93E+08
P29452	Caspase-1;Caspase-1 subunit p20;Caspase-1 subunit p10	Casp1	10	738030000	0.00E+00	7.38E+08
Q3TG75;P29758;Q3UKT3;Q3UJK5	Ornithine aminotransferase, mitochondrial	Oat	27	1.3678E+11	0.00E+00	1.37E+11
P29788	Vitronectin	Vtn	5	196950000	0.00E+00	1.97E+08
P30115;K9JA27;Q9DCU1	Glutathione S-transferase A3;Glutathione S-transferase	Gsta3	6	986660000	0.00E+00	9.87E+08
Q545N7;P30275;A2ARP5;B0R0E9;B0R0E8;B0R0F0;Q6P8J7	Creatine kinase U-type, mitochondrial	Ckmt1	17	13202000000	0.00E+00	1.32E+10
P30416;D6RDE2;F6S2D5;F7CAT1;Q8CBS1	Peptidyl-prolyl cis-trans isomerase FKBP4;Peptidyl-prolyl cis-trans isomerase FKBP4, N-terminally processed	Fkbp4	23	3354500000	0.00E+00	3.35E+09
Q3UAZ7;Q9CT19;Q3U566;P30681	High mobility group protein B2	Hmgb2	11	3355400000	0.00E+00	3.36E+09
Q3UZG4;P31230;Q8C2U7;Q3TUZ1	Aminoacyl tRNA synthase complex-interacting multifunctional protein 1;Endothelial monocyte-activating polypeptide 2	Aimp1	9	889790000	0.00E+00	8.90E+08
P31428;Q99LA8	Dipeptidase 1;Dipeptidase	Dpep1	4	162560000	0.00E+00	1.63E+08
Q548W7;P31786;M0QWU8;Q3ULV8;F6WUQ1;Q4VWZ5;D3Z563	Acyl-CoA-binding protein	Dbi	6	3146700000	0.00E+00	3.15E+09
Q9JJE1;Q3U3F4;Q3TMJ8;P31938;Q3UK05;Q3TMW4	Dual specificity mitogen-activated protein kinase kinase 1	Map2k1	9	526900000	0.00E+00	5.27E+08
P32020;P32020-2;A2APS4	Non-specific lipid-transfer protein	Scp2	12	3441200000	0.00E+00	3.44E+09
Q8BTU4;Q564E6;Q3TG93;P32067;Q9CYB9;A2AR07;D6RI87;F6SXM5	Lupus La protein homolog	Ssb	14	2104700000	0.00E+00	2.10E+09
Q8CHR8;Q8BNS0;Q5NBZ3;P32233	Developmentally-regulated GTP-binding protein 1	Drg1	7	203190000	0.00E+00	2.03E+08
Q0VDV7;P32883;Q5J7N1;P32883-2;Q3U2W7;B2KGV5;Q53WZ3;Q675B0;E9Q8V2;E9PVD5;Q71SW8;P97870;C0H5X4;Q61411-2;Q61411;F7BIB2	GTPase KRas;GTPase KRas, N-terminally processed	Kras	5	304170000	0.00E+00	3.04E+08
Q3UDG2;Q3U6U7;Q4FJZ4;P32921-2;P32921	Tryptophan--tRNA ligase, cytoplasmic;T1-TrpRS;T2-TrpRS	Wars	13	2030400000	0.00E+00	2.03E+09
Q3THK0;P33610;Q3TL46	DNA primase large subunit	Prim2	4	50587000	0.00E+00	5.06E+07
Q8C2T6;Q3UZI8;P33611;Q3U6L8;Q8CIL1;Q3TQB1;Q922M1	DNA polymerase alpha subunit B	Pola2	4	65280000	0.00E+00	6.53E+07
P34022;H7BX22;Q3U6M5;O08846	Ran-specific GTPase-activating protein	Ranbp1	5	1040400000	0.00E+00	1.04E+09
Q545F0;P34884	Macrophage migration inhibitory factor	Mif	4	1811100000	0.00E+00	1.81E+09
Q921M8;Q3TEX8;P35123;Q3TPN5;Q6NXV6;Q5DTK8;Q3TQZ9;Q3T9X4;Q3TSV9;Q3TFK2;Q8C0C2;Q99K46	Ubiquitin carboxyl-terminal hydrolase;Ubiquitin carboxyl-terminal hydrolase 4	Usp4	5	50619000	0.00E+00	5.06E+07
Q3TJ39;Q8C266;P35278;Q3TCT9;A2A5F5;A2A5F6	Ras-related protein Rab-5C	Rab5c	7	1963300000	0.00E+00	1.96E+09
Q3U4W5;Q0PD54;P35279-2;P35279;D3YV69;Q0PD53;P61294;Q0PD15;Q8BHD0	Ras-related protein Rab-6A;Ras-related protein Rab-6B	Rab6a;Rab6b	12	5612400000	0.00E+00	5.61E+09
Q0PD35;P35282;Q6A0C7	Ras-related protein Rab-21	Rab21	6	279320000	0.00E+00	2.79E+08
Q0PD39;P35292;D3YVQ6	Ras-related protein Rab-17	Rab17	6	127450000	0.00E+00	1.27E+08
Q0PD38;P35293;Q8CEH2	Ras-related protein Rab-18	Rab18	7	749120000	0.00E+00	7.49E+08
Q3UFJ3;P35486	Pyruvate dehydrogenase E1 component subunit alpha;Pyruvate dehydrogenase E1 component subunit alpha, somatic form, mitochondrial	Pdha1	11	2369200000	0.00E+00	2.37E+09
Q3UJS2;P35550	rRNA 2-O-methyltransferase fibrillarin	Fbl	9	2759100000	0.00E+00	2.76E+09
Q5SUC3;P35564;Q3TXE5	Calnexin	Canx	22	13672000000	0.00E+00	1.37E+10
Q3UG16;P35585	AP-1 complex subunit mu-1	Ap1m1	5	35085000	0.00E+00	3.51E+07
P35700;B1AXW5;B1AXW6;Q3U9J9;B1AXW4	Peroxiredoxin-1	Prdx1	18	32039000000	0.00E+00	3.20E+10
Q8VCT0;Q3U8R7;P35951;Q3TDD1;Q3TVR4;Q91ZJ1	Low-density lipoprotein receptor	Ldlr	13	456600000	0.00E+00	4.57E+08
Q5BLK0;Q3TIQ2;P35979;Q8C2K0;Q6DI58;F8VQK7	60S ribosomal protein L12	Rpl12	6	4517000000	0.00E+00	4.52E+09
P36552;Q3U029	Oxygen-dependent coproporphyrinogen-III oxidase, mitochondrial	Cpox	8	677930000	0.00E+00	6.78E+08
P37040;Q05DV1;E9Q997;E9PVT9;F6R7H8	NADPH--cytochrome P450 reductase	Por	32	11287000000	0.00E+00	1.13E+10
Q8R055;Q3U4X8;P37913;D3YUC0;Q3TSU8;D3YUW4;F6RQT5;E9PV36;Q8BPJ2	DNA ligase;DNA ligase 1	Lig1	14	389250000	0.00E+00	3.89E+08
Q3UMP2;P38060;D3YVU9;Q3TPS7;Q8JZS7	Hydroxymethylglutaryl-CoA lyase, mitochondrial	Hmgcl	11	795890000	0.00E+00	7.96E+08
P38647	Stress-70 protein, mitochondrial	Hspa9	31	28804000000	0.00E+00	2.88E+10
P39053-5;P39053-3;P39053-2;P39053-6;P39053-4;P39053;D6RH60;F6W8Z8	Dynamin-1	Dnm1	9	593500000	0.00E+00	5.94E+08
P39098-2;P39098;A2A723	Mannosyl-oligosaccharide 1,2-alpha-mannosidase IB	Man1a2	3	34857000	0.00E+00	3.49E+07
Q99M86;Q91Z50;Q8R069;Q8C952;Q3TGH6;Q8C5X6;P39749;CON__P01030;CON__ENSEMBL:ENSBTAP00000007350	Flap endonuclease 1	Fen1	6	298860000	0.00E+00	2.99E+08
Q3UVJ2;Q3U0U5;P40124;Q3TC53;Q3UNQ0;B1ARS0;D3YTR7;Q8BKZ3;Q9CYT6	Adenylyl cyclase-associated protein;Adenylyl cyclase-associated protein 1	Cap1	13	2546800000	0.00E+00	2.55E+09
P40142;O55021;E0CY51	Transketolase	Tkt	28	30257000000	0.00E+00	3.03E+10
Q3UII2;P40237;A2AIJ1;A2AIJ2	CD82 antigen	Cd82	3	101290000	0.00E+00	1.01E+08
P40336;P40336-2;Q6PE78	Vacuolar protein sorting-associated protein 26A	Vps26a	7	302870000	0.00E+00	3.03E+08
Q3TSW9;P40630;P40630-2;D3Z0F3	Transcription factor A, mitochondrial	Tfam	3	249170000	0.00E+00	2.49E+08
Q5M9N5;Q5M9J8;P41105	60S ribosomal protein L28	Rpl28	3	1109600000	0.00E+00	1.11E+09
Q9DBN7;P42125	Enoyl-CoA delta isomerase 1, mitochondrial	Eci1	9	2746200000	0.00E+00	2.75E+09
Q9D323;Q8C497;Q8C3V4;Q3TW11;Q8C8M3;P42225;Q8CFQ1;Q91Y52;Q99K94	Signal transducer and activator of transcription;Signal transducer and activator of transcription 1	Stat1	4	32871000	0.00E+00	3.29E+07
Q6GU23;Q3ULI4;Q3U5Q4;P42227-2;P42227-3;P42227;B7ZC18;Q3U6S9;Q8CFJ6	Signal transducer and activator of transcription;Signal transducer and activator of transcription 3	Stat3	6	160410000	0.00E+00	1.60E+08
P42669;Q8C6E9	Transcriptional activator protein Pur-alpha	Pura	3	333430000	0.00E+00	3.33E+08
Q3UL22;Q6A0F1;P42932;Q3UKQ2;Q8BVY8;Q9WVS5;H3BL49;Q9CS06;Q9CRW7;H3BJB6;H3BLL1;H3BKG2;H3BKR8	T-complex protein 1 subunit theta	Cct8;Cctq	28	9083100000	0.00E+00	9.08E+09
Q8C6F9;Q3TV26;P43137	Lithostathine-1	Reg1	4	999770000	0.00E+00	1.00E+09
Q80V79;Q3TZI5;P43247;G3UXD8	DNA mismatch repair protein Msh2	Msh2	10	244310000	0.00E+00	2.44E+08
P43274	Histone H1.4	Hist1h1e	11	42462000000	0.00E+00	4.25E+10
P43275	Histone H1.1	Hist1h1a	10	6089300000	0.00E+00	6.09E+09
Q1WWK3;P43276	Histone H1.5	Hist1h1b	11	12748000000	0.00E+00	1.27E+10
Q3TCL2;Q5U415;Q3UDY1;P45376;D3YVJ7;Q3ULP0	Aldose reductase	Akr1b3;Akr1b1	9	679400000	0.00E+00	6.79E+08
Q544T7;P45700;D3Z799;Q3UFM4	Mannosyl-oligosaccharide 1,2-alpha-mannosidase IA	Man1a;Man1a1	4	104520000	0.00E+00	1.05E+08
Q3TND1;P45878;Q3UND3	Peptidyl-prolyl cis-trans isomerase;Peptidyl-prolyl cis-trans isomerase FKBP2	Fkbp2	3	500010000	0.00E+00	5.00E+08
Q91WS8;P45952;Q8BJT5;Q3V2I9;D6RFD7	Medium-chain specific acyl-CoA dehydrogenase, mitochondrial	Acadm	14	5242500000	0.00E+00	5.24E+09
Q91YS2;Q6ZPH4;P46061;Q8C2E3;Q7TMW1;Q3ULJ9;Q3UZD8	Ran GTPase-activating protein 1	Rangap1	14	638660000	0.00E+00	6.39E+08
P46460;G3UX86;G3UX98	Vesicle-fusing ATPase	Nsf	17	726250000	0.00E+00	7.26E+08
Q3TN07;P46467;Q3U8P5;Q8BM73;Q3TDX2;Q8VEJ9;Q8BPY9	Vacuolar protein sorting-associated protein 4B	Vps4b	7	575660000	0.00E+00	5.76E+08
Q8BVQ9;P46471;Q3UIH5;Q3U5V3	26S protease regulatory subunit 7	Psmc2	16	1360500000	0.00E+00	1.36E+09
Q78ZJ8;P46638;G3UY29;E9Q3P9;F8WGS1;G3UZD3;Q0PD45;P62492;Q3UZ37;G3UZL4;Q9QWU0;E9Q6B3	Ras-related protein Rab-11B;Ras-related protein Rab-11A	Rab11b;Rab11a	12	3172600000	0.00E+00	3.17E+09
Q7TQD7;P46735;Q3UEQ4;Q3TTZ3;E9QNH6;E9Q580;P46735-2;D3YV80;Q91ZI6;Q3TEP4	Unconventional myosin-Ib	Myo1b	12	294930000	0.00E+00	2.95E+08
P46737;E9Q0P6;A3KGA8;P46737-2	Lys-63-specific deubiquitinase BRCC36	Brcc3	4	58522000	0.00E+00	5.85E+07
Q5U412;Q3UA28;Q3U9H4;Q3U573;Q3TVN9;Q3TUR1;Q3TG02;P46978;Q8BMP9;Q3U547;D3YZN5;Q8BWT4	Dolichyl-diphosphooligosaccharide--protein glycosyltransferase subunit STT3A	Stt3a	9	919010000	0.00E+00	9.19E+08
Q544B1;Q3UJW1;Q3U9J7;Q3TVM2;P47738;Q3U6I3;D3YYF3	Aldehyde dehydrogenase, mitochondrial	Aldh2	23	14819000000	0.00E+00	1.48E+10
Q5DQJ3;P47754;Q3UCD2;Q3UBZ3;D6RCW7;Q3U7G3	F-actin-capping protein subunit alpha-2	Capza2	11	1843700000	0.00E+00	1.84E+09
Q923G3;P47757-2;A2AMW0;P47757-4;Q3TRH8;Q3TVK4;P47757;F7CAZ6;F6QJN8;F6YHZ8;P97856	F-actin-capping protein subunit beta	Capzb	14	2049800000	0.00E+00	2.05E+09
Q3U9R7;Q3UB84;Q3TXK9;P47791-2;P47791;Q91Z57;Q3UAS7;Q3TWI5;Q3U9P5	Glutathione reductase, mitochondrial	Gsr	12	4193300000	0.00E+00	4.19E+09
Q543X6;P47809;B1ATL6;M0QW52;Q8K2U0	Dual specificity mitogen-activated protein kinase kinase 4	Map2k4	3	115030000	0.00E+00	1.15E+08
P47856-2;P47856;Q3V0X4;Q9Z2Z9;D3YYD9	Glutamine--fructose-6-phosphate aminotransferase [isomerizing] 1	Gfpt1	29	8210800000	0.00E+00	8.21E+09
Q99K08;P47857;Q1LZL7	6-phosphofructokinase;ATP-dependent 6-phosphofructokinase, muscle type	Pfkm	6	14406000	0.00E+00	1.44E+07
Q3UCH0;P47911;E9PUX4;Q3UFI4	60S ribosomal protein L6	Rpl6;Gm5428	15	9119900000	0.00E+00	9.12E+09
Q58EU6;Q3U850;P47962;Q3TKR5;Q3THE1;D3YYV8	60S ribosomal protein L5	Rpl5	13	5502700000	0.00E+00	5.50E+09
P47968	Ribose-5-phosphate isomerase	Rpia	5	331190000	0.00E+00	3.31E+08
Q4V9T8;P48024;Q9CXU9;J3QN87;J3QPZ8;Q3UBT8	Eukaryotic translation initiation factor 1;Eukaryotic translation initiation factor 1b	Eif1;Eif1b	6	553920000	0.00E+00	5.54E+08
P48036	Annexin A5	Anxa5	8	164700000	0.00E+00	1.65E+08
P48722-2;P48722;E0CY23;F6TFH3;F6SMW7	Heat shock 70 kDa protein 4L	Hspa4l	6	62801000	0.00E+00	6.28E+07
Q9CVF1;Q3SXG6;P48756	Gastric inhibitory polypeptide	Gip	3	95655000	0.00E+00	9.57E+07
P48774;E9PVM7;E9PV63;E9Q024;E9Q5L9	Glutathione S-transferase Mu 5	Gstm5	7	363670000	0.00E+00	3.64E+08
P48962;Q8BVI9	ADP/ATP translocase 1	Slc25a4	13	214850000	0.00E+00	2.15E+08
Q3U7F3;Q3TIK8;Q5EBP8;Q3UK83;P49312;Q3TFB1;J3QK72;P49312-2;B7ZWG9	Heterogeneous nuclear ribonucleoprotein A1;Heterogeneous nuclear ribonucleoprotein A1, N-terminally processed	Hnrnpa1	13	5514400000	0.00E+00	5.51E+09
Q9EQE2;Q9EQE3;Q8R4T7;P49443	Protein phosphatase 1A	Ppm1a	4	183810000	0.00E+00	1.84E+08
P49586;D3Z3T5;Q811Q9-2;Q811Q9	Choline-phosphate cytidylyltransferase A;Choline-phosphate cytidylyltransferase B	Pcyt1a;Pcyt1b	5	274950000	0.00E+00	2.75E+08
Q6LEQ3;Q543F6;P49615;Q3U4J9;Q0VBK8;Q8C411;Q8BN81;Q6NVF8;E3W997;E9PVC7;Q3UPI3;Q64261;O35495-3;O35495-2;Q3V3A1-3;Q3V3A1;O35495;Q14AX6-2;Q69ZA1-2;Q14AX6-3;Q14AX6;Q69ZA1	Cyclin-dependent-like kinase 5	Cdk5	4	46999000	0.00E+00	4.70E+07
Q921D5;Q542F4;P49717;Q5DTS8;Q3UA65;Q9D077;Q8C1Z0;Q3UXG9	DNA replication licensing factor MCM4	Mcm4	21	1249700000	0.00E+00	1.25E+09
Q3UWT6;P49722;Q9CZ58;Q8BKE0	Proteasome subunit alpha type;Proteasome subunit alpha type-2	Psma2	8	915250000	0.00E+00	9.15E+08
P50171;P50171-2;G3UX44	Estradiol 17-beta-dehydrogenase 8	Hsd17b8;H2-Ke6	8	462380000	0.00E+00	4.62E+08
Q3U4D1;Q3TF14;P50247;Q5M9P0;Q3U5U5;Q8BPI7;A2ALT5	Adenosylhomocysteinase	Ahcy	22	12760000000	0.00E+00	1.28E+10
Q78ZC4;Q711M4;P50295;Q921E5	Arylamine N-acetyltransferase 2	Nat2	4	85638000	0.00E+00	8.56E+07
Q9CWR5;P50431;G3UZ26;G3UYY1;G3UZZ9	Serine hydroxymethyltransferase;Serine hydroxymethyltransferase, cytosolic	Shmt1	18	2360900000	0.00E+00	2.36E+09
P50516;P50516-2;D3Z1B9;D3YWH3;D3YZ23	V-type proton ATPase catalytic subunit A	Atp6v1a	18	1793800000	0.00E+00	1.79E+09
P50518;Q9D593	V-type proton ATPase subunit E 1	Atp6v1e1	7	272860000	0.00E+00	2.73E+08
P50544;B1AR28;Q3UJR6	Very long-chain specific acyl-CoA dehydrogenase, mitochondrial	Acadvl	33	7538900000	0.00E+00	7.54E+09
Q3TGU7;P50580;Q05BN2;Q3UMW2;D3YVH7	Proliferation-associated protein 2G4	Pa2g4	18	6065000000	0.00E+00	6.07E+09
Q4FJQ0;P51150	Ras-related protein Rab-7a	Rab7;Rab7a	12	2048000000	0.00E+00	2.05E+09
P51174	Long-chain specific acyl-CoA dehydrogenase, mitochondrial	Acadl	16	11037000000	0.00E+00	1.10E+10
Q5EBQ6;P51410;G3UW34;Q5M9J5;D3Z629;D3YZT0;S4R1R7	60S ribosomal protein L9	Rpl9	8	2002800000	0.00E+00	2.00E+09
Q3TWI4;P51432;Q8CI86;Q571K9;Q3TPL1;Q8C8I0;Q9R1Y4;Q62076	Phosphoinositide phospholipase C;1-phosphatidylinositol 4,5-bisphosphate phosphodiesterase beta-3	Plcb3	34	3125000000	0.00E+00	3.13E+09
Q8BGZ6;Q3UM38;Q3TLY5;P51569	Alpha-galactosidase A	Gla	3	81431000	0.00E+00	8.14E+07
P51655	Glypican-4;Secreted glypican-4	Gpc4	4	88208000	0.00E+00	8.82E+07
P51658;Q91X35	Estradiol 17-beta-dehydrogenase 2	Hsd17b2	4	166680000	0.00E+00	1.67E+08
Q3UHW2;Q3TT11;P51660	Peroxisomal multifunctional enzyme type 2;(3R)-hydroxyacyl-CoA dehydrogenase;Enoyl-CoA hydratase 2	Hsd17b4	22	6541400000	0.00E+00	6.54E+09
Q541E2;Q3TWM2;P51855;Q8R436;Q3UEE2;A2AQN7;A2AQN9;H3BKH4;Q3TF63	Glutathione synthetase	Gss	12	874530000	0.00E+00	8.75E+08
P51859;E0CXA0;E0CYW7	Hepatoma-derived growth factor	Hdgf	10	1385000000	0.00E+00	1.39E+09
Q921S5;P51863	V-type proton ATPase subunit d 1	Atp6v0d1	5	382370000	0.00E+00	3.82E+08
Q545A2;P51881;B2RTC8;Q3V132;B0LAB5	ADP/ATP translocase 2;ADP/ATP translocase 2, N-terminally processed	Slc25a5	19	44232000000	0.00E+00	4.42E+10
Q3TQK8;P52019;Q3TSS7	Squalene monooxygenase	Sqle	8	313000000	0.00E+00	3.13E+08
Q545S0;P52196	Sulfurtransferase;Thiosulfate sulfurtransferase	Tst	3	105170000	0.00E+00	1.05E+08
Q52L97;P52293;A2A600;A2A601;Q641N9;F2Z431;A2A602;A6PW68	Importin subunit alpha;Importin subunit alpha-1	Kpna2	4	74993000	0.00E+00	7.50E+07
Q91VT0;Q8C2N0;P52431;D6RFB8	DNA polymerase;DNA polymerase delta catalytic subunit	Pold1	11	151750000	0.00E+00	1.52E+08
P52479;P52479-2;G3X9U6	Ubiquitin carboxyl-terminal hydrolase 10	Usp10	4	230740000	0.00E+00	2.31E+08
P52480	Pyruvate kinase PKM	Pkm	38	46728000000	0.00E+00	4.67E+10
P52503;D3YW32	NADH dehydrogenase [ubiquinone] iron-sulfur protein 6, mitochondrial	Ndufs6	5	977670000	0.00E+00	9.78E+08
Q8R4D4;P52633;D3YU28	Signal transducer and activator of transcription;Signal transducer and transcription activator 6	Stat6	4	124610000	0.00E+00	1.25E+08
P52760	Ribonuclease UK114	Hrsp12	5	424600000	0.00E+00	4.25E+08
Q3UN55;P52825;Q3UDA8;A2A8E8;A2A8E7;Q9CU20;A2A8E9	Carnitine O-palmitoyltransferase 2, mitochondrial	Cpt2	16	3125100000	0.00E+00	3.13E+09
Q7TND9;P53395	Lipoamide acyltransferase component of branched-chain alpha-keto acid dehydrogenase complex, mitochondrial	Dbt	8	330950000	0.00E+00	3.31E+08
P53569-2;P53569;Q3UGK4	CCAAT/enhancer-binding protein zeta	Cebpz	3	28074000	0.00E+00	2.81E+07
Q8JZZ5;P53811	Phosphatidylinositol transfer protein beta isoform	Pitpnb	8	280990000	0.00E+00	2.81E+08
Q8BPS5;Q8C2E6;Q544N9;Q3TRK9;P53986;Q8C571;Q3TIU1;Q3UWP4	Monocarboxylate transporter 1	Slc16a1	3	395900000	0.00E+00	3.96E+08
Q0PD65;P53994;Q8BXY4;Q6PDZ3;Q3TEG7;Q0PD64;P59279;Q9DB48;Q5U628;G3UXQ7;G3V022;Q6P7T7	Ras-related protein Rab-2A;Ras-related protein Rab-2B	Rab2a;Rab2b	10	1989200000	0.00E+00	1.99E+09
Q8C2N9;P54276;Q9CRH0;Q61061	DNA mismatch repair protein MSH6;DNA mismatch repair protein Msh6	Msh6	10	330890000	0.00E+00	3.31E+08
Q3TJ52;Q3UQN3;Q6NVC3;Q3U041;P54728;Q8BRA9;Q3TN85;Q05DT7;Q8CAP3;P54726;Q9D717	UV excision repair protein RAD23 homolog B	Rad23b	6	263840000	0.00E+00	2.64E+08
Q8BKU2;Q569X4;Q3TUN5;Q3TFA5;P54775;Q3TJ97;Q3UBF0;Q52L53	26S protease regulatory subunit 6B	Psmc4	12	932970000	0.00E+00	9.33E+08
Q3TMB8;P54822;E9Q242;E9Q3T7;E9Q0A0	Adenylosuccinate lyase	Adsl	9	905860000	0.00E+00	9.06E+08
P54823	Probable ATP-dependent RNA helicase DDX6	Ddx6	10	436270000	0.00E+00	4.36E+08
P54869;Q8N7N8	Hydroxymethylglutaryl-CoA synthase, mitochondrial	Hmgcs2	15	4697600000	0.00E+00	4.70E+09
Q3U5N4;P54923;Q9CTF5	[Protein ADP-ribosylarginine] hydrolase	Adprh	4	56991000	0.00E+00	5.70E+07
Q53YP5;P55050	Fatty acid-binding protein, intestinal	Fabp2	4	1100000000	0.00E+00	1.10E+09
Q9DBZ6;Q91VT3;Q3U645;P55096;Q3UNS0	ATP-binding cassette sub-family D member 3	Abcd3	16	2067600000	0.00E+00	2.07E+09
Q0PD50;Q3UHW5;P55258;Q0PD42;Q9DD03;Q91YW0;Q9CXS2;Q3TYH2;Q3TYB1;Q0PD40;Q0PD62;Q0PD63;Q3TU26;Q542T7;A2A7Z6;Q8K386;Q9CZT8;P63011;P62823	Ras-related protein Rab-8A;Ras-related protein Rab-13	Rab8a;Rab13	4	392710000	0.00E+00	3.93E+08
P55264-2;P55264;Q8BMC5;Q8BWS6;Q3TZR1	Adenosine kinase	Adk	10	1094400000	0.00E+00	1.09E+09
Q6PEU5;Q544V1;P55292-2;P55292;Q99KH1;F6RM34	Desmocollin-2	Dsc2	4	98038000	0.00E+00	9.80E+07
Q6PB52;Q6PEM5;Q5D0B0;Q8C252;Q6ZY49;Q52KI7;Q3TL96;Q8K295;P55302;F6WMD1	Alpha-2-macroglobulin receptor-associated protein	Lrpap1	3	83039000	0.00E+00	8.30E+07
P56135;F8WHP8	ATP synthase subunit f, mitochondrial	Atp5j2	4	3930900000	0.00E+00	3.93E+09
P56213	FAD-linked sulfhydryl oxidase ALR	Gfer	3	56278000	0.00E+00	5.63E+07
Q3ULK1;P56371;B2RRN5	Ras-related protein Rab-4A	Rab4a	4	92780000	0.00E+00	9.28E+07
P56389;Q8R219	Cytidine deaminase	Cda	8	2692100000	0.00E+00	2.69E+09
P56391	Cytochrome c oxidase subunit 6B1	Cox6b1	5	834620000	0.00E+00	8.35E+08
Q3U4W8;P56399;D3YYA5;D3Z4K7	Ubiquitin carboxyl-terminal hydrolase;Ubiquitin carboxyl-terminal hydrolase 5	Usp5	11	887280000	0.00E+00	8.87E+08
Q543E3;P56677;D6RIN3	Suppressor of tumorigenicity 14 protein homolog	St14	3	75679000	0.00E+00	7.57E+07
Q564F6;P56812;D3Z7Q5	Programmed cell death protein 5	Pdcd5	5	230060000	0.00E+00	2.30E+08
P57016;Q8R3D5	Ladinin-1	Lad1	11	781200000	0.00E+00	7.81E+08
Q3TDE4;Q3TD54;Q3T9E5;Q6ZQF2;P57716;Q3TV74	Nicastrin	Ncstn	8	392990000	0.00E+00	3.93E+08
P57759;A8C1V9;F8WJI4;F8WIM7;D6RG87	Endoplasmic reticulum resident protein 29	Erp29	7	398100000	0.00E+00	3.98E+08
Q3ULT2;P57780;Q3UDJ7;E9Q2W9;Q8BP35;D3Z0L8;D3Z761;Q61064;Q61063	Alpha-actinin-4	Actn4	51	16586000000	0.00E+00	1.66E+10
P57784;G5E883;Q8BSH5	U2 small nuclear ribonucleoprotein A	Snrpa1	11	725990000	0.00E+00	7.26E+08
Q3UDP9;Q3TMA0;P57787;B1ATM1;B1ATM2	Monocarboxylate transporter 4	Slc16a3	6	299980000	0.00E+00	3.00E+08
Q8C7F9;Q8C6H4;Q542E4;Q3TWB8;P58021;E9PZ69	Transmembrane 9 superfamily member 2	Tm9sf2	8	1090200000	0.00E+00	1.09E+09
P58044;G3XA48;H3BLF8;H3BLP1;H3BKD7	Isopentenyl-diphosphate Delta-isomerase 1	Idi1	6	1421100000	0.00E+00	1.42E+09
Q059G7;P58059;D3YVZ9	28S ribosomal protein S21, mitochondrial	Mrps21	3	62818000	0.00E+00	6.28E+07
Q3TLQ4;P58064	28S ribosomal protein S6, mitochondrial	Mrps6	3	109460000	0.00E+00	1.09E+08
Q8BZR4;Q3U965;P58137;G3UXJ8	Acyl-coenzyme A thioesterase 8	Acot8	7	215000000	0.00E+00	2.15E+08
Q3UMI7;Q3UDC8;P58252;Q6P9L9;Q3TX47;Q8BMA8;Q3TK17;Q8C153;Q3UZ14;Q3TWX1;Q3TLB1;Q3TJZ1;Q3UBL9;Q3TW58;Q3TSK4;Q3TPG2;Q99LT6;Q61509;O89070;O89069	Elongation factor 2	Eef2	42	25928000000	0.00E+00	2.59E+10
Q543N6;P58389;Q8C0E1;A2AWF0;A2AWE9;D6RFC2;B7ZDE0	Serine/threonine-protein phosphatase 2A activator	Ppp2r4	4	214500000	0.00E+00	2.15E+08
Q3U3S0;P58404-2;P58404	Striatin-4	Strn4	3	17030000	0.00E+00	1.70E+07
P59113;Q4W4Z0	Fermitin family homolog 1	Fermt1	4	107210000	0.00E+00	1.07E+08
Q7TT04;Q3UJY4;P59235;Q3URN3;Q921S9;Q8BT98	Nucleoporin Nup43	Nup43	4	149660000	0.00E+00	1.50E+08
Q3TQR3;P59325;Q05CM5;Q8BVV6;Q05CY6;Q3TT65;Q6PHA6;Q05C65;Q3TKY2;Q05CH7	Eukaryotic translation initiation factor 5	Eif5	8	740690000	0.00E+00	7.41E+08
P59708	Splicing factor 3B subunit 6	Sf3b6	4	151320000	0.00E+00	1.51E+08
Q7TPD9;P59999;Q8BVW6;Q9D3C4;E9PWA7	Actin-related protein 2/3 complex subunit 4	Arpc4	6	2396900000	0.00E+00	2.40E+09
Q3UIG0;P60229;Q9CT23;Q6LCK2	Eukaryotic translation initiation factor 3 subunit E	Eif3e	15	1783700000	0.00E+00	1.78E+09
P60335;Q9DB01;Q8BP63;P57724	Poly(rC)-binding protein 1	Pcbp1	10	6096900000	0.00E+00	6.10E+09
P60521	Gamma-aminobutyric acid receptor-associated protein-like 2	Gabarapl2	3	49896000	0.00E+00	4.99E+07
P60766;Q3UL78;P60766-1	Cell division control protein 42 homolog	Cdc42	4	533640000	0.00E+00	5.34E+08
Q4FZL1;Q5F2A7;Q3TFG3;P60843;Q3TGK7;Q3UXC2;Q3TLL6;Q3U8I0;Q78WR5;Q3TSJ4;Q99LR0;D6RJ60;D6RJ11	Eukaryotic initiation factor 4A-I	Eif4a1	25	24439000000	0.00E+00	2.44E+10
Q4FJL0;P61027;Q3U621	Ras-related protein Rab-10	Rab10	5	631720000	0.00E+00	6.32E+08
P61082;F7CDT0;F6WMC0;G5E919;Q8R352;F6YXS3	NEDD8-conjugating enzyme Ubc12	Ube2m	6	304220000	0.00E+00	3.04E+08
Q6ZWQ6;P61087;D3Z4U3;Q3TL77;F8WIC2;Q3V3R8	Ubiquitin-conjugating enzyme E2 K	Ube2k	6	365320000	0.00E+00	3.65E+08
Q5SW83;P61161;Q8BMA4	Actin-related protein 2	Actr2	12	2553400000	0.00E+00	2.55E+09
P61164	Alpha-centractin	Actr1a	8	574040000	0.00E+00	5.74E+08
Q3UK65;Q3V3N6;P61202;P61202-2;A2AQE4	COP9 signalosome complex subunit 2	Cops2	8	288720000	0.00E+00	2.89E+08
Q3U344;P84078;P61205;Q8BSL7;A2A6T9	ADP-ribosylation factor 1;ADP-ribosylation factor 3;ADP-ribosylation factor 2	Arf3;Arf1;Arf2	10	5042000000	0.00E+00	5.04E+09
Q6NXX7;Q3UHY8;Q3TJM9;Q3TIU8;P61222	ATP-binding cassette sub-family E member 1	Abce1	10	1430700000	0.00E+00	1.43E+09
Q4FK54;P61290;A2A4J1;A2A4J3;Q99K09	Proteasome activator complex subunit 3	Psme3	10	595460000	0.00E+00	5.95E+08
P61327;Q9CQL1;G3UZW7;G3UYI5	Protein mago nashi homolog;Protein mago nashi homolog 2	Magoh;Magohb	5	652950000	0.00E+00	6.53E+08
Q5BLJ9;P61358;Q9CSM4;A2A4Q0;E9PV49	60S ribosomal protein L27	Rpl27	8	9009000000	0.00E+00	9.01E+09
P61458	Pterin-4-alpha-carbinolamine dehydratase	Pcbd1	3	573350000	0.00E+00	5.73E+08
Q5M9N6;Q4VAF2;Q3U8M3;P61514;Q9CYW3;Q3TLC1	60S ribosomal protein L37a	Rpl37a	3	558860000	0.00E+00	5.59E+08
Q9DB82;P61600;E9PXA4;E9PYH1;E9Q023;G5E8X4;E9PZX8	N-alpha-acetyltransferase 20	Naa20	3	61913000	0.00E+00	6.19E+07
Q3TJD0;P61620;Q9CYJ6;Q9JLR1;Q3TTK6;A2ATT9	Protein transport protein Sec61 subunit alpha isoform 1	Sec61a1	5	710730000	0.00E+00	7.11E+08
Q14BR4;P61750;Q9DD04;E9Q798;F6UFB9;D3YV25;E9Q2C2	ADP-ribosylation factor 4	Arf4	8	1434900000	0.00E+00	1.43E+09
P61804	Dolichyl-diphosphooligosaccharide--protein glycosyltransferase subunit DAD1	Dad1	4	1618900000	0.00E+00	1.62E+09
Q3V1S0;P61922;P61922-2;Q3U0M2;Q3TUE8;F7C9G3	4-aminobutyrate aminotransferase, mitochondrial	Abat	6	200210000	0.00E+00	2.00E+08
Q542M2;P61924;Q8R3M1	Coatomer subunit zeta-1	Copz1	5	437230000	0.00E+00	4.37E+08
Q3U8H8;P61971	Nuclear transport factor 2	Nutf2	4	356250000	0.00E+00	3.56E+08
P62073	Mitochondrial import inner membrane translocase subunit Tim10	Timm10	4	63247000	0.00E+00	6.32E+07
P62075	Mitochondrial import inner membrane translocase subunit Tim13	Timm13	4	1031500000	0.00E+00	1.03E+09
Q3U8W0;P62137;Q3TYF5	Serine/threonine-protein phosphatase PP1-alpha catalytic subunit;Serine/threonine-protein phosphatase	Ppp1ca	12	1668800000	0.00E+00	1.67E+09
P62141	Serine/threonine-protein phosphatase PP1-beta catalytic subunit	Ppp1cb	11	1113700000	0.00E+00	1.11E+09
Q542I9;P62192	26S protease regulatory subunit 4	Psmc1	11	1643600000	0.00E+00	1.64E+09
P62196;Q99KR1;Q8K1K2	26S protease regulatory subunit 8	Psmc5	14	1409600000	0.00E+00	1.41E+09
P62204;Q3UKW2;Q9D6P8;G3UX57;Q3UZY7;P20801	Calmodulin;Calmodulin-like protein 3	Calm1;Calml3	11	16309000000	0.00E+00	1.63E+10
Q497E9;P62242;Q5M9L9;Q3UJU6;Q9CQW4;Q3UA25;Q9CRJ5	40S ribosomal protein S8	Rps8	12	8384100000	0.00E+00	8.38E+09
Q5SS40;P62259;Q8BPH1;D6REF3;F6WA09;Q3V453	14-3-3 protein epsilon	Ywhae	22	17919000000	0.00E+00	1.79E+10
Q9CWI9;Q497E1;Q9CZI5;P62267;Q9CSN9	40S ribosomal protein S23	Rps23	4	2290700000	0.00E+00	2.29E+09
Q3UC02;Q9DB79;P62281;Q9D0P6;Q9CW75	40S ribosomal protein S11	Rps11	13	5051900000	0.00E+00	5.05E+09
Q921R2;Q5BLJ7;P62301	40S ribosomal protein S13	Rps13	9	6724200000	0.00E+00	6.72E+09
Q497K3;Q3UX80;P62307;Q6NZQ3	Small nuclear ribonucleoprotein F	Snrpf	4	520280000	0.00E+00	5.20E+08
P62311	U6 snRNA-associated Sm-like protein LSm3	Lsm3	3	327000000	0.00E+00	3.27E+08
Q542U7;P62313	U6 snRNA-associated Sm-like protein LSm6	Lsm6	3	120720000	0.00E+00	1.21E+08
P62315	Small nuclear ribonucleoprotein Sm D1	Snrpd1	4	1265300000	0.00E+00	1.27E+09
Q14AF6;P62317;D3Z5N9	Small nuclear ribonucleoprotein Sm D2	Snrpd2;Gm5449	8	1220600000	0.00E+00	1.22E+09
Q91VM2;P62320	Small nuclear ribonucleoprotein Sm D3	Snrpd3	5	2236300000	0.00E+00	2.24E+09
Q3U0D7;P62331;Q3TKZ2	ADP-ribosylation factor 6	Arf6	6	594870000	0.00E+00	5.95E+08
Q14AQ1;P62334;Q8QZS9	26S protease regulatory subunit 10B	Psmc6	13	1056400000	0.00E+00	1.06E+09
P62342	Selenoprotein T	Selt	3	147940000	0.00E+00	1.48E+08
Q545F8;Q545X8;Q3UXQ6;P62702;Q3V1Z5;D3Z2E6	40S ribosomal protein S4;40S ribosomal protein S4, X isoform	Rps4x;Rps4l	17	12132000000	0.00E+00	1.21E+10
Q8BN07;P63330;P62715;Q8VED4	Serine/threonine-protein phosphatase;Serine/threonine-protein phosphatase 2A catalytic subunit alpha isoform;Serine/threonine-protein phosphatase 2A catalytic subunit beta isoform	Ppp2cb;Ppp2ca	5	496250000	0.00E+00	4.96E+08
P62748	Hippocalcin-like protein 1	Hpcal1	3	97822000	0.00E+00	9.78E+07
P62774	Myotrophin	Mtpn	3	634770000	0.00E+00	6.35E+08
P62814;Q99KA3;Q6P6I3;Q91YH6;Q8C3L6;B0LAC8	V-type proton ATPase subunit B, brain isoform	Atp6v1b2	11	672180000	0.00E+00	6.72E+08
Q3ULW0;P62827;Q14AA6;A6H622;Q61820	GTP-binding nuclear protein Ran	Ran;1700009N14Rik	7	5046600000	0.00E+00	5.05E+09
P62830;A2A6F8	60S ribosomal protein L23	Rpl23	5	3498900000	0.00E+00	3.50E+09
Q9D7P1;Q9CY61;Q5M9M7;Q3TIF8;Q9CQK2;P62849-2;P62849-3;P62849;Q9DCA4	40S ribosomal protein S24	Rps24	4	1326500000	0.00E+00	1.33E+09
P62869;Q9D7T5	Transcription elongation factor B polypeptide 2	Tceb2	9	688920000	0.00E+00	6.89E+08
Q497D7;Q58DZ3;P62889;Q5PR15	60S ribosomal protein L30	Rpl30	6	4375300000	0.00E+00	4.38E+09
Q9CY93;Q5M9K9;P62900;Q58DZ1	60S ribosomal protein L31	Rpl31	5	3206300000	0.00E+00	3.21E+09
Q5PR09;P62911;A2AD25;F6WJV0	60S ribosomal protein L32	Rpl32	6	1929700000	0.00E+00	1.93E+09
Q3UZJ3;Q3UNY0;Q3ULN2;P62915	Transcription initiation factor IIB	Gtf2b	7	114490000	0.00E+00	1.14E+08
Q60951;Q3UBT1;P62960;Q71V06;Q810K5;A2BGG7;B2RUF0;Q9Z2C8-2;Q9Z2C8;Q497N3;Q8BRJ5;Q9CTL4	Nuclease-sensitive element-binding protein 1	Ybx1	12	4589400000	0.00E+00	4.59E+09
Q5SW18;Q3UGR6;Q3TJG1;Q3TIK0;P63005;Q3UHM0;Q3UH92;P63005-2;Q5SW16	Platelet-activating factor acetylhydrolase IB subunit alpha	Pafah1b1	5	213900000	0.00E+00	2.14E+08
P63024;Q8CHR4;O35619;B0QZN5;P63044	Vesicle-associated membrane protein 3;Vesicle-associated membrane protein 2	Vamp3;Vamp2	4	514520000	0.00E+00	5.15E+08
P63028;D3YU75	Translationally-controlled tumor protein	Tpt1	3	2129300000	0.00E+00	2.13E+09
Q5NTY0;Q3TK61;P63037;B1AXX9;B1AXY0;B1AXY1	DnaJ homolog subfamily A member 1	Dnaja1	4	399600000	0.00E+00	4.00E+08
P63038;P63038-2;D3Z2F2;D3Z7J9	60 kDa heat shock protein, mitochondrial	Hspd1	47	64585000000	0.00E+00	6.46E+10
Q3TK95;P63073;Q8C470	Eukaryotic translation initiation factor 4E	Eif4e	3	550730000	0.00E+00	5.51E+08
P63085;Q3UF82;O35558;Q922X7;F6VEI7	Mitogen-activated protein kinase 1;Mitogen-activated protein kinase	Mapk1;Erk2	13	656030000	0.00E+00	6.56E+08
P63087-2;Q6ZWM8;Q3U7K1;P63087	Serine/threonine-protein phosphatase PP1-gamma catalytic subunit;Serine/threonine-protein phosphatase	Ppp1cc	10	180850000	0.00E+00	1.81E+08
P63094;Q6R0H7;P63094-3;P63094-2;Q6R0H7-4;A2A610;Q3TY78;Q8CGK7	Guanine nucleotide-binding protein G(s) subunit alpha isoforms short;Guanine nucleotide-binding protein G(s) subunit alpha isoforms XLas	Gnas	10	877440000	0.00E+00	8.77E+08
P63101;Q3UA58;D3YXN6;Q8BWN0;D3YXF4;D3YW45	14-3-3 protein zeta/delta	Ywhaz	13	14358000000	0.00E+00	1.44E+10
P63154;E9PZS1	Crooked neck-like protein 1	Crnkl1;Gm4782	6	112790000	0.00E+00	1.13E+08
Q8C7C4;Q8BNM0;Q58EV5;Q497Z6;P63158;Q3UBK2;Q8BQ02;Q6P202;Q3UJK0;D3YZ18;D3YVC6;Q8CH24	High mobility group protein B1	Hmgb1	13	7152300000	0.00E+00	7.15E+09
P63166;Q8BT45	Small ubiquitin-related modifier 1	Sumo1	3	343580000	0.00E+00	3.44E+08
P63168;Q9D6F6;Q9D0M5;Q80ZS7	Dynein light chain 1, cytoplasmic;Dynein light chain 2, cytoplasmic	Dynll1;Dynll2;BC048507	4	794810000	0.00E+00	7.95E+08
P63242;Q8BGY2;J3QPS8;Q8VHU9	Eukaryotic translation initiation factor 5A-1;Eukaryotic translation initiation factor 5A-2	Eif5a;Eif5a2	12	6123800000	0.00E+00	6.12E+09
Q5M9L7;Q8BT90;P63276;Q3TK12	40S ribosomal protein S17	Rps17	7	4362600000	0.00E+00	4.36E+09
Q9CXY0;P63321	Ras-related protein Ral-A	Rala	4	347750000	0.00E+00	3.48E+08
Q5M9K7;Q3U9P0;P63325;Q3UW83;J3QNI7	40S ribosomal protein S10	Rps10	6	2076000000	0.00E+00	2.08E+09
P67778;Q5SQG5;Q3TV00;Q3V2K0	Prohibitin	Phb;1700071K01Rik	15	13339000000	0.00E+00	1.33E+10
Q4VAG4;P67984	60S ribosomal protein L22	Rpl22	3	4507700000	0.00E+00	4.51E+09
Q561N4;Q3TIH9;P68037;D3YZS3	Ubiquitin-conjugating enzyme E2 L3	Ube2l3	5	870220000	0.00E+00	8.70E+08
P68040	Guanine nucleotide-binding protein subunit beta-2-like 1;Guanine nucleotide-binding protein subunit beta-2-like 1, N-terminally processed	Gnb2l1	18	10793000000	0.00E+00	1.08E+10
P68368	Tubulin alpha-4A chain	Tuba4a	21	4102800000	0.00E+00	4.10E+09
P68510;Q8BJH3	14-3-3 protein eta	Ywhah	9	2786300000	0.00E+00	2.79E+09
P70122;F6TN03;D6REV5	Ribosome maturation protein SBDS	Sbds	6	168710000	0.00E+00	1.69E+08
P70158	Acid sphingomyelinase-like phosphodiesterase 3a	Smpdl3a	3	119440000	0.00E+00	1.19E+08
Q3TFE8;Q7TSZ6;P70168;Q3UHW8	Importin subunit beta-1	Kpnb1	23	4131500000	0.00E+00	4.13E+09
Q5D098;P70195	Proteasome subunit beta type;Proteasome subunit beta type-7	Psmb7	6	343790000	0.00E+00	3.44E+08
Q14BZ3;P70202	Latexin	Lxn	3	162770000	0.00E+00	1.63E+08
P70227;Q0IJ80;Q922U9;Q9Z329-2;Q9Z329-3;P11881-8;Q9Z329;P11881-7;P11881-6;P11881-5;P11881-4;P11881-2;P11881-3;P11881	Inositol 1,4,5-trisphosphate receptor type 3	Itpr3	12	309340000	0.00E+00	3.09E+08
P70245;A2AC29	3-beta-hydroxysteroid-Delta(8),Delta(7)-isomerase	Ebp	3	787380000	0.00E+00	7.87E+08
P70288;Q8BQ10;Q3UXH8	Histone deacetylase 2	Hdac2	5	108420000	0.00E+00	1.08E+08
Q5EBQ2;Q3TGC5;P70296;D3Z1V4;D6RHS6;E9QLE5;Q8VIN1-2;Q8VIN1	Phosphatidylethanolamine-binding protein 1;Hippocampal cholinergic neurostimulating peptide	Pebp1	12	5109200000	0.00E+00	5.11E+09
P70302;Q3TUX9	Stromal interaction molecule 1	Stim1	5	91009000	0.00E+00	9.10E+07
P70303-3;P70303-2;P70303	CTP synthase 2	Ctps2	3	25287000	0.00E+00	2.53E+07
Q921W2;Q545C1;P70318;D6RGU1;Q8CII5;G5E8L2;Q80ZW7;D3YY02;Q8BT02;D3Z4H6;Q564E7;P52912;D3Z3Y4;Q6NVC2	Nucleolysin TIAR;Nucleolysin TIA-1	Tial1;Tia1	4	103010000	0.00E+00	1.03E+08
P70333	Heterogeneous nuclear ribonucleoprotein H2;Heterogeneous nuclear ribonucleoprotein H2, N-terminally processed	Hnrnph2	6	285460000	0.00E+00	2.85E+08
P70335-2;P70335;Q3UE22	Rho-associated protein kinase 1	Rock1	6	51974000	0.00E+00	5.20E+07
Q8BW03;Q8BM84;Q3UFF9;P70372;Q8BTQ1;Q8BVF8;Q3TT05	ELAV-like protein 1	Elavl1	9	2027500000	0.00E+00	2.03E+09
Q5SV02;P70388;P70388-2;E9PUJ2;P70388-3;Q3UNL2;A8Y5I3;P70388-4;Q3V0R5	DNA repair protein RAD50	Rad50	12	339440000	0.00E+00	3.39E+08
Q4FE56;P70398;Q8C7T5;E9PWA9;Q8BS89;G3UY52;Q8BR77;G3UZS3	Ubiquitin carboxyl-terminal hydrolase;Probable ubiquitin carboxyl-terminal hydrolase FAF-X	Usp9x	19	710720000	0.00E+00	7.11E+08
Q3TKM5;Q3TGZ3;P70404;Q684I8;Q9CW65	Isocitrate dehydrogenase [NAD] subunit gamma 1, mitochondrial	Idh3g	9	472210000	0.00E+00	4.72E+08
P70419	Polypeptide N-acetylgalactosaminyltransferase 3	Galnt3	3	71627000	0.00E+00	7.16E+07
Q3TG37;P70441;Q9R1A1	Na(+)/H(+) exchange regulatory cofactor NHE-RF1	Slc9a3r1	14	1529500000	0.00E+00	1.53E+09
P70452;D6RJ29	Syntaxin-4	Stx4	5	182860000	0.00E+00	1.83E+08
P70460	Vasodilator-stimulated phosphoprotein	Vasp	9	1843400000	0.00E+00	1.84E+09
Q3UK68;Q60817;P70670	Nascent polypeptide-associated complex subunit alpha;Nascent polypeptide-associated complex subunit alpha, muscle-specific form	Naca	4	2519100000	0.00E+00	2.52E+09
P70677;Q8BNT4	Caspase-3;Caspase-3 subunit p17;Caspase-3 subunit p12	Casp3	5	209860000	0.00E+00	2.10E+08
Q3TKP4;Q3TH92;P70695	Fructose-1,6-bisphosphatase isozyme 2	Fbp2	10	2889600000	0.00E+00	2.89E+09
P70697	Uroporphyrinogen decarboxylase	Urod	6	140190000	0.00E+00	1.40E+08
P70698;Q3TPP2	CTP synthase 1	Ctps1	8	158890000	0.00E+00	1.59E+08
P70699;F6R5R5;F6VEG4;A2AFL3;A2AFL5	Lysosomal alpha-glucosidase	Gaa	5	113310000	0.00E+00	1.13E+08
Q3TIJ7;P80313;Q3UIJ0;Q3TJN2;Q3TET0;Q3THH8;Q3UDB1;Q8C5Q5	T-complex protein 1 subunit eta	Cct7	23	5125900000	0.00E+00	5.13E+09
Q542X7;P80314;Q9JJD8	T-complex protein 1 subunit beta	Cct2	24	6819400000	0.00E+00	6.82E+09
Q564F4;Q3UJZ8;Q3TII0;P80315;G5E839;G3UYW5	T-complex protein 1 subunit delta	Cct4	23	5800600000	0.00E+00	5.80E+09
P80316;E0CZA1	T-complex protein 1 subunit epsilon	Cct5	24	5608400000	0.00E+00	5.61E+09
Q52KG9;Q3TIX8;Q3TI05;P80317;Q3TW97;Q3TI62;E9QPA6;Q8VEI1;Q497N0;Q61390;Q8BVT1;B1AT05	T-complex protein 1 subunit zeta	Cct6a	22	5806200000	0.00E+00	5.81E+09
Q3U4U6;P80318;E9Q133;Q3U0I3;Q3UJP4;F6Q609;Q9R1U1;F6ZVG8	T-complex protein 1 subunit gamma	Cct3	27	8380000000	0.00E+00	8.38E+09
P83870	PHD finger-like domain-containing protein 5A	Phf5a	3	43389000	0.00E+00	4.34E+07
Q6F4J1;Q6F4J0;Q8VCK3;P83887	Tubulin gamma chain;Tubulin gamma-2 chain;Tubulin gamma-1 chain	Tubg1;Tubg2	4	80945000	0.00E+00	8.09E+07
P83917;Q7TPM0;Q9CYJ8	Chromobox protein homolog 1	Cbx1	3	172060000	0.00E+00	1.72E+08
P83940	Transcription elongation factor B polypeptide 1	Tceb1	3	585440000	0.00E+00	5.85E+08
Q4FZH7;P84089;G3UW85	Enhancer of rudimentary homolog	Erh	4	1337000000	0.00E+00	1.34E+09
Q3TWV4;Q5FWI9;P84091;Q3UCW9;Q3TH69;Q6A0C9	AP-2 complex subunit mu	Ap2m1	7	123960000	0.00E+00	1.24E+08
Q3UDZ1;P84096;B2KKU6	Rho-related GTP-binding protein RhoG	Rhog	5	212300000	0.00E+00	2.12E+08
Q3U781;Q9D6W4;P84104-2;P84104;A2A4X6	Serine/arginine-rich splicing factor 3	Srsf3;Gm12355	6	1528200000	0.00E+00	1.53E+09
P97300-1;P97300;H3BKA7;H3BIX4;P97300-4;P97300-3	Neuroplastin	Nptn	6	342500000	0.00E+00	3.43E+08
Q3UK39;Q3UJN1;P97310	DNA replication licensing factor MCM2	Mcm2	20	1282700000	0.00E+00	1.28E+09
Q542I2;P97311;Q3ULG5;Q3UC10;Q8C5L1	DNA replication licensing factor MCM6	Mcm6	21	1494000000	0.00E+00	1.49E+09
Q9D1M8;Q71V27;P97314;Q6QMT3	Cysteine and glycine-rich protein 2	Csrp2	4	115070000	0.00E+00	1.15E+08
Q542D6;P97363;Q8BNV0;Q3UZQ0;Q8C9F8;Q3UT78;Q6A053	Serine palmitoyltransferase 2	Sptlc2	7	280560000	0.00E+00	2.81E+08
P97364	Selenide, water dikinase 2	Sephs2	4	123960000	0.00E+00	1.24E+08
Q544Q7;P97370;Q71VC6;Q3UFH4;Q1WWL1;Q3U9D4	Sodium/potassium-transporting ATPase subunit beta-3	Atp1b3;atp1b3	4	139370000	0.00E+00	1.39E+08
Q3U541;P97379;Q3U931;Q542W3;Q3U6B1;P97379-2	Ras GTPase-activating protein-binding protein 2	G3bp2	6	162590000	0.00E+00	1.63E+08
P97384;D3Z7U0	Annexin A11;Annexin	Anxa11	18	3592700000	0.00E+00	3.59E+09
Q3THX4;P97390	Vacuolar protein sorting-associated protein 45	Vps45	3	50025000	0.00E+00	5.00E+07
P97429;Q7TMN7;D3Z0S1;F7ANV6;Q8BSL2;S4R1F2;Q9R0V2;Q8CEX0;Q3V2Z4;Q99JX6;Q3TUI1;F8WIT2;Q3UI56;Q3UDK4;P14824	Annexin A4;Annexin	Anxa4	22	30919000000	0.00E+00	3.09E+10
P97449;Q3UP74;Q3TB69	Aminopeptidase N	Anpep	26	4599300000	0.00E+00	4.60E+09
Q3UNF2;P97470	Serine/threonine-protein phosphatase;Serine/threonine-protein phosphatase 4 catalytic subunit	Ppp4c	4	87094000	0.00E+00	8.71E+07
P97478;Q3TYT1;Q8K359	Ubiquinone biosynthesis protein COQ7 homolog	Coq7	4	160180000	0.00E+00	1.60E+08
Q3TEF1;P97494;Q3UNA7	Glutamate--cysteine ligase catalytic subunit	Gclc	6	206690000	0.00E+00	2.07E+08
Q5XKB2;P97499	Telomerase protein component 1	Tep1	3	7869600	0.00E+00	7.87E+06
Q7TQD5;Q3UGT1;P97742;A8ASF5;Q3UIM5;Q924X2	Carnitine O-palmitoyltransferase 1, liver isoform	Cpt1a	14	932840000	0.00E+00	9.33E+08
P97805;I7HPY1;I7HLV5;I7HJS7;Q9D8T0	Protein FAM3D	Fam3d	5	250700000	0.00E+00	2.51E+08
P97807-2;P97807;H3BKG7	Fumarate hydratase, mitochondrial	Fh	19	10446000000	0.00E+00	1.04E+10
Q5VM59;P97816;Q91XG5	Protein S100;Protein S100-G	S100g	3	177430000	0.00E+00	1.77E+08
Q3U9B7;Q9DCV1;Q8BQL3;Q3UBY5;Q3UAF5;Q3TIF1;P97821;Q8C2L5;Q3U8J6;D3Z220	Dipeptidyl peptidase 1;Dipeptidyl peptidase 1 exclusion domain chain;Dipeptidyl peptidase 1 heavy chain;Dipeptidyl peptidase 1 light chain	Ctsc	3	109780000	0.00E+00	1.10E+08
P97855;Q571F9;Q3UR88	Ras GTPase-activating protein-binding protein 1	G3bp1	14	1855300000	0.00E+00	1.86E+09
Q4FJQ4;P97864	Caspase-7;Caspase-7 subunit p20;Caspase-7 subunit p11;Caspase-7, N-terminally processed	Casp7	6	152300000	0.00E+00	1.52E+08
P97872;Q3TRA1;Q3UV28	Dimethylaniline monooxygenase [N-oxide-forming] 5	Fmo5	15	3821800000	0.00E+00	3.82E+09
P97930;Q6GRA7;P97930-2;D3Z3R3	Thymidylate kinase	Dtymk	6	153720000	0.00E+00	1.54E+08
P98191	Phosphatidate cytidylyltransferase 1	Cds1	4	186820000	0.00E+00	1.87E+08
P99026	Proteasome subunit beta type-4	Psmb4	7	630480000	0.00E+00	6.30E+08
P99027	60S acidic ribosomal protein P2	Rplp2	10	11775000000	0.00E+00	1.18E+10
P99028;Q8BMU6	Cytochrome b-c1 complex subunit 6, mitochondrial	Uqcrh	3	265890000	0.00E+00	2.66E+08
Q3UWS9;Q3U7H9;P99029-2;P99029;G3UZJ4;H3BJQ7;Q9D6X2;Q9JHL8;Q91YU9	Peroxiredoxin-5, mitochondrial	Prdx5	11	2663100000	0.00E+00	2.66E+09
Q91YY8;Q6HAA1;Q00422;Q6WJ14	GA-binding protein alpha chain	Gabpa	4	47749000	0.00E+00	4.77E+07
Q790Y8;Q00612;Q3TNL1;A3KG36;G3UWD6;P97324;A0FF38;REV__Q3TIW4;REV__P46662	Glucose-6-phosphate 1-dehydrogenase;Glucose-6-phosphate 1-dehydrogenase X	G6pdx	20	2644500000	0.00E+00	2.64E+09
Q00PI9	Heterogeneous nuclear ribonucleoprotein U-like protein 2	Hnrnpul2	20	2397400000	0.00E+00	2.40E+09
Q01320;Q8CCE5;Q6PET9;Q3TTG4	DNA topoisomerase 2-alpha	Top2a	16	156780000	0.00E+00	1.57E+08
Q3UZT7;Q02248;E9Q6A9;Q80VE7;F7BAC9;F7CRC6;F6QZ47;D3YUH4;D3Z5Q1;E9PW26	Catenin beta-1	Ctnnb1	24	3770800000	0.00E+00	3.77E+09
Q02257	Junction plakoglobin	Jup	27	2400200000	0.00E+00	2.40E+09
Q02819;Q8BRD3;H3BK79;Q3TCI1;D3Z7D7;D3Z1N1	Nucleobindin-1	Nucb1	19	2848000000	0.00E+00	2.85E+09
Q03160;Q571B2	Growth factor receptor-bound protein 7	Grb7	7	126010000	0.00E+00	1.26E+08
Q499C7;Q03311	Cholinesterase	Bche	10	696840000	0.00E+00	6.97E+08
Q04447	Creatine kinase B-type	Ckb	17	12801000000	0.00E+00	1.28E+10
Q04592	Proprotein convertase subtilisin/kexin type 5	Pcsk5	4	341480000	0.00E+00	3.41E+08
Q8CBP1;Q8C762;Q3TJI7;Q04736	Tyrosine-protein kinase Yes	Yes1	5	57492000	0.00E+00	5.75E+07
Q04750;Q3ULF5;Q3TSR2;Q3TUS4;Q569Q5;Q6LBJ1;Q3TPX7;Q9D6H0;B7ZNM9;Q8R4U6	DNA topoisomerase 1	Top1	15	1425500000	0.00E+00	1.43E+09
Q0VDL6;Q04899;Q0VDL5;I6L9D3;Q3TM24;Q91WP4;Q543G3;Q8K0D0-2;Q04735-2;Q04735;Q8K0D0;Q8C5H7	Cyclin-dependent kinase 18;Cyclin-dependent kinase 17;Cyclin-dependent kinase 16	Cdk18;Cdk17;Cdk16	3	31163000	0.00E+00	3.12E+07
Q05117;Q38RM9	Tartrate-resistant acid phosphatase type 5	Acp5	4	102140000	0.00E+00	1.02E+08
Q497I3;Q05816;Q3TLH6	Fatty acid-binding protein, epidermal	Fabp5	7	322020000	0.00E+00	3.22E+08
Q059R7;Q08652	Retinol-binding protein 2	Rbp2	5	9078300000	0.00E+00	9.08E+09
Q8BTJ0;Q059T9;Q9DAW6;Q80WA7	U4/U6 small nuclear ribonucleoprotein Prp4	Prpf4	6	90218000	0.00E+00	9.02E+07
Q059U9;Q9DBR0	A-kinase anchor protein 8	Akap8	3	37258000	0.00E+00	3.73E+07
Q05BD4;Q8BK37;Q5SWZ0;Q8R574	Phosphoribosyl pyrophosphate synthase-associated protein 2	Prpsap2	4	75520000	0.00E+00	7.55E+07
Q05C56;Q9QYB5;Q8BM29;Q05DT0;Q3UNK1;Q9QYB5-2;Q8BJH2;Q9JLE2	Gamma-adducin	Add3	8	295680000	0.00E+00	2.96E+08
Q05CJ7;Q05DK2;Q62018-3;Q62018;Q62018-2	RNA polymerase-associated protein CTR9 homolog	Ctr9	3	49269000	0.00E+00	4.93E+07
Q05D44;Q8BYY7;Q7TPC0;Q6A002	Eukaryotic translation initiation factor 5B	Eif5b	11	635170000	0.00E+00	6.35E+08
Q5U4G4;Q05DC4;Q9DAX2;G3XA61;Q9DAX2-2	Lipid phosphate phosphohydrolase 2	Ppap2c	3	212920000	0.00E+00	2.13E+08
Q3UMT4;Q05DM9;Q80T83;Q8CDG3-2;Q8CDG3	Deubiquitinating protein VCIP135	Vcpip1	3	35383000	0.00E+00	3.54E+07
Q3TPM3;Q05DR6;Q3UIA5;Q9WTX6	Cullin-1	Cul1	7	230240000	0.00E+00	2.30E+08
Q06138;Q8K312;Q9DB16-2;Q9DB16	Calcium-binding protein 39	Cab39	6	285660000	0.00E+00	2.86E+08
Q5EBI8;Q06185;Q8BTB6	ATP synthase subunit e, mitochondrial	Atp5k;Atp5i	5	4221300000	0.00E+00	4.22E+09
Q06EZ3;Q61263;Q8C795	O-acyltransferase;Sterol O-acyltransferase 1	Soat1	3	52402000	0.00E+00	5.24E+07
Q922A2;Q8BP75;Q3TJ49;Q07076;Q3UYL7;Q8CCV9	Annexin;Annexin A7	Anxa7	9	505330000	0.00E+00	5.05E+08
Q07417;F6RAZ3	Short-chain specific acyl-CoA dehydrogenase, mitochondrial	Acads	15	2945300000	0.00E+00	2.95E+09
Q07797;E9Q5X5	Galectin-3-binding protein	Lgals3bp	13	1943900000	0.00E+00	1.94E+09
Q8K3J2;Q544Z6;Q3TXJ7;Q07813	Apoptosis regulator BAX	Bax	5	486390000	0.00E+00	4.86E+08
Q08288;D3Z5X8;D3Z7N3;D3Z345;D6RDT2;D3Z009;D3YU83	Cell growth-regulating nucleolar protein	Lyar	5	308110000	0.00E+00	3.08E+08
Q3UN35;Q09200;Q8VDF0	Beta-1,4 N-acetylgalactosaminyltransferase 1	B4galnt1	13	679150000	0.00E+00	6.79E+08
Q0P6B2;Q3TUE1;Q3TIS5;Q3UUU2;Q91WJ8;Q91WJ8-2	Far upstream element-binding protein 1	Fubp1	11	775090000	0.00E+00	7.75E+08
Q0PD30;Q9WTL2;D3YYB3	Ras-related protein Rab-25	Rab25	4	245540000	0.00E+00	2.46E+08
Q0PD48;Q9R0M6;A2AFP5;A2AFP4;Q3KNA5;Q8BHH2	Ras-related protein Rab-9A	Rab9;Rab9a	5	159520000	0.00E+00	1.60E+08
Q0PD66;Q9D1G1;Q3V3C2	Ras-related protein Rab-1B	Rab1b	8	4194100000	0.00E+00	4.19E+09
Q0QEZ4;Q3TE45;Q9CQA3;Q9Z1Z5	Succinate dehydrogenase [ubiquinone] iron-sulfur subunit, mitochondrial	Sdhb	12	7798800000	0.00E+00	7.80E+09
Q0VBU4;Q9D024-2;Q9D024;F7C265;Q9D024-3;B1AR93	Coiled-coil domain-containing protein 47	Ccdc47	10	554920000	0.00E+00	5.55E+08
Q0VEI2;Q8BHG3	Cell cycle control protein 50B	Tmem30b	5	264100000	0.00E+00	2.64E+08
Q0VG22;Q9JMD3;G3UYM0;G3UY59;G3UW37;Q52LA1;E9PVP0;Q5RL65;Q6PDD6;Q66JR2;G3UY87;G3UYN6;G3V020;G3UZB9	PCTP-like protein	Stard10	5	197030000	0.00E+00	1.97E+08
Q0VGB7;A4QMV1	Serine/threonine-protein phosphatase 4 regulatory subunit 2	Ppp4r2	3	73339000	0.00E+00	7.33E+07
Q3U281;Q0VGU0;Q9CQC9;P36536	GTP-binding protein SAR1b	Sar1b	5	3302200000	0.00E+00	3.30E+09
Q3UN27;Q10738;Q6GXA3	Matrilysin	Mmp7	5	625700000	0.00E+00	6.26E+08
Q11011;E9Q039;F6QYF8;E9Q6F4;F6V7K3;F7ANF4;F2Z3V5	Puromycin-sensitive aminopeptidase	Npepps	26	3401800000	0.00E+00	3.40E+09
Q9CVC8;Q148B1;Q5GLZ1;Q8QZU0;D6RJ25;Q9DBD9;P56654		Cyp2c65	21	9069700000	0.00E+00	9.07E+09
Q148W0	Phospholipid-transporting ATPase IC	Atp8b1	9	286110000	0.00E+00	2.86E+08
Q3U5M9;Q14A95;Q9CQT2	RNA-binding protein 7	Rbm7	3	41718000	0.00E+00	4.17E+07
Q14AR0;Q9D8T7-2;Q9D8T7;F7DE82;F8WHU8	SRA stem-loop-interacting RNA-binding protein, mitochondrial	Slirp	5	303370000	0.00E+00	3.03E+08
Q14AZ9;Q8BGC4;Q8R0Z8;Q3UY81	Zinc-binding alcohol dehydrogenase domain-containing protein 2	Zadh2	7	621890000	0.00E+00	6.22E+08
Q14B21;Q99N94;Q3UK02;Q8CA04	39S ribosomal protein L9, mitochondrial	Mrpl9	5	396320000	0.00E+00	3.96E+08
Q14C26;Q9EP72	ER membrane protein complex subunit 7	Emc7	3	284790000	0.00E+00	2.85E+08
Q14C51;Q8BSI7;Q6NV85	Pentatricopeptide repeat domain-containing protein 3, mitochondrial	Ptcd3	14	606590000	0.00E+00	6.07E+08
Q14C53;Q31125	Zinc transporter SLC39A7	Slc39a7	3	240690000	0.00E+00	2.41E+08
Q14CH7	Alanine--tRNA ligase, mitochondrial	Aars2	5	117370000	0.00E+00	1.17E+08
Q14DI6;Q8BWN8	Acyl-coenzyme A thioesterase 4	Acot4	6	73470000	0.00E+00	7.35E+07
Q14DS6;Q14DP3;Q8VDC0;Q3V377;Q3V3U1	Probable leucine--tRNA ligase, mitochondrial	Lars2	8	176600000	0.00E+00	1.77E+08
Q1HFZ0;H3BKN0;Q1HFZ0-2;H3BJF3	tRNA (cytosine(34)-C(5))-methyltransferase	Nsun2	21	754680000	0.00E+00	7.55E+08
Q6P5E5;Q1HL32;Q9CW03;Q6PIE1;Q6PFZ4;Q3UNU2;Q3TPG9;Q3US85;Q3TMK9	Structural maintenance of chromosomes protein 3	Smc3	34	1245000000	0.00E+00	1.25E+09
Q3TWP9;Q3TM70;Q1MWP9;Q1MWP8;Q9EQP2;Q91VL7;Q3TQ74	EH domain-containing protein 4	Ehd4	8	121400000	0.00E+00	1.21E+08
Q3TGI9;Q3TAJ5;Q8BVY0;Q3TS64;Q8K235;Q3UL54;Q1PG84;Q3TH37;Q3TN25;Q9CSF9;Q3TLJ3		Rsl1d1	9	566400000	0.00E+00	5.66E+08
Q1RME4		Gm1123	9	747660000	0.00E+00	7.48E+08
Q1XID4;Q9CYN9	Renin receptor	Atp6ap2	3	35864000	0.00E+00	3.59E+07
Q9D6G1;Q544Z3;Q80XR6;Q3TMZ8;Q20BD0;Q99020;Q8CIR3	Heterogeneous nuclear ribonucleoprotein A/B	Hnrnpab	8	3333400000	0.00E+00	3.33E+09
Q3V199;Q91VK1;Q2L4X1;Q3TRM2;Q6PDC5	Basic leucine zipper and W2 domain-containing protein 2	Bzw2	8	412230000	0.00E+00	4.12E+08
Q2TPA8;B1AX78;Q9D015;Q99JH2;B1AX77	Hydroxysteroid dehydrogenase-like protein 2	Hsdl2	6	151720000	0.00E+00	1.52E+08
Q9CZQ1;Q33DR2;D6RHT8	Decaprenyl-diphosphate synthase subunit 1	Pdss1	3	8336700	0.00E+00	8.34E+06
Q33DR3;E0CYM9;Q33DR3-3;Q33DR3-2;F6T4Z4	Decaprenyl-diphosphate synthase subunit 2	Pdss2	3	73878000	0.00E+00	7.39E+07
Q3B7Z2;Q3B7Z2-2	Oxysterol-binding protein 1	Osbp	5	287450000	0.00E+00	2.87E+08
Q3KQJ3;K7X379;Q8R3Y0;Q31168;Q31167;O78207;Q792Z7;P01897;P01899;Q61641;Q31145;Q569W0;O78206;Q61643;Q31151;O19467;O19453;P01896	H-2 class I histocompatibility antigen, L-D alpha chain;H-2 class I histocompatibility antigen, D-B alpha chain	H2-D1;H2-L;H-2D	8	547200000	0.00E+00	5.47E+08
Q3KQQ1;Q3UVN5;Q9CZ44;Q9CZ44-3;A2AT02;Q9CZ44-2	NSFL1 cofactor p47	Nsfl1c	11	722070000	0.00E+00	7.22E+08
Q3SXD3;E0CYK6	HD domain-containing protein 2	Hddc2	4	64606000	0.00E+00	6.46E+07
Q8BGJ5;Q3T984;Q922I7;Q5RJV5;Q3TQW3;Q3UBR5;Q8K144;Q6NZB8;Q8CB58;Q8R509;Q80T07;Q3U5I2;P17225;Q8C2R5;E9QMW9;Q923A7;F7AXP1;E9Q0W3;E9Q279;F7DCW4;F7C521;Q9CX77	Polypyrimidine tract-binding protein 1	Ptbp1	15	6932000000	0.00E+00	6.93E+09
Q3TN93;Q3T992;Q8R317-2;Q8R317;Q66K07;Q3V2J6	Ubiquilin-1	Ubqln1	7	425400000	0.00E+00	4.25E+08
Q3T9H8;Q6P5C5	Single-strand selective monofunctional uracil DNA glycosylase	Smug1	3	40483000	0.00E+00	4.05E+07
Q3UVN0;Q3U837;Q3T9L0;Q8VDW0;Q3TPL7;Q3TIE4;Q3UAF1;Q8VDW0-2;D6RHT5	ATP-dependent RNA helicase DDX39A	Ddx39;Ddx39a	13	590840000	0.00E+00	5.91E+08
Q3T9Z2;Q91Z53;D6REG4;B1AXQ0	Glyoxylate reductase/hydroxypyruvate reductase	Grhpr	10	697990000	0.00E+00	6.98E+08
Q3TA68;Q505Q0;Q3TAQ9;Q3USW8;Q8BHI6;Q6NSU4;Q8VDN1		Wdr36	3	42289000	0.00E+00	4.23E+07
Q3TA75;Q6P5B5;Q9WVR4	Fragile X mental retardation syndrome-related protein 2	Fxr2	5	107360000	0.00E+00	1.07E+08
Q3UHZ7;Q3TAD4;Q91YN5-3;Q91YN5;Q91YN5-2	UDP-N-acetylhexosamine pyrophosphorylase;UDP-N-acetylgalactosamine pyrophosphorylase;UDP-N-acetylglucosamine pyrophosphorylase	Uap1	6	234270000	0.00E+00	2.34E+08
Q3UGH6;Q3TAF0;Q9JHW4;Q8BN64;Q499X6	Selenocysteine-specific elongation factor	Eefsec	6	117520000	0.00E+00	1.18E+08
Q3U1Y7;Q3TAN0;Q9R100;A2AKS7	Cadherin-17	Cdh17	19	9587500000	0.00E+00	9.59E+09
Q3TAN4;Q8C205;Q921L5;Q3TZZ9;H3BJK5	Conserved oligomeric Golgi complex subunit 2	Cog2	3	36033000	0.00E+00	3.60E+07
Q3UKB4;Q3TYS4;Q3TIS3;Q3TAW4;Q9D662;Q8CDS4;A2ANA0;Q3U2Q0;A2AN98;A2AN99;A2AN97	Protein transport protein Sec23B	Sec23b	15	570360000	0.00E+00	5.70E+08
Q3TC72	Fumarylacetoacetate hydrolase domain-containing protein 2A	Fahd2	3	77591000	0.00E+00	7.76E+07
Q3UDS1;Q3U057;Q3TC91;Q9QXK7;Q497G2;Q9CWL0;Q8BRA5	Cleavage and polyadenylation specificity factor subunit 3	Cpsf3	5	120100000	0.00E+00	1.20E+08
Q3TCE7;Q91Z25;Q9WV32;Q3U094;Q3TBA2;F6THG2;F6VVE6;D3Z6S0	Actin-related protein 2/3 complex subunit 1B	Arpc1b	11	2769400000	0.00E+00	2.77E+09
Q3TCH7;Q8R1T2;Q9CTG1;Q9CW15;Q3UD60;Q3TLY0;E9PXT5	Cullin-4A	Cul4a	7	73919000	0.00E+00	7.39E+07
Q3TCI8;Q3UW64;Q91WG8;G3UX23;G3UYD5;G3UZ98;G3UX49;F7BWW0;F6SHH4;G3UWV5;F6WD11	Bifunctional UDP-N-acetylglucosamine 2-epimerase/N-acetylmannosamine kinase;UDP-N-acetylglucosamine 2-epimerase (hydrolyzing);N-acetylmannosamine kinase	Gne	10	485360000	0.00E+00	4.85E+08
Q7TQE2;Q8CBM0;Q3TCR9;Q62523;Q8CD55	Zyxin	Zyx	6	145100000	0.00E+00	1.45E+08
Q3TCW3;Q99LJ1	Tissue alpha-L-fucosidase	Fuca1	3	129080000	0.00E+00	1.29E+08
Q91VE0;Q3TD48;Q9CV67	Long-chain fatty acid transport protein 4	Slc27a4	15	469720000	0.00E+00	4.70E+08
Q3TDA7;Q9WVE8;Q3UP40;Q8BNK9	Protein kinase C and casein kinase substrate in neurons protein 2	Pacsin2	10	304500000	0.00E+00	3.05E+08
Q3TDD8;Q3UGC0;Q3TSY9;Q3THB0;Q8BGD9;Q3TLQ9;Q922K6;B2RWE8	Eukaryotic translation initiation factor 4B	Eif4b	9	552210000	0.00E+00	5.52E+08
Q3U6V5;Q3TL10;Q3TF02;Q3TDF8;Q8BWY3;P70199	Eukaryotic peptide chain release factor subunit 1	Etf1	8	663100000	0.00E+00	6.63E+08
Q3TDI5;Q8VCI5;Q8VCI5-2	Peroxisomal biogenesis factor 19	Pex19	3	131320000	0.00E+00	1.31E+08
Q3TDN2;Q3TDN2-2;D3YUP4;D3Z2H4;D6RE51;D3Z4G9	FAS-associated factor 2	Faf2	5	501980000	0.00E+00	5.02E+08
Q3TDN8;Q8R164	Valacyclovir hydrolase	Bphl	8	421680000	0.00E+00	4.22E+08
Q3TDQ1	Dolichyl-diphosphooligosaccharide--protein glycosyltransferase subunit STT3B	Stt3b	9	770000000	0.00E+00	7.70E+08
Q3TDR0;Q8CII3;Q6GV12	3-ketodihydrosphingosine reductase	Kdsr	3	99299000	0.00E+00	9.93E+07
Q3TDU5;P21956-2;P21956;Q9QWQ1	Lactadherin	Mfge8	7	380470000	0.00E+00	3.80E+08
Q3TE95;Q8BP92	Reticulocalbin-2	Rcn2	3	45995000	0.00E+00	4.60E+07
Q3TEA8-2;Q3TEA8;Q3TEA8-3;A2AM65;Q3B7C1;A2AM63;A2AM62;A2AM70;A2AM69	Heterochromatin protein 1-binding protein 3	Hp1bp3	13	632110000	0.00E+00	6.32E+08
Q3TET5;Q9CXT8	Mitochondrial-processing peptidase subunit beta	Pmpcb	8	432130000	0.00E+00	4.32E+08
Q5PPQ7;Q499X7;Q3TF74;Q3TEU8;Q9WUM4;E9PX03;E9PZJ0;E9PVJ1;Q3U8F0;A1ILN2;B9EIZ7;Q920M5-3;Q920M5-2;Q920M5;Q920M5-4	Coronin;Coronin-1C	Coro1c	6	525530000	0.00E+00	5.26E+08
Q91Z78;Q3TEW0;Q9Z2F7	BCL2/adenovirus E1B 19 kDa protein-interacting protein 3-like	Bnip3l	3	56877000	0.00E+00	5.69E+07
Q4FK11;Q3UM20;Q3TF40;Q99K48;Q3TMM5;Q3TFC2;Q3TTV7;Q99K48-2;B1AXT0	Non-POU domain-containing octamer-binding protein	Nono	13	2883400000	0.00E+00	2.88E+09
Q505L1;Q3TF62;Q9Z2N8;D3YVN1;D3Z4L2;F8WI57;Q99MR0	Actin-like protein 6A	Actl6a	5	496700000	0.00E+00	4.97E+08
Q3TF84;Q922Q8;Q3UBL0	Leucine-rich repeat-containing protein 59	Lrrc59	8	3810000000	0.00E+00	3.81E+09
Q3TMC5;Q3TF87;Q922B2;Q8BK18;Q3UJQ3;Q8BJY7	Aspartate--tRNA ligase, cytoplasmic	Dars	22	4714400000	0.00E+00	4.71E+09
Q3TFA9;Q9JHJ0;Q8C3Z3	Tropomodulin-3	Tmod3	6	721360000	0.00E+00	7.21E+08
Q3TFD0;Q9CZN7;Q99K87	Serine hydroxymethyltransferase	Shmt2	22	5652000000	0.00E+00	5.65E+09
Q3UGJ7;Q5FWJ9;Q3UDG5;Q3U2X1;Q3THR9;Q3TFE2;Q63850	Nuclear pore glycoprotein p62	Nup62	5	167760000	0.00E+00	1.68E+08
Q3TFF0;Q9QYJ0	DnaJ homolog subfamily A member 2	Dnaja2	6	397550000	0.00E+00	3.98E+08
Q8BWW3;Q8BZ65;Q3TFH8;Q8BME1;Q9CYR6;Q8BLS4;Q3U5N1	Phosphoacetylglucosamine mutase	Pgm3	4	82414000	0.00E+00	8.24E+07
Q3TFP0;Q3UDH7;Q3UA07;Q3UYX6;Q9R0U0-3;Q9R0U0-2;Q9R0U0;Q3UXS8;A3KG57;Q8CF51	Serine/arginine-rich splicing factor 10	Srsf10;Srsf12	4	317190000	0.00E+00	3.17E+08
Q3V3U0;Q3UYH9;Q3TFQ8;Q8CI94;Q3UGT5;Q3UZL2;Q9WUB3;E9PUM3	Phosphorylase;Glycogen phosphorylase, brain form	Pygb	17	1025100000	0.00E+00	1.03E+09
Q3TG12;Q3TI98;Q9WUA2;Q9CZU5;Q8C644;Q3TMX6;Q3UYC2	Phenylalanine--tRNA ligase beta subunit	Farsb	15	1408800000	0.00E+00	1.41E+09
Q3TG21;Q9Z1G3;Q9D9Z4;D3Z5W3;Q99L60-3;Q99L60;Q99L60-2	V-type proton ATPase subunit C 1	Atp6v1c1	5	89819000	0.00E+00	8.98E+07
Q3TG58;Q564E5;Q3V244;Q9WUK2-2;Q9WUK2;Q80U88;Q9ET00	Eukaryotic translation initiation factor 4H	Eif4h;mKIAA0038	6	847540000	0.00E+00	8.48E+08
Q3ULF7;Q3TWJ4;Q3TGW0;Q3TGE1;Q99JY9;Q9ERF8;Q3UGH0;Q641P0;Q641P0-2	Actin-related protein 3	Actr3	13	2396000000	0.00E+00	2.40E+09
Q3TH57;Q8CGF7-2;Q8CGF7;Q8CGF7-3	Transcription elongation regulator 1	Tcerg1	11	242640000	0.00E+00	2.43E+08
Q544H0;Q3THA0;Q9Z1D1	Eukaryotic translation initiation factor 3 subunit G	Eif3g	5	516280000	0.00E+00	5.16E+08
Q3THA6;Q8BL97-3;Q8BL97-4;Q8BL97-2;Q8BL97	Serine/arginine-rich splicing factor 7	Srsf7	6	2371600000	0.00E+00	2.37E+09
Q3THB3;Q9D0E1-2;Q9D0E1;Q3TW40;Q570Z0;B8JK33;Q3TL61;B8JK32;Q3TQ66;F6W322;F7C9U3;Q3UCL9	Heterogeneous nuclear ribonucleoprotein M	Hnrnpm	28	8166100000	0.00E+00	8.17E+09
Q3THC1;Q3ULI3;Q9CZZ4;Q9CR00	26S proteasome non-ATPase regulatory subunit 9	Psmd9	4	61967000	0.00E+00	6.20E+07
Q3THE2;Q922W7;Q9CQ19;D3Z249	Myosin regulatory light chain 12B;Myosin regulatory light polypeptide 9	Myl12b;Myl12a;Myl9	9	4871000000	0.00E+00	4.87E+09
Q3THH1;Q922R8;Q3TML0;Q3TJL8;Q9DAB4	Protein disulfide-isomerase A6	Pdia6	13	5697900000	0.00E+00	5.70E+09
Q3THK3;Q8BVJ2;Q9CSF1	General transcription factor IIF subunit 1	Gtf2f1	4	82349000	0.00E+00	8.23E+07
Q3THN2;Q91YP3	Putative deoxyribose-phosphate aldolase	Dera	12	552960000	0.00E+00	5.53E+08
Q3THQ5;Q60864	Stress-induced-phosphoprotein 1	Stip1	25	3056800000	0.00E+00	3.06E+09
Q99J57;Q3THS6;Q3TSS0;Q3UZA2;Q3UAP7;Q3TED1;Q6PE05	S-adenosylmethionine synthase;S-adenosylmethionine synthase isoform type-2	Mat2a	8	952330000	0.00E+00	9.52E+08
Q8BTX5;Q5M9L0;Q3TIK5;Q3TII2;Q3THW7;Q91WK2;Q8BMZ8	Eukaryotic translation initiation factor 3 subunit H	Eif3h	3	164630000	0.00E+00	1.65E+08
Q9CVT6;Q8CCM6-2;Q3THX0		Timm21	4	103910000	0.00E+00	1.04E+08
Q3THZ8;Q9JK38	Glucosamine 6-phosphate N-acetyltransferase	Gnpnat1	4	83177000	0.00E+00	8.32E+07
Q3TXV1;Q3TWL6;Q3TKV1;Q3TI61;Q8VDM4;Q3TW71;Q3U9Y8;Q3TIP0;Q80V77;J3KMQ2;Q99JX8;Q9CRK7;E9Q2S8	26S proteasome non-ATPase regulatory subunit 2	Psmd2;Gm5422	29	3791300000	0.00E+00	3.79E+09
Q3TI65;Q9CRB8	Mitochondrial fission process protein 1	Mtfp1	4	60474000	0.00E+00	6.05E+07
Q499D4;Q3TM67;Q3TI79;Q9ESX5;B7ZCL7;F6YUI5;A2AN81;F6S1S5	H/ACA ribonucleoprotein complex subunit 4	Dkc1	11	849950000	0.00E+00	8.50E+08
Q3TIC8;Q9CZ13;Q3THM1;Q8VEJ2;Q8K2S8	Cytochrome b-c1 complex subunit 1, mitochondrial	Uqcrc1	17	16962000000	0.00E+00	1.70E+10
Q3TIR3;Q80XE1;Q80XE1-1	Synembryn-A	Ric8a	3	33424000	0.00E+00	3.34E+07
Q3TIU4	2,5-phosphodiesterase 12	Pde12	7	169980000	0.00E+00	1.70E+08
Q3TIU7;Q91VD9;Q3UIQ2	NADH-ubiquinone oxidoreductase 75 kDa subunit, mitochondrial	Ndufs1	31	9792100000	0.00E+00	9.79E+09
Q3UZ63;Q3UL31;Q3TIV2;Q6NZF1	Zinc finger CCCH domain-containing protein 11A	Zc3h11a	4	96432000	0.00E+00	9.64E+07
Q3TIV5;Q3TIV5-2;Q3TIV5-3	Zinc finger CCCH domain-containing protein 15	Zc3h15	5	59352000	0.00E+00	5.94E+07
Q8C292;Q8C1V4;Q3TIV6;Q99MN1;Q8CFK5;Q8R2P8	Lysine--tRNA ligase	Kars	17	1811100000	0.00E+00	1.81E+09
Q3TIX9	U4/U6.U5 tri-snRNP-associated protein 2	Usp39	6	105370000	0.00E+00	1.05E+08
Q9CQ73;Q3TIY5;E0CXK9;E0CX59;Q6NV73		Pkp2	14	515830000	0.00E+00	5.16E+08
Q4KMM5;Q3TIZ8;Q91XA2;Q3UZG0	Golgi membrane protein 1	Golm1	9	1921900000	0.00E+00	1.92E+09
Q3TJ01;Q99LF4	tRNA-splicing ligase RtcB homolog	Rtcb	14	1570100000	0.00E+00	1.57E+09
Q3TMZ1;Q3TJ21;Q922Q4;A2ABZ2;Q3UTR5;Q922W5	Pyrroline-5-carboxylate reductase;Pyrroline-5-carboxylate reductase 2	Pycr2	7	145650000	0.00E+00	1.46E+08
Q3TRJ1;Q3TJ43;Q9EQH3;Q3UQJ1;Q3TKU6;Q3TUV7	Vacuolar protein sorting-associated protein 35	Vps35	16	2017700000	0.00E+00	2.02E+09
Q3TJ91;J3QJU5;F6X6X1;Q8BVC8	Lethal(2) giant larvae protein homolog 2	Llgl2	6	119940000	0.00E+00	1.20E+08
Q3TWZ9;Q3TJ95;Q6IRU5-2;Q6IRU5;A2VCP8;F7BHJ0;Q6IRU5-3	Clathrin light chain B	Cltb	5	92619000	0.00E+00	9.26E+07
Q3TJA9;Q99M87-2;Q99M87;Q99M87-3	DnaJ homolog subfamily A member 3, mitochondrial	Dnaja3	9	775070000	0.00E+00	7.75E+08
Q3TJC2;Q61205;D3Z2X5;D3Z7E6;Q8CA83	Platelet-activating factor acetylhydrolase IB subunit gamma	Pafah1b3	5	1422400000	0.00E+00	1.42E+09
Q3TJF2;Q9CZ30;Q3TW21;B1AYJ9;Q9CZ30-2	Obg-like ATPase 1	Ola1	11	1028800000	0.00E+00	1.03E+09
Q3TJG6;Q9R0Q7;D3Z7C6;Q9CRH1	Prostaglandin E synthase 3	Ptges3	6	1287900000	0.00E+00	1.29E+09
Q3TJH1;Q9DC51	Guanine nucleotide-binding protein G(k) subunit alpha	Gnai3	6	231560000	0.00E+00	2.32E+08
Q8C5E7;Q3TJN6;Q9D8U8;Q3TXT4	Sorting nexin-5	Snx5	7	208610000	0.00E+00	2.09E+08
Q3U9M7;Q3U6Z1;Q3U6N7;Q3TJX0;Q61233	Plastin-2	Lcp1	6	43409000	0.00E+00	4.34E+07
Q8BL36;Q3TJZ6	Protein FAM98A	Fam98a	3	48257000	0.00E+00	4.83E+07
Q3TK27;Q8CI11;Q8CI11-2	Guanine nucleotide-binding protein-like 3	Gnl3	6	139930000	0.00E+00	1.40E+08
Q922Z3;Q922R9;Q3UPJ8;Q3TK29;Q9CQN1;Q3TSG8	Heat shock protein 75 kDa, mitochondrial	Trap1	24	6798100000	0.00E+00	6.80E+09
Q3TK92;Q9Z1K6	E3 ubiquitin-protein ligase ARIH2	Arih2	3	51348000	0.00E+00	5.13E+07
Q3TKC5;Q8CIH9;Q3UGU3;Q3UGA8;Q3TUW2	Amidophosphoribosyltransferase	Ppat	5	175790000	0.00E+00	1.76E+08
Q3TKD0;Q8BFY9-2;Q8BFY9;J3QMX2;Q3TQW0;Q3TS78	Transportin-1	Tnpo1	11	505900000	0.00E+00	5.06E+08
Q3TKD1;Q8R323;Q8BY26	Replication factor C subunit 3	Rfc3	5	94870000	0.00E+00	9.49E+07
Q3TKM9;Q9CPW4;Q3TK56;Q3UC32;Q3UA72;E9Q2K4	Actin-related protein 2/3 complex subunit 5	Arpc5	4	1300500000	0.00E+00	1.30E+09
Q3TKQ3;Q8VBV3;A2AV19	Exosome complex component RRP4	Exosc2	4	41241000	0.00E+00	4.12E+07
Q3TKT4;Q3TKT4-2;Q3URH5;G3UX35;Q8R0K1;Q3UI73;Q8R569;Q8CGJ5;Q8BQ54;Q7TQL1;Q6P8K2;Q3UX55;Q7TND4;Q3UHL2;E9QAB8;F2Z4A9;H3BLH0;Q6DIC0;O35845;H3BJK2	Transcription activator BRG1	Smarca4	10	472950000	0.00E+00	4.73E+08
Q5SUR3;Q3TL58;Q9WTX5	S-phase kinase-associated protein 1	Skp1a;Skp1	3	251980000	0.00E+00	2.52E+08
Q3TL79;Q8BK64	Activator of 90 kDa heat shock protein ATPase homolog 1	Ahsa1	9	790470000	0.00E+00	7.90E+08
Q3TL95;Q3UCF0;Q9R1P0;E9PW69;E9Q0X0	Proteasome subunit alpha type;Proteasome subunit alpha type-4	Psma4	6	522050000	0.00E+00	5.22E+08
S4R294;S4R2J9;Q3TLH4-5;Q3TLH4;S4R2L9;S4R209;S4R2E2	Protein PRRC2C	Prrc2c	6	102250000	0.00E+00	1.02E+08
Q3U506;Q3TLJ5;Q99LM2;D6RJ46;F2Z486;D6RII4;Q3TSS9	CDK5 regulatory subunit-associated protein 3	Cdk5rap3	3	80593000	0.00E+00	8.06E+07
Q3TLP5-3;Q3TLP5;F6Z5N5;Q8R3H3;Q3TLP5-2;F6YTG0	Enoyl-CoA hydratase domain-containing protein 2, mitochondrial	Echdc2	4	169560000	0.00E+00	1.70E+08
Q3TLX1;Q99KQ4	Nicotinamide phosphoribosyltransferase	Nampt	8	595130000	0.00E+00	5.95E+08
Q3TM89;Q3UCC5;Q6P8I4;Q3KQH9;F8WI88;D3YWA4	PEST proteolytic signal-containing nuclear protein	Pcnp	5	235710000	0.00E+00	2.36E+08
Q3UIJ2;Q3TML6;Q9Z0N1;Q3UDF8;A2AAW9;Q9CRE9;Q3U5H6;Q9D791;Q9Z0N2;Q6NY07;Q9CZT2	Eukaryotic translation initiation factor 2 subunit 3, X-linked;Eukaryotic translation initiation factor 2 subunit 3, Y-linked	Eif2s3x;Eif2s3y	12	2128200000	0.00E+00	2.13E+09
Q8BM63;Q3TMN8;Q8BIQ9;Q3U4D5;Q91WG5-2;Q91WG5;D3YUS1;D3YYW4	5-AMP-activated protein kinase subunit gamma-2	Prkag2	4	47564000	0.00E+00	4.76E+07
Q3TMQ3;Q545A5;Q9Z0G9;Q9Z0G9-2	Claudin;Claudin-3	Cldn3	4	808700000	0.00E+00	8.09E+08
Q3TMQ6	Angiogenin-4	Ang4	5	1588600000	0.00E+00	1.59E+09
Q3TMS3;Q66JV3;Q3TNA1;Q8R0U8	Xylulose kinase	Xylb	3	72755000	0.00E+00	7.28E+07
Q542H2;Q3UIT9;Q3TN31;Q9Z2U0;Q3THL2	Proteasome subunit alpha type;Proteasome subunit alpha type-7	Psma7	11	2714300000	0.00E+00	2.71E+09
Q3TN35;Q8BJU0-2;Q8BJU0	Small glutamine-rich tetratricopeptide repeat-containing protein alpha	Sgta	5	184590000	0.00E+00	1.85E+08
Q3TNH0;Q3UR33;Q3U955;Q61029-3;Q61029;Q3U7B3;Q61029-2;Q61029-4;Q78WP6;Q3TXQ1	Lamina-associated polypeptide 2, isoforms beta/delta/epsilon/gamma	Tmpo	13	1107900000	0.00E+00	1.11E+09
Q9CWU3;Q3TPC5;Q3TT94;Q571J7;Q6P1F6;Q7TPQ7;G3UZP6;F6RV17;Q8BG02;Q925E7	Serine/threonine-protein phosphatase 2A 55 kDa regulatory subunit B;Serine/threonine-protein phosphatase 2A 55 kDa regulatory subunit B alpha isoform	Ppp2r2a	6	275430000	0.00E+00	2.75E+08
Q3TPD9;Q3U2X5;Q64133;Q3UJ53	Amine oxidase [flavin-containing] A	Maoa	18	24391000000	0.00E+00	2.44E+10
Q3TPZ5;Q99KJ8	Dynactin subunit 2	Dctn2	9	378790000	0.00E+00	3.79E+08
Q3TQC7;Q9WUZ9	Ectonucleoside triphosphate diphosphohydrolase 5	Entpd5	5	514890000	0.00E+00	5.15E+08
Q3TQP7;Q8QZT1	Acetyl-CoA acetyltransferase, mitochondrial	Acat1	12	6201700000	0.00E+00	6.20E+09
Q3TQY2;Q8CBY8-2;Q8CBY8;Q3TRR2;Q9CRP9	Dynactin subunit 4	Dctn4	3	83582000	0.00E+00	8.36E+07
Q3TR20;Q3UM29	Conserved oligomeric Golgi complex subunit 7	Cog7	4	43767000	0.00E+00	4.38E+07
Q3UVJ7;Q3UEY0;Q3TR93;Q9WV68	Peroxisomal 2,4-dienoyl-CoA reductase	Decr2	7	225440000	0.00E+00	2.25E+08
Q3TS44;Q9R1P4;Q8BTU5;Q9JHS5	Proteasome subunit alpha type;Proteasome subunit alpha type-1	Psma1	13	1960500000	0.00E+00	1.96E+09
Q3TSG4	RNA demethylase ALKBH5	Alkbh5	3	45034000	0.00E+00	4.50E+07
Q3UBB2;Q3TSR1;Q91XD6	Vacuolar protein-sorting-associated protein 36	Vps36	4	50174000	0.00E+00	5.02E+07
Q3TST0;Q8K1R3;Q3UNL5;Q3TN29;Q8K1R3-2	Polyribonucleotide nucleotidyltransferase 1, mitochondrial	Pnpt1	17	778800000	0.00E+00	7.79E+08
Q3TSX8;Q9CZW5;Q80TT4	Mitochondrial import receptor subunit TOM70	Tomm70a	17	1723700000	0.00E+00	1.72E+09
Q3TT85;Q9WU56-2;Q9WU56;H7BX59;Q9WU56-4;Q9WU56-3;D3YWU8;D3Z092	tRNA pseudouridine synthase;tRNA pseudouridine synthase A, mitochondrial	Pus1	7	175930000	0.00E+00	1.76E+08
Q3UGE9;Q3TTV6;Q9ERA6	Tuftelin-interacting protein 11	Tfip11	3	40554000	0.00E+00	4.06E+07
Q3UPK6;Q3TUX3;Q3TUI9;Q9Z2U1;D3YX79	Proteasome subunit alpha type;Proteasome subunit alpha type-5	Psma5;Gm8394	8	2225100000	0.00E+00	2.23E+09
Q3TUQ7;Q5EG47;Q8BUX6	5-AMP-activated protein kinase catalytic subunit alpha-1	Prkaa1	5	137970000	0.00E+00	1.38E+08
Q3TV94;Q52PE3;Q9CY50	Translocon-associated protein subunit alpha	Ssr1	3	2164200000	0.00E+00	2.16E+09
Q3TVJ8;Q9D8L3;Q62186;Q9D6F7;Q9DC94	Translocon-associated protein subunit delta	Ssr4	4	1504700000	0.00E+00	1.50E+09
Q8CAJ7;Q3U3I6;Q3TVK3;Q9Z2W0;Q8BPW9	Aspartyl aminopeptidase	Dnpep	10	1271500000	0.00E+00	1.27E+09
Q3UYP2;Q3TVT6;Q9CQF9;Q99JK4;F7CIP8;D3Z275	Prenylcysteine oxidase	Pcyox1	10	866170000	0.00E+00	8.66E+08
Q3U617;Q99JB5;Q9CPS5;Q8BKP5;Q3TW90;Q3TVY0;Q9CX56;Q3TG45;Q3TI95	26S proteasome non-ATPase regulatory subunit 8	Psmd8	5	702970000	0.00E+00	7.03E+08
Q542K4;Q3TVZ1;Q91XI2;Q8C6E3;P24270;Q3UZE7;Q3UF58;A2AL20	Catalase	Cat	29	20378000000	0.00E+00	2.04E+10
Q3TW27;Q922L6	Negative elongation factor D	Nelfcd	3	55673000	0.00E+00	5.57E+07
Q64514-2;Q3U4M7;Q3TW28;Q3TB11		Tpp2	20	804780000	0.00E+00	8.05E+08
Q8CDP6;Q6NZR5;Q3TW36;Q8R3X0;O70349;Q3TE28		Skiv2l;SKI	5	82141000	0.00E+00	8.21E+07
Q3UZI3;Q3TW51;Q78PY7;Q3TRW3;Q3TJ56;E9Q3E9	Staphylococcal nuclease domain-containing protein 1	Snd1	36	5313800000	0.00E+00	5.31E+09
Q3TW74;Q922D8;Q3UZH3;Q8BXX7;Q8BY49	C-1-tetrahydrofolate synthase, cytoplasmic;Methylenetetrahydrofolate dehydrogenase;Methenyltetrahydrofolate cyclohydrolase;Formyltetrahydrofolate synthetase;C-1-tetrahydrofolate synthase, cytoplasmic, N-terminally processed	Mthfd1	31	4890100000	0.00E+00	4.89E+09
Q8BVK3;Q3TW96;Q3TW96-2	UDP-N-acetylhexosamine pyrophosphorylase-like protein 1	Uap1l1	3	93032000	0.00E+00	9.30E+07
Q3TWG5;Q8R1Q8;Q3TVT4;A2VDF8	Cytoplasmic dynein 1 light intermediate chain 1	Dync1li1	11	701390000	0.00E+00	7.01E+08
Q3TWT2;Q91VH6	Protein MEMO1	Memo1	6	215500000	0.00E+00	2.16E+08
Q91YT7;Q8K325;Q8BM70;Q3TWU3;Q3TH60;A2AWN8;P59326;Q3U8D6;Q3UNH5;Q8BUI8;E9PW90	YTH domain-containing family protein 2;YTH domain-containing family protein 1	Ythdf2;Ythdf1	4	64911000	0.00E+00	6.49E+07
Q9DBP1;Q921K3;Q3UJV5;Q3TWW8;Q8BKL0	Serine/arginine-rich splicing factor 6	Srsf6	5	528650000	0.00E+00	5.29E+08
Q3U868;Q921K2;Q3TX36;Q3TIV3;Q3TM68;Q3TF18;Q3UJ03;P11103;P11103-2;Q3UX06	Poly [ADP-ribose] polymerase 1	Parp1	25	1543100000	0.00E+00	1.54E+09
Q5RKP0;Q499X4;Q3TXD3;Q62465;Q3U331	Synaptic vesicle membrane protein VAT-1 homolog	Vat1	13	2312700000	0.00E+00	2.31E+09
Q8JZN2;Q3U4S7;Q3TXH7;Q3U1S6;Q80TP8;Q91W50;Q8R3R1;Q3U672;Q3UJ74;Q05C63	Cold shock domain-containing protein E1	Csde1	10	349700000	0.00E+00	3.50E+08
Q3TXK6;Q9QZE7	Translin-associated protein X	Tsnax	3	103140000	0.00E+00	1.03E+08
Q3TXN6;Q99LI7;Q3TV86	Cleavage stimulation factor subunit 3	Cstf3	4	40331000	0.00E+00	4.03E+07
Q3TXS7;Q8BU34;Q8CGG2;Q05CG9;Q8CGI9;Q5HZG6;A0JLU3;J3QN38	26S proteasome non-ATPase regulatory subunit 1	Psmd1	20	1529300000	0.00E+00	1.53E+09
Q3UGK7;Q3UQ99;Q7TPN5;Q3TXX8;Q91YD9;Q05CX6;Q3USR1;Q6PDL3	Neural Wiskott-Aldrich syndrome protein	Wasl	4	83782000	0.00E+00	8.38E+07
Q3UDE0;Q3TY06;Q9DC61;Q8BK51;A2AIW9;Q3TTM6	Mitochondrial-processing peptidase subunit alpha	Pmpca	12	690290000	0.00E+00	6.90E+08
Q3TYJ0;Q9WUD1	STIP1 homology and U box-containing protein 1	Stub1	6	124600000	0.00E+00	1.25E+08
Q3TYS2	Uncharacterized protein C17orf62 homolog		4	50581000	0.00E+00	5.06E+07
Q6XMP4;Q3UD67;Q3TZ32;Q8BGQ7;Q8R346;Q6PDM7	Alanine--tRNA ligase, cytoplasmic	Aars	16	901130000	0.00E+00	9.01E+08
Q3TZ44;Q8K157;Q3TSZ4	Aldose 1-epimerase	Galm	4	732460000	0.00E+00	7.32E+08
Q569W4;Q3TZ45;Q69Z91;Q99NB1;Q99KM8	Acetyl-coenzyme A synthetase;Acetyl-coenzyme A synthetase 2-like, mitochondrial	Acss1	16	1376400000	0.00E+00	1.38E+09
Q3TZP3;Q9R190;Q3UDZ8	Metastasis-associated protein MTA2	Mta2	10	403270000	0.00E+00	4.03E+08
Q3U1P2;Q3TZU7;Q91VH2;Q9CZK0	Sorting nexin;Sorting nexin-9	Snx9	10	477710000	0.00E+00	4.78E+08
Q3TZZ7	Extended synaptotagmin-2	Esyt2	4	43577000	0.00E+00	4.36E+07
Q3UME9;Q3U026;Q80UM7;Q3U950;Q3U8P9	Mannosyl-oligosaccharide glucosidase	Mogs	16	896930000	0.00E+00	8.97E+08
Q3U047;Q3U5R2;Q8BXQ2;B7ZC19;F6U4X6	GPI transamidase component PIG-T	Pigt	4	239920000	0.00E+00	2.40E+08
Q3U0B3	Dehydrogenase/reductase SDR family member 11	Dhrs11	5	580220000	0.00E+00	5.80E+08
Q3U0M8;Q80Y81-2;Q80Y81;B1ATP7;B1ATP9	Zinc phosphodiesterase ELAC protein 2	Elac2	6	178680000	0.00E+00	1.79E+08
Q3U0V1;Q9R1J3	Far upstream element-binding protein 2	Khsrp	18	1773900000	0.00E+00	1.77E+09
Q3U125;Q9CYH2;D3YYG8;D3Z398;D3Z252;D3Z0A8;D3YWL4;D3Z143	Redox-regulatory protein FAM213A	Fam213a	13	2859700000	0.00E+00	2.86E+09
Q3U186;A2AT41	Probable arginine--tRNA ligase, mitochondrial	Rars2	9	213330000	0.00E+00	2.13E+08
Q3U1J4;Q91YC8;Q3ULS8	DNA damage-binding protein 1	Ddb1	26	1847500000	0.00E+00	1.85E+09
Q3U2A8;F6YJY2;F7A8L1	Valine--tRNA ligase, mitochondrial	Vars2	7	156060000	0.00E+00	1.56E+08
Q99L75;Q3U2G2;Q571M2;Q61316;Q8C6R3	Heat shock 70 kDa protein 4	Hspa4	29	4431800000	0.00E+00	4.43E+09
Q3U2G9;Q9QZ08;Q9D997;D3YXG2	N-acetyl-D-glucosamine kinase	Nagk	7	243010000	0.00E+00	2.43E+08
Q3U2W2;Q7TPV4;A0JLT5;Q3TLF6	Myb-binding protein 1A	Mybbp1a	41	4675900000	0.00E+00	4.68E+09
Q3U313;Q8VH51-2;Q8VH51;Q0VGU9;Q3UXT6;Q8VH51-3;F7AA45;E9Q8F0;B7ZD61;B7ZD63;Q3UZ51;Q3TJP1;B7ZD64;E9PZF9;D6RCZ8;E9Q999;D6RJ85	RNA-binding protein 39	Rbm39	9	575040000	0.00E+00	5.75E+08
Q3U319	E3 ubiquitin-protein ligase BRE1B	Rnf40	4	33401000	0.00E+00	3.34E+07
Q3U3T6;Q3U335;Q99KH8;A2AD84;A2AD85;Q99JT2	Serine/threonine-protein kinase 24;Serine/threonine-protein kinase 24 35 kDa subunit;Serine/threonine-protein kinase 24 12 kDa subunit	Stk24	5	170610000	0.00E+00	1.71E+08
Q3U8F7;Q3U3C2;Q9Z0J0;Q3TXQ4	Epididymal secretory protein E1	Npc2	3	663770000	0.00E+00	6.64E+08
Q80XK9;Q3U3G8;Q9EPB5;F6TMN2	Serine hydrolase-like protein	Serhl	5	154590000	0.00E+00	1.55E+08
Q99L69;Q3U3J1;P50136	2-oxoisovalerate dehydrogenase subunit alpha, mitochondrial	Bckdha	4	66184000	0.00E+00	6.62E+07
Q3U3Q3;Q5SSI6;Q3TJX6;Q8BHW1	U3 small nucleolar RNA-associated protein 18 homolog	Utp18	3	41167000	0.00E+00	4.12E+07
Q3U3X7;Q3TU94;Q5SU71;Q61510;Q922N9;Q5SU72;Q6PIH1;Q3TAM2	E3 ubiquitin/ISG15 ligase TRIM25	Trim25	9	288080000	0.00E+00	2.88E+08
Q3U4K3;Q3U422;Q91WP8		Ndufv3	6	189530000	0.00E+00	1.90E+08
Q3U487;Q3U487-2	E3 ubiquitin-protein ligase HECTD3	Hectd3	7	208300000	0.00E+00	2.08E+08
Q3U489;Q9WUR9;A2ARF6;Q3UYL0;F6TEU8;A2ARF5	Adenylate kinase 4, mitochondrial	Ak4	6	761440000	0.00E+00	7.61E+08
Q3U4H0;Q61166;D3YUY6;D3Z6G3;Q2UZW7;Q6PER3	Microtubule-associated protein RP/EB family member 1	Mapre1	10	687780000	0.00E+00	6.88E+08
Q3U4S1;Q9WV80;Q6NZD2;Q3TI63;Q3UDY9;D3YWH1	Sorting nexin-1	Snx1	13	697480000	0.00E+00	6.97E+08
Q3UDI8;Q3U4T8;Q3V122;Q61881;D3Z6N3;D3Z335;D3Z0J6;D3Z2K9	DNA replication licensing factor MCM7	Mcm7	19	1710600000	0.00E+00	1.71E+09
Q3V1M8;Q3U4Z7;Q8VDJ3;Q8BX68;A0PJE9	Vigilin	Hdlbp	31	3157200000	0.00E+00	3.16E+09
Q8R0M2;Q3U548;Q91ZJ5-2;Q91ZJ5	UTP--glucose-1-phosphate uridylyltransferase	Ugp2	13	1589300000	0.00E+00	1.59E+09
Q5XJF6;Q3U561;P53026;Q99JL6;D3YXT2;D6RE43	Ribosomal protein;60S ribosomal protein L10a	Rpl10a	9	6612700000	0.00E+00	6.61E+09
Q3U5C8	Rho guanine nucleotide exchange factor 16	Arhgef16	5	112260000	0.00E+00	1.12E+08
Q91VZ1;Q3U5L3;Q9CWK8	Sorting nexin-2	Snx2	12	545570000	0.00E+00	5.46E+08
Q3U5M2;Q9D287;Q05CL7;D6RGA5	Pre-mRNA-splicing factor SPF27	Bcas2	4	172030000	0.00E+00	1.72E+08
Q3U647;Q60967;Q6NZM8;Q3TUA8	Bifunctional 3-phosphoadenosine 5-phosphosulfate synthase 1;Sulfate adenylyltransferase;Adenylyl-sulfate kinase	Papss1	13	371750000	0.00E+00	3.72E+08
Q3UCC6;Q3U6C7;Q9Z2I9;Q05BC6;Q9CTE2	Succinyl-CoA ligase [ADP-forming] subunit beta, mitochondrial	Sucla2	16	3342200000	0.00E+00	3.34E+09
Q3U6D2;Q6PFB2;Q8VE37;A2CER2	Regulator of chromosome condensation	Rcc1	9	654930000	0.00E+00	6.55E+08
Q3U6L3;Q9QUH0;Q9D6F8	Glutaredoxin-1	Glrx	4	476860000	0.00E+00	4.77E+08
Q3UKQ3;Q3U6Q1;Q923D5;Q3TXH8	WW domain-binding protein 11	Wbp11	4	78032000	0.00E+00	7.80E+07
Q3U6T2;Q9QWR8;Q3UZX5	Alpha-N-acetylgalactosaminidase	Naga	5	248510000	0.00E+00	2.49E+08
Q3U716;Q3UXN3;Q9ER72-2;Q9ER72;Q7TNP6	Cysteine--tRNA ligase, cytoplasmic	Cars	9	151920000	0.00E+00	1.52E+08
Q3U741;Q501J6;Q3TU25;Q501J6-2;Q8K392;Q3U6Y5;Q78W10	Probable ATP-dependent RNA helicase DDX17	Ddx17	19	962280000	0.00E+00	9.62E+08
Q545Q2;Q3U7E6;Q64310;E0CXD9;F7CH13	Surfeit locus protein 4	Surf4	4	424660000	0.00E+00	4.25E+08
Q3U7R1-2;Q3U7R1	Extended synaptotagmin-1	Esyt1	4	49281000	0.00E+00	4.93E+07
Q3U7Z6;Q9DBJ1;Q6NWV5;Q5NCI4;O70250	Phosphoglycerate mutase 1	Pgam1	13	12230000000	0.00E+00	1.22E+10
Q3U816;Q9Z2G9;Q9Z2G9-2;Q3UJL4	Oxidoreductase HTATIP2	Htatip2	4	153930000	0.00E+00	1.54E+08
Q3U878;Q3UGB5;Q9JII5-2;Q9JII5;D3Z4J1;Q8CEW3;Q0VDX2	DAZ-associated protein 1	Dazap1	7	542380000	0.00E+00	5.42E+08
Q5SWN2;Q3U8B3;Q8VEE4	Replication protein A 70 kDa DNA-binding subunit;Replication protein A 70 kDa DNA-binding subunit, N-terminally processed	Rpa1	9	303880000	0.00E+00	3.04E+08
Q3U8F5;Q9D8W5;B1AT36;Q3TRH2;Q9CSW4	26S proteasome non-ATPase regulatory subunit 12	Psmd12	12	1589000000	0.00E+00	1.59E+09
Q3U8R9;Q3UNH3;Q8CDN6;Q3UBF4	Thioredoxin-like protein 1	Txnl1	10	1547500000	0.00E+00	1.55E+09
Q3U8S0;Q9DCR2	AP-3 complex subunit sigma-1	Ap3s1	3	53102000	0.00E+00	5.31E+07
Q3UDD3;Q3U8V1;Q8BG81;Q3TJ78;Q571G8;Q8C713;F6VR84	Polymerase delta-interacting protein 3	Poldip3	7	226270000	0.00E+00	2.26E+08
Q8VHM5;Q3UMT8;Q3U8W9;Q99KG1;Q3UZI0;Q3UKV5;Q9CT37;F7B5B5;A2AW41;Q8BL32;G3UXU5;S4R1E9;A2AW40		Hnrnpr	16	412250000	0.00E+00	4.12E+08
Q6IRT4;Q8BTW2;Q3U8X1;Q9DCH4;Q3UVY8;Q8VH52;B0LAD0	Eukaryotic translation initiation factor 3 subunit F	Eif3f	9	1104200000	0.00E+00	1.10E+09
Q3U8Y1;Q9DCA2;Q3TLY7	28S ribosomal protein S11, mitochondrial	Mrps11	3	165750000	0.00E+00	1.66E+08
Q3U8Y7;A2AGN7;Q3THI5;Q8BUP7;B7ZCF1;Q3TKG4;O88685;Q3TKC2;Q3UD94;F6Q2E3	26S protease regulatory subunit 6A	Psmc3	11	1274100000	0.00E+00	1.27E+09
Q3U944;Q9D0F3;D3Z5B9	Protein ERGIC-53	Lman1	7	899030000	0.00E+00	8.99E+08
Q3U9A8;Q9JJU8	SH3 domain-binding glutamic acid-rich-like protein	Sh3bgrl	5	304300000	0.00E+00	3.04E+08
Q3U9C4;Q3UKG1;Q9CY73;Q9CY73-2	39S ribosomal protein L44, mitochondrial	Mrpl44	6	178170000	0.00E+00	1.78E+08
Q3U9G9	Lamin-B receptor	Lbr	13	1414500000	0.00E+00	1.41E+09
Q3UJQ9;Q3UK61;Q3U9P7;Q9D0K2;Q9CRF4;A1E285	Succinyl-CoA:3-ketoacid-coenzyme A transferase;Succinyl-CoA:3-ketoacid coenzyme A transferase 1, mitochondrial	Oxct1	6	447920000	0.00E+00	4.48E+08
Q3U9U5;Q61335	B-cell receptor-associated protein 31	Bcap31	7	2080800000	0.00E+00	2.08E+09
Q3UA17;Q791V5;A2AFW6;Q9D050;Q05C68;D6RCZ1	Mitochondrial carrier homolog 2	Mtch2	13	5728700000	0.00E+00	5.73E+09
Q91V28;Q3UAG2;Q9DCD0;Q91YT9	6-phosphogluconate dehydrogenase, decarboxylating	Pgd	16	7762200000	0.00E+00	7.76E+09
Q3UJB0;Q3UBH2;Q3UAI4;Q80W39;Q3UQU5;Q8BL33;Q9CS24		Sf3b2	13	690000000	0.00E+00	6.90E+08
Q5RKN9;Q3UAS2;Q3UJV2;P47753;Q3TLJ0	F-actin-capping protein subunit alpha-1	Capza1	10	907950000	0.00E+00	9.08E+08
Q4FK14;Q3UQ93;Q3ULV0;Q3UAT2;Q91V04;Q9CVJ6;Q3TPI4	Translocating chain-associated membrane protein;Translocating chain-associated membrane protein 1	Tram1	5	121950000	0.00E+00	1.22E+08
Q3UB60;Q9CR16;Q8BMX6	Peptidyl-prolyl cis-trans isomerase D	Ppid	6	491140000	0.00E+00	4.91E+08
Q545H3;Q3UBR8;Q9Z0V7;A2AES1	Mitochondrial import inner membrane translocase subunit Tim17-B	Timm17b	3	126200000	0.00E+00	1.26E+08
Q3UBT6;Q3USK2;Q9DC28-2;Q9DC28;Q3TYE1;Q9QUI3;Q9JMK2;Q8CBH9;F7A4U8	Casein kinase I isoform delta;Casein kinase I isoform epsilon	Csnk1d;Csnk1e	3	58919000	0.00E+00	5.89E+07
Q3UBU9;Q62446	Peptidyl-prolyl cis-trans isomerase;Peptidyl-prolyl cis-trans isomerase FKBP3	Fkbp3	8	591550000	0.00E+00	5.92E+08
Q3UC35;Q9ET26;Q8C521	E3 ubiquitin-protein ligase RNF114	Rnf114	3	55089000	0.00E+00	5.51E+07
Q3UC67;Q8JZR0;Q3UKS0;Q9D9S0	Long-chain-fatty-acid--CoA ligase 5	Acsl5	26	11823000000	0.00E+00	1.18E+10
Q3UUX9;Q3UC72;Q3UPA3;Q61598-2;Q61598;Q3TIY6;Q9CZ18;D6RI86;B7FAU8	Rab GDP dissociation inhibitor beta	Gdi2	27	5396400000	0.00E+00	5.40E+09
Q3UCF2;Q6A068;Q05DT4	Cell division cycle 5-like protein	Cdc5l	6	174200000	0.00E+00	1.74E+08
Q3UCF3;Q810Q5;A2AK37	Normal mucosa of esophagus-specific gene 1 protein	AA467197;Nmes1	4	205420000	0.00E+00	2.05E+08
Q9CPX4;Q3UCL5;Q3TJJ6;Q3UL79;P29391;Q9CZE7;Q3THE6;Q3ULW5;P49945;Q9CWA4;H3BKD3	Ferritin;Ferritin light chain 1;Ferritin light chain 2	Ftl1;Ftl2	8	676030000	0.00E+00	6.76E+08
Q3UK08;Q3UCW0;Q61187;D3Z0S9;D3Z2V5	Tumor susceptibility gene 101 protein	Tsg101	4	164330000	0.00E+00	1.64E+08
Q8C2Q8;Q9D9D7;Q3UD06;Q91VR2;A2AKU9;Q9ERA8;A2AKV1;A2AKV2;A2AKV3;A2AKV0;Q9Z1F5	ATP synthase subunit gamma;ATP synthase subunit gamma, mitochondrial	Atp5c1	11	10165000000	0.00E+00	1.02E+10
Q9JJD1;Q9ESU0;Q3UDA4;Q9ESU1;Q6ZWP4;Q9Z0H3-2;Q9Z0H3;F6U415	SWI/SNF-related matrix-associated actin-dependent regulator of chromatin subfamily B member 1	Smarcb1	3	144520000	0.00E+00	1.45E+08
Q3UDE2;F2Z423	Tubulin--tyrosine ligase-like protein 12	Ttll12	13	579760000	0.00E+00	5.80E+08
Q3UDF3;Q99KK7;Q8BU29;Q3THP1;Q6NXZ0;Q3UDD5;Q3UDY7;Q8BYF3	Dipeptidyl peptidase 3	Dpp3	15	556950000	0.00E+00	5.57E+08
Q4FK38;Q3UDJ2;Q69ZN1;Q8R0X7;D6REF7;D3YZT4	Sphingosine-1-phosphate lyase 1	Sgpl1	7	1228800000	0.00E+00	1.23E+09
Q5HZI8;Q3UDK3;Q9D0F6;Q8CFZ9;D3Z1Y6	Replication factor C subunit 5	Rfc5	7	117130000	0.00E+00	1.17E+08
Q3UDL9;Q8K019-2;Q8K019;Q3UR37;F8WI22;Q8K019-3;Q3TSZ0;Q3TRC6;Q05C67	Bcl-2-associated transcription factor 1	Bclaf1	8	281320000	0.00E+00	2.81E+08
Q3UDQ7;Q8JZQ2;Q3U7C0;Q8R5F1;S4R1J9;S4R2H6;S4R2F3	AFG3-like protein 2	Afg3l2	14	517310000	0.00E+00	5.17E+08
Q3UDS4;Q9R112;F6ZKZ3;H3BLH2	Sulfide:quinone oxidoreductase, mitochondrial	Sqrdl	17	3872800000	0.00E+00	3.87E+09
Q3UE92;Q3UKF5;S4R1I3;Q6P1B1;Q3TL27;Q8BKH1;Q8VDK8;Q8BV43;S4R228	Xaa-Pro aminopeptidase 1	Xpnpep1	15	1155100000	0.00E+00	1.16E+09
Q3UEB3-3;Q3UEB3-2;Q3UEB3;Q0VDY2	Poly(U)-binding-splicing factor PUF60	Puf60	12	506060000	0.00E+00	5.06E+08
Q52L54;Q3UEN8;Q64459	Cytochrome P450 3A11	Cyp3a11	5	278880000	0.00E+00	2.79E+08
Q3UER1;Q91Y97;Q3TJ66	Fructose-bisphosphate aldolase B	Aldob	21	99250000000	0.00E+00	9.93E+10
Q3UF95;Q9Z1R2;G3UYQ2;G3UZT6;Q3TDL4;Q8HWH4;G3UXT8;Q9CRG8;S4R224;G3UYZ0;G3V013	Large proline-rich protein BAG6	Bag6	8	182770000	0.00E+00	1.83E+08
Q9ESU7;Q3UFR4;Q5U647;P51912;F7CEQ5	Neutral amino acid transporter B(0)	Slc1a5	4	137920000	0.00E+00	1.38E+08
Q3UKA1;Q3UFV9;Q91YW3	DnaJ homolog subfamily C member 3	Dnajc3	8	281650000	0.00E+00	2.82E+08
Q3UFY7-4;Q3UFY7;Q3UFY7-2;Q3UFY7-3	7-methylguanosine phosphate-specific 5-nucleotidase	Nt5c3b	3	31502000	0.00E+00	3.15E+07
Q3UFY8	Mitochondrial ribonuclease P protein 1	Trmt10c	3	36574000	0.00E+00	3.66E+07
Q3UFZ6;Q60865;F6YLI0	Caprin-1	Caprin1	5	552680000	0.00E+00	5.53E+08
Q3UGC7;Q2YDW1;Q66JS6;Q66JW9;Q99JK5	Eukaryotic translation initiation factor 3 subunit J-A;Eukaryotic translation initiation factor 3 subunit J-B	Eif3j1;Eif3j;Eif3j2	7	391810000	0.00E+00	3.92E+08
Q3UGC8;Q91ZA3;H3BL62;D3YWM4;D3YZC0;H3BKW6;H3BK61	Propionyl-CoA carboxylase alpha chain, mitochondrial	Pcca	18	898300000	0.00E+00	8.98E+08
Q3UHD6-2;Q3UHD6;E9PW30;D6RE54;F6QKA8	Sorting nexin-27	Snx27	3	48653000	0.00E+00	4.87E+07
Q9CRS5;Q5SUT0;Q3UI30;Q6NVA3;Q5SUS9;Q61545	RNA-binding protein EWS	Ewsr1	5	364930000	0.00E+00	3.65E+08
Q3UI84;Q99J62	Replication factor C subunit 4	Rfc4	4	127640000	0.00E+00	1.28E+08
Q3UIB2;Q9Z1B7;D6RG58	Mitogen-activated protein kinase 13	Mapk13	14	801680000	0.00E+00	8.02E+08
Q3UIB5;Q99LB2;Q9D2U3;Q9DCL1	Dehydrogenase/reductase SDR family member 4	Dhrs4	12	5232900000	0.00E+00	5.23E+09
Q3UID0;Q6PDG5-2;Q6PDG5	SWI/SNF complex subunit SMARCC2	Smarcc2	14	147380000	0.00E+00	1.47E+08
Q3UIL6-3;Q3UIL6-4;Q3UIL6-5;Q3UIL6;Q3UIL6-6;Q3UIL6-2;S4R190	Pleckstrin homology domain-containing family A member 7	Plekha7	3	39027000	0.00E+00	3.90E+07
Q3UIZ0;Q99KY4-2;Q99KY4;Q3UDE5;D6RHK5	Cyclin-G-associated kinase	Gak	7	135800000	0.00E+00	1.36E+08
Q8K0I5;Q3UWQ9;Q3UKE7;Q3UJ70;Q8JZK9;Q8C5F4	Hydroxymethylglutaryl-CoA synthase, cytoplasmic	Hmgcs1	5	383940000	0.00E+00	3.84E+08
Q3UJA1;Q6P5B0	RRP12-like protein	Rrp12	4	90590000	0.00E+00	9.06E+07
Q8BSZ8;Q543H0;Q3UJL7;Q64674	Spermidine synthase	Srm	7	290470000	0.00E+00	2.90E+08
Q3UJU9;A3KGH5;A3KGH6;A3KGH7	Regulator of microtubule dynamics protein 3	Rmdn3	5	87688000	0.00E+00	8.77E+07
Q3UK41;Q8BG30	Negative elongation factor A	Nelfa	6	69369000	0.00E+00	6.94E+07
Q3UK51		Ptcd3	12	44468000	0.00E+00	4.45E+07
Q3UKJ7;Q3UKJ7-2	WD40 repeat-containing protein SMU1;WD40 repeat-containing protein SMU1, N-terminally processed	Smu1	6	210500000	0.00E+00	2.11E+08
Q3UKP5;Q9DCD2;F6TM12	Pre-mRNA-splicing factor SYF1	Xab2	7	88886000	0.00E+00	8.89E+07
Q3UKS6;Q9Z2Q5;D3Z7C0	39S ribosomal protein L40, mitochondrial	Mrpl40	5	256510000	0.00E+00	2.57E+08
Q3UL32;Q9QYI3;F7BTP8;A2A5E1	DnaJ homolog subfamily C member 7	Dnajc7	7	192240000	0.00E+00	1.92E+08
Q3UL43;Q80X48;Q6ZQ45;Q99P88;Q8BUA6;Q8BKJ0;Q8BLM6;Q8BLF5;Q3USP6	Nuclear pore complex protein Nup155	Nup155	15	688300000	0.00E+00	6.88E+08
Q6PCP0;Q3ULC7;Q9JIK5;Q9CWZ5;Q8K2L4;Q9CSR3	Nucleolar RNA helicase 2	Ddx21	23	1615600000	0.00E+00	1.62E+09
Q3ULL5;Q99L45;E0CXJ3	Eukaryotic translation initiation factor 2 subunit 2	Eif2s2	10	919550000	0.00E+00	9.20E+08
Q3ULS2;Q8CG48;B1AWH6;Q6IR05;Q3TT08	Structural maintenance of chromosomes protein;Structural maintenance of chromosomes protein 2	Smc2	16	569500000	0.00E+00	5.70E+08
Q8BTJ1;Q543K5;Q3ULZ3;Q99K85;Q3U6K9;E9Q6P1;Q99JU9	Phosphoserine aminotransferase	Psat1	10	457410000	0.00E+00	4.57E+08
Q3UM23;Q91VI7	Ribonuclease inhibitor	Rnh1	14	3184900000	0.00E+00	3.18E+09
Q3UM45;F6TGJ2	Protein phosphatase 1 regulatory subunit 7	Ppp1r7	11	591630000	0.00E+00	5.92E+08
Q3UMJ4;Q8R0A0;Q9CTB8	General transcription factor IIF subunit 2	Gtf2f2	6	78063000	0.00E+00	7.81E+07
Q3UMR5;Q3UMR5-2	Calcium uniporter protein, mitochondrial	Mcu	9	2130000000	0.00E+00	2.13E+09
Q3UNC0;Q922H4;D3Z2L8;D3YVK2;D3Z5Z5;D3Z0T7;D3Z3L0;D3Z3M0;D3Z2T0	Mannose-1-phosphate guanyltransferase alpha	Gmppa	8	300620000	0.00E+00	3.01E+08
Q3UP24	NLR family CARD domain-containing protein 4	Nlrc4	3	39933000	0.00E+00	3.99E+07
Q3UPL0;Q3UPL0-2;S4R2A9;S4R192;S4R256;Q9CVL3;S4R1T5;Q3UPL0-3;S4R1Y8;Q05DS7	Protein transport protein Sec31A	Sec31a	23	2525500000	0.00E+00	2.53E+09
Q3UQ71;P34914;A8JYK8;P34914-2	Bifunctional epoxide hydrolase 2;Cytosolic epoxide hydrolase 2;Lipid-phosphate phosphatase	Ephx2	20	2194900000	0.00E+00	2.19E+09
Q922A3;Q3UQ84;E9Q7H6;Q3TP97	Threonine--tRNA ligase, mitochondrial	Tars2	8	426610000	0.00E+00	4.27E+08
Q3UQD0;Q9QYA2;G3UY77	Mitochondrial import receptor subunit TOM40 homolog	Tomm40	7	1218100000	0.00E+00	1.22E+09
Q3UQM8;Q8BMS4;Q3TLJ6	Hexaprenyldihydroxybenzoate methyltransferase, mitochondrial	Coq3	7	329470000	0.00E+00	3.29E+08
Q3URC9;Q8R0I0;C7ECU2;Q8R0I0-2;F6X479;Q3UXR1;Q9D836	Angiotensin-converting enzyme 2;Processed angiotensin-converting enzyme 2	Ace2	10	525400000	0.00E+00	5.25E+08
Q3URE1;Q3URE1-2	Acyl-CoA synthetase family member 3, mitochondrial	Acsf3	11	417250000	0.00E+00	4.17E+08
Q3URF5;Q9D338;Q6P8U3	39S ribosomal protein L19, mitochondrial	Mrpl19	6	181650000	0.00E+00	1.82E+08
Q3URQ0;F6ZZ61;Q922R7	Testis-expressed sequence 10 protein	Tex10	6	54783000	0.00E+00	5.48E+07
Q3URS9-2;Q3URS9	Coiled-coil domain-containing protein 51	Ccdc51	4	128470000	0.00E+00	1.28E+08
Q3US15;Q9R1J0;Q7TPY3;Q8VE30	Sterol-4-alpha-carboxylate 3-dehydrogenase, decarboxylating	Nsdhl	14	3869600000	0.00E+00	3.87E+09
Q3UT19;Q922U1;E0CYD0	U4/U6 small nuclear ribonucleoprotein Prp3	Prpf3	5	74220000	0.00E+00	7.42E+07
Q3UTI7;Q9QUR7	Peptidyl-prolyl cis-trans isomerase NIMA-interacting 1	Pin1	3	90228000	0.00E+00	9.02E+07
Q3UUH0;Q91YI0;E0CXM2;E0CY49;F7D439;E0CYV3	Argininosuccinate lyase	Asl	15	741820000	0.00E+00	7.42E+08
Q3UUI1;Q91YP2;Q3TB65	Neurolysin, mitochondrial	Nln	8	321090000	0.00E+00	3.21E+08
Q3UUQ7	GPI inositol-deacylase	Pgap1	8	286990000	0.00E+00	2.87E+08
Q3UUZ9;Q8VHB5;F6XXU0;Q3TLN7;A1ECK8;Q8VHB5-2	Carbonic anhydrase 9	Car9;Ca9	5	306700000	0.00E+00	3.07E+08
Q3UVI9;Q99LE6	ATP-binding cassette sub-family F member 2	Abcf2	10	255200000	0.00E+00	2.55E+08
Q3UVK0;G8JL46;F6TQS9;Q3UVK0-2	Endoplasmic reticulum metallopeptidase 1	Ermp1	4	161030000	0.00E+00	1.61E+08
Q3UVL4;Q3UVL4-2	Vacuolar protein sorting-associated protein 51 homolog	Vps51	5	54658000	0.00E+00	5.47E+07
Q3UW32;Q9EST5;Q9EST5-2;E9Q148	Acidic leucine-rich nuclear phosphoprotein 32 family member B	Anp32b	6	2017100000	0.00E+00	2.02E+09
Q3UW56;Q8VCC2;D3Z5G7;Q5FWH4;E9PYP1	Liver carboxylesterase 1	Ces1g;Ces1	7	79422000	0.00E+00	7.94E+07
Q505N7;Q3UW66;Q99J99	Sulfurtransferase;3-mercaptopyruvate sulfurtransferase	Mpst	9	355620000	0.00E+00	3.56E+08
Q3UW87;Q64464	Cytochrome P450 3A13	Cyp3a13	17	3460800000	0.00E+00	3.46E+09
Q3UW98;E9QLH0;G3X8Z1;Q6Q473-2;Q6Q473;Q3UTT3	Calcium-activated chloride channel regulator 4;Calcium-activated chloride channel regulator 4, 110 kDa form;Calcium-activated chloride channel regulator 4, 30 kDa form	AI747448;Clca6;Clca4	21	3739000000	0.00E+00	3.74E+09
Q3UWA6-2;Q3UWA6;Q61150	Heat-stable enterotoxin receptor	Gucy2c	7	391590000	0.00E+00	3.92E+08
Q5BKQ9;Q3UWW9;Q8BG32;Q7TMI0;Q497E8;Q8BK73;Q3THG2;Q8C0Z6;Q8K2N7;G3UYH2;G3UYI4;G3UYL3;G3UYL8;G3UX15;G3UWW7;G3UXL5;G3UX67;G3UWV7;G3UZ28;G3UZ33	26S proteasome non-ATPase regulatory subunit 11	Psmd11	20	2837100000	0.00E+00	2.84E+09
Q3UX10	Tubulin alpha chain-like 3	Tubal3	6	80947000	0.00E+00	8.09E+07
Q3UX26;Q9DCE5	p21-activated protein kinase-interacting protein 1	Pak1ip1	3	29984000	0.00E+00	3.00E+07
Q3UXD9;Q99MZ7;D6RHN4;D6RIP0	Peroxisomal trans-2-enoyl-CoA reductase	Pecr	3	96609000	0.00E+00	9.66E+07
Q3UXI9;Q9CXY6	Interleukin enhancer-binding factor 2	Ilf2	6	544790000	0.00E+00	5.45E+08
Q8VC72;Q5M9P5;Q3UY05;Q8K3J1	NADH dehydrogenase [ubiquinone] iron-sulfur protein 8, mitochondrial	Ndufs8	4	806630000	0.00E+00	8.07E+08
Q3UYC1;Q99JF5	Diphosphomevalonate decarboxylase	Mvd	5	252280000	0.00E+00	2.52E+08
Q544R1;Q3UYN1;Q9Z2Y8;Q80ZV3;Q6P8V7	Proline synthase co-transcribed bacterial homolog protein	Prosc	3	117250000	0.00E+00	1.17E+08
Q3UYV9;Q3TLK3	Nuclear cap-binding protein subunit 1	Ncbp1	9	244810000	0.00E+00	2.45E+08
Q3UZ17;Q7TNC4-4;Q7TNC4;Q3U5L2;Q05CX5;Q3UGK2;Q7TNC4-2;Q7TNC4-3;E9Q715;E9PX54	Putative RNA-binding protein Luc7-like 2	Luc7l2	6	231790000	0.00E+00	2.32E+08
Q921G9;Q3UZ47;Q9QXY1	Tight junction protein ZO-3	Tjp3	6	103050000	0.00E+00	1.03E+08
Q3UZ58;Q61578;Q6IQY0;Q6PG98	NADPH:adrenodoxin oxidoreductase, mitochondrial	Fdxr	7	228470000	0.00E+00	2.28E+08
Q3UZ76;Q61687;Q3TSV4;Q3UU22	Transcriptional regulator ATRX	Atrx	3	65337000	0.00E+00	6.53E+07
Q6ZQC2;Q3UZQ6;Q8R332-4;Q8R332-3;Q8R332-2;Q8R332	Nucleoporin p58/p45	Nupl1	3	89185000	0.00E+00	8.92E+07
Q3UZR8;Q99LC8;D3Z151	Translation initiation factor eIF-2B subunit alpha	Eif2b1	4	130670000	0.00E+00	1.31E+08
Q3UZZ6;Q8BT67;Q3TV15	Sulfotransferase 1 family member D1;Sulfotransferase	Sult1d1	10	4885100000	0.00E+00	4.89E+09
Q3V023;Q9D7V9;G3XA18;H3BL13	N-acylethanolamine-hydrolyzing acid amidase;N-acylethanolamine-hydrolyzing acid amidase subunit alpha;N-acylethanolamine-hydrolyzing acid amidase subunit beta	Naaa	4	75703000	0.00E+00	7.57E+07
Q3V0B2;Q8VC19;D6RGR8	5-aminolevulinate synthase;5-aminolevulinate synthase, nonspecific, mitochondrial	Alas1	6	88316000	0.00E+00	8.83E+07
Q3V0K9;Q3V3X1;Q8R0U6;D3Z6J7	Plastin-1	Pls1	28	7089000000	0.00E+00	7.09E+09
Q8BTS0;Q5U222;Q3V0Z8;Q61656;A1L333;Q3UXW3;S4R1I6;Q9CSD9;B1ARB9;B1ARC0;O35662;B1ARB8;S4R1E3	Probable ATP-dependent RNA helicase DDX5	Ddx5	27	8467600000	0.00E+00	8.47E+09
Q3V117;Q3TED3;Q91V92;Q3UEA1;Q8VDM8;Q3TS02;Q3UVY4;Q99K05;Q6P063	ATP-citrate synthase	Acly	33	2486500000	0.00E+00	2.49E+09
Q3V307;Q6PD26;Q3V3K6;Q3U643;Q3V397	GPI transamidase component PIG-S	Pigs	14	637830000	0.00E+00	6.38E+08
Q3V3R1	Monofunctional C1-tetrahydrofolate synthase, mitochondrial	Mthfd1l	17	749000000	0.00E+00	7.49E+08
Q3V493;Q544R8;Q9ES56	Trafficking protein particle complex subunit 4	Trappc4	4	66090000	0.00E+00	6.61E+07
Q45VK5;Q45VK6;Q9Z1X4-2;Q9Z1X4;Q9Z1X4-3;Q3UD30;Q8C5B7;Q91WM1-2;Q91WM1	Interleukin enhancer-binding factor 3	Ilf3	13	739050000	0.00E+00	7.39E+08
Q496S1;Q9QYY9;E0CYI4	Alcohol dehydrogenase 4	Adh4	8	798880000	0.00E+00	7.99E+08
Q497T6;Q8BXC6;G3X955	COMM domain-containing protein 2	Commd2	4	115620000	0.00E+00	1.16E+08
Q497Z4;Q8BWR8	Rhophilin-2	Rhpn2	7	259410000	0.00E+00	2.59E+08
Q4FJK0;Q9CQ62	2,4-dienoyl-CoA reductase, mitochondrial	Decr1	9	3377300000	0.00E+00	3.38E+09
Q5M8R9;Q4FJN9;Q920E5;Q3US29;Q3TMB3	Farnesyl pyrophosphate synthase	Fdps	7	1848100000	0.00E+00	1.85E+09
Q4FJR4;Q922H2;Q3V250	[Pyruvate dehydrogenase (acetyl-transferring)] kinase isozyme 3, mitochondrial	Pdk3	3	70643000	0.00E+00	7.06E+07
Q4FJY5;Q91YR9;REV__Q3TVC7;REV__Q3TVC7-3	Prostaglandin reductase 1	Ptgr1	13	4515200000	0.00E+00	4.52E+09
Q4FK22;Q69ZP5;Q9DC16;F6SLP4;F6Z6A5	Endoplasmic reticulum-Golgi intermediate compartment protein 1	Ergic1	8	635420000	0.00E+00	6.35E+08
Q4FK36;Q9R0P5	Destrin	Dstn	9	6682300000	0.00E+00	6.68E+09
Q4FK49;Q9D819;Q8BTY3;Q3UA53	Inorganic pyrophosphatase	Ppa1	20	4561900000	0.00E+00	4.56E+09
Q4FK56;Q60928;F6WUX1;D3Z4Q6;D3YVY4;D3Z266;D3YY79;D3YWW2;D3YWW4;F6V328	Gamma-glutamyltranspeptidase 1;Gamma-glutamyltranspeptidase 1 heavy chain;Gamma-glutamyltranspeptidase 1 light chain	Ggt1	8	305510000	0.00E+00	3.06E+08
Q4FK57;Q8R180;Q4FJZ3;Q3TXL0;Q14DR9;Q8R2E9	ERO1-like protein alpha	Ero1l	17	5794600000	0.00E+00	5.79E+09
Q9D0J2;Q4FK74;Q9D3D9;Q9DCZ0;D3Z7S4	ATP synthase subunit delta, mitochondrial	Atp5d	3	3830500000	0.00E+00	3.83E+09
Q4FZK2;Q9D8N0;Q8R1N8	Elongation factor 1-gamma	Eef1g	16	8031000000	0.00E+00	8.03E+09
Q4GX45;Q8C0L6;Q3TXR6;Q8C0L6-2	Peroxisomal N(1)-acetyl-spermine/spermidine oxidase	Paox	5	93470000	0.00E+00	9.35E+07
Q4KL76;Q64433;Q9JI95	10 kDa heat shock protein, mitochondrial	Hspe1;Cpn10-rs1	7	8541300000	0.00E+00	8.54E+09
Q9D0K3;Q4KL82;Q9WUK4;Q99K91	Replication factor C subunit 2	Rfc2	3	64860000	0.00E+00	6.49E+07
Q7TPU5;Q4TVN0;Q9CXF4	TBC1 domain family member 15	Tbc1d15	3	113620000	0.00E+00	1.14E+08
Q4V9X1;Q9JJA4;D3Z369	Ribosome biogenesis protein WDR12	Wdr12	4	134570000	0.00E+00	1.35E+08
Q4VA29;Q9CQE8;J3QNB0	UPF0568 protein C14orf166 homolog	2700060E02Rik	8	271780000	0.00E+00	2.72E+08
Q4VA32;Q9CQR4	Acyl-coenzyme A thioesterase 13;Acyl-coenzyme A thioesterase 13, N-terminally processed	Acot13	5	1207500000	0.00E+00	1.21E+09
Q4VA93;P20444;P68404;P68404-2	Protein kinase C;Protein kinase C alpha type	Prkca	3	45549000	0.00E+00	4.55E+07
Q4VAA2-2;Q4VAA2	Protein CDV3	Cdv3	5	183480000	0.00E+00	1.83E+08
Q4VAA9;Q8BP48;Q6ZQJ2;Q8R0B2	Methionine aminopeptidase 1;Methionine aminopeptidase	Metap1;mKIAA0094	6	334720000	0.00E+00	3.35E+08
Q4VAE8;Q9CQC7;Q9DBH2	NADH dehydrogenase [ubiquinone] 1 beta subcomplex subunit 4	Ndufb4	7	2364400000	0.00E+00	2.36E+09
Q4VAI2;Q9D358;Q561M1;Q9D358-2	Low molecular weight phosphotyrosine protein phosphatase	Acp1	3	608350000	0.00E+00	6.08E+08
Q4VBX4;Q9D2M8;A6X925;Q9D2M8-2;B2KF55	Ubiquitin-conjugating enzyme E2 variant 2	Ube2v2	6	644190000	0.00E+00	6.44E+08
Q504M2;Q5DTY5		Pdp2	7	149860000	0.00E+00	1.50E+08
Q50HX4;Q50HX2;Q91V41;Q50HX0;Q50HX3;Q50HX1;A2AL34;Q50HW9	Ras-related protein Rab-14	Rab14	11	1957600000	0.00E+00	1.96E+09
Q8BQ03;Q52KC3;P49718;Q8C2I9	DNA replication licensing factor MCM5	Mcm5	19	1125200000	0.00E+00	1.13E+09
Q52KP0;Q9JJI8	60S ribosomal protein L38	Rpl38	6	747570000	0.00E+00	7.48E+08
Q540D7;Q9JII6;Q80XJ7;Q3UJW9;B1AXW3;Q810X5	Alcohol dehydrogenase [NADP(+)]	Akr1a1	17	6085700000	0.00E+00	6.09E+09
Q9ESR1;Q540E6;Q921J2	GTP-binding protein Rheb	Rheb	3	90743000	0.00E+00	9.07E+07
Q7TSR8;Q540E8;Q99PE8;Q923S0;E9QA91	ATP-binding cassette sub-family G member 5	Abcg5	4	39057000	0.00E+00	3.91E+07
Q542B0;Q921I9	Exosome complex component RRP41	Exosc4	3	100870000	0.00E+00	1.01E+08
Q542D9;Q62351;Q8C872;Q8JZS3	Transferrin receptor protein 1	Tfrc	18	1454400000	0.00E+00	1.45E+09
Q542F1;Q9Z1Q5;Q3TIP8	Chloride intracellular channel protein 1	Clic1	11	3254900000	0.00E+00	3.25E+09
Q542V3;Q8VE97;Q8K3A8;A2A837	Serine/arginine-rich splicing factor 4	Srsf4	3	28162000	0.00E+00	2.82E+07
Q542Y0;Q64669;Q99KL8	NAD(P)H dehydrogenase [quinone] 1	Nqo1	8	437760000	0.00E+00	4.38E+08
Q543B9;Q9QUR6;Q3TCS0;Q8C6A3;Q3TQ97	Prolyl endopeptidase	Prep	12	277660000	0.00E+00	2.78E+08
Q543E2;Q9WVD5;Q6P8P5	Mitochondrial ornithine transporter 1	Slc25a15	12	2449200000	0.00E+00	2.45E+09
Q543N3;Q61792;A2A6G9;A2A6H0;A2A6G6;A2A6G7;A2A6G8;A2A6H1;A2A6G5;E9Q0N6;A2A6G0;A2A6G4	LIM and SH3 domain protein 1	Lasp1	7	738290000	0.00E+00	7.38E+08
Q544F6;Q9CQI6	Coactosin-like protein	Cotl1	6	1124100000	0.00E+00	1.12E+09
Q544I1;Q8VCV2;Q9QYF9;Q8CBD0	Protein NDRG3	Ndrg3	5	224180000	0.00E+00	2.24E+08
Q8BUM1;Q544R5;Q921F2;Q8R0B4;C9DT14;Q8BLD4;Q6VYI5;Q6VYI4;Q05C33;D2KPZ5	TAR DNA-binding protein 43	Tardbp	9	2819300000	0.00E+00	2.82E+09
Q545E6;Q62348	Translin	Tsn	9	647640000	0.00E+00	6.48E+08
Q545G0;Q9R1P1;D3YVS3;D3YUM8;Q8VHB3	Proteasome subunit beta type;Proteasome subunit beta type-3	Psmb3	9	827200000	0.00E+00	8.27E+08
Q545I6;Q9ES94;Q9WUU7	Cathepsin Z	Ctsz	8	929750000	0.00E+00	9.30E+08
Q545N8;Q9Z2M7;Q9DCE3;Q9D1M5;Q9CZE9;Q9D6D9;Q91W01;Q545Q8;O35621	Phosphomannomutase;Phosphomannomutase 2	Pmm2	11	996640000	0.00E+00	9.97E+08
Q54AA2;Q9EPB4	Apoptosis-associated speck-like protein containing a CARD	Pycard	11	2255800000	0.00E+00	2.26E+09
Q54AA6;Q9Z2A7;F6V8W6;F6UUI9	O-acyltransferase;Diacylglycerol O-acyltransferase 1	Dgat1	5	527330000	0.00E+00	5.27E+08
Q564E8;Q9D8E6;Q9CSM5;Q5ZEY2	60S ribosomal protein L4	Rpl4	20	9339800000	0.00E+00	9.34E+09
Q566C3;Q8QZR5	Alanine aminotransferase 1	Gpt	4	176700000	0.00E+00	1.77E+08
Q569X8;Q8BH74;Q3TT06;E9Q4V9;Q3V395	Nuclear pore complex protein Nup107	Nup107	12	311310000	0.00E+00	3.11E+08
Q569Z5;F8WHR6;Q569Z5-2;Q3UZ56	Probable ATP-dependent RNA helicase DDX46	Ddx46	14	411100000	0.00E+00	4.11E+08
Q569Z6;Q8BZN7;Q91VL2;Q8BV76;Q8R353;F6YSQ2;F6YH92;Q3U503	Thyroid hormone receptor-associated protein 3	Thrap3	15	1422000000	0.00E+00	1.42E+09
Q570Z8;Q7M6Y3-6;Q7M6Y3-5;Q7M6Y3;Q3TD51;Q7M6Y3-2;Q7M6Y3-3;Q7M6Y3-4;Q8BQA2;Q3TWS4;Q3UI39;E9Q9A3;E9QQ05;E9QLK9;Q61548-3;Q61548-2;Q61548	Phosphatidylinositol-binding clathrin assembly protein	Picalm	8	471080000	0.00E+00	4.71E+08
Q571A2;Q9D4H8;E0CYT5;Q9D4H8-2	Cullin-2	Cul2	3	54265000	0.00E+00	5.43E+07
Q571B0;Q9ET30;Q3UH23;Q8C6F5	Transmembrane 9 superfamily member 3	Tm9sf3	6	707050000	0.00E+00	7.07E+08
Q571M3;Q80VQ1;G3X9W3;Q80VQ1-2;Q80VQ1-3;Q8QZU1	Leucine-rich repeat-containing protein 1	Lrrc1	5	45768000	0.00E+00	4.58E+07
Q571M4;Q8VC28;Q54A37;D6RGB1	Aldo-keto reductase family 1 member C13	Akr1c13	15	8456400000	0.00E+00	8.46E+09
Q58E59;Q9D554	Splicing factor 3A subunit 3	Sf3a3	11	729330000	0.00E+00	7.29E+08
Q59J78;Q3TLI6	Mimitin, mitochondrial	Ndufaf2	4	116200000	0.00E+00	1.16E+08
Q5DTM8;A2AIR2;Q5DTM8-2	E3 ubiquitin-protein ligase BRE1A	Rnf20	5	77137000	0.00E+00	7.71E+07
Q5EBP9;Q62318;Q3UDN8;Q62318-2	Transcription intermediary factor 1-beta	Trim28	18	3862600000	0.00E+00	3.86E+09
Q5FWA0;Q9CQ01	Ribonuclease T2	Rnaset2b;Rnaset2	3	101940000	0.00E+00	1.02E+08
Q5GLZ0		Cyp2c66	15	1037100000	0.00E+00	1.04E+09
Q5HZY7;Q9CR51;Q3U7E0	V-type proton ATPase subunit G 1	Atp6v1g1	4	1218200000	0.00E+00	1.22E+09
Q5I0W0;Q9CQQ7;Q3UF04;Q3TJD4;Q64218	ATP synthase F(0) complex subunit B1, mitochondrial	Atp5f1	14	7327900000	0.00E+00	7.33E+09
Q5I0W5;Q6P5I1;Q9DCT5	Stromal cell-derived factor 2	Sdf2	3	84921000	0.00E+00	8.49E+07
Q5KTC0;Q91YD4;D3Z7Q7	Transient receptor potential cation channel subfamily M member 2	Trpm2	3	112170000	0.00E+00	1.12E+08
Q5M6W7;Q91YJ5;F6RR02;Q5M6W8	Translation initiation factor IF-2, mitochondrial	Mtif2	4	79925000	0.00E+00	7.99E+07
Q5M8N4-2;Q5M8N4	Epimerase family protein SDR39U1	Sdr39u1	4	90672000	0.00E+00	9.07E+07
Q5M9J2;Q9D0S9	Histidine triad nucleotide-binding protein 2, mitochondrial	Hint2	4	629330000	0.00E+00	6.29E+08
Q5NCJ9;Q8R1I1	Cytochrome b-c1 complex subunit 9	Uqcr10	3	2983000000	0.00E+00	2.98E+09
Q5RJV4;Q7TNU0;Q66JR7;Q9D0F9;Q3U6X6;A2CEK3;Q99JW6;B0LAB9	Phosphoglucomutase-1	Pgm2;Pgm1	25	3679400000	0.00E+00	3.68E+09
Q5RKZ7;Q5RKZ7-3;G3UYX9;Q5RKZ7-2	Molybdenum cofactor biosynthesis protein 1;Cyclic pyranopterin monophosphate synthase;Cyclic pyranopterin monophosphate synthase accessory protein	Mocs1	5	172850000	0.00E+00	1.73E+08
Q810B1;Q6P060;Q5RL20;Q99N89	39S ribosomal protein L43, mitochondrial	Mrpl43	4	211930000	0.00E+00	2.12E+08
Q5RL55;Q6P542;Q3U6P1;Q99K92;A1A4B8	ATP-binding cassette sub-family F member 1	Abcf1	12	396310000	0.00E+00	3.96E+08
Q5SF07;A6X8Z3;Q5SF07-2	Insulin-like growth factor 2 mRNA-binding protein 2	Igf2bp2	16	884470000	0.00E+00	8.84E+08
Q5SUF2;Q5SUF2-3;Q5SUF2-2	Luc7-like protein 3	Luc7l3	4	211600000	0.00E+00	2.12E+08
Q5SUH7;Q5SUH6;Q3UGL3;Q3UPG6;Q99KN9-2;Q99KN9	Clathrin interactor 1	Clint1	12	813780000	0.00E+00	8.14E+08
Q5SUR0;Q3UTT7;Q8BVW7;F6RUL9	Phosphoribosylformylglycinamidine synthase	Pfas	18	936080000	0.00E+00	9.36E+08
Q5SVF9;Q8BKT7;Q5SVF8	THO complex subunit 5 homolog	Thoc5	3	72858000	0.00E+00	7.29E+07
Q8BK66;Q5SVX3;Q9D0R4;Q5SVX2	Probable ATP-dependent RNA helicase DDX56	Ddx56	5	69482000	0.00E+00	6.95E+07
Q5SW19;Q5SW19-3;Q5SW19-2;Q6P7U7	Clustered mitochondria protein homolog	Cluh	29	1782100000	0.00E+00	1.78E+09
Q5SWD9;Q5SWD9-2;Q5SWD9-3	Pre-rRNA-processing protein TSR1 homolog	Tsr1	3	65152000	0.00E+00	6.52E+07
Q5SWU9;Q5SWU9-2	Acetyl-CoA carboxylase 1;Biotin carboxylase	Acaca	16	368570000	0.00E+00	3.69E+08
Q5SX53;Q9CR62;Q9CTC7;Q5SX46;Q5SX48	Mitochondrial 2-oxoglutarate/malate carrier protein	Slc25a11	12	2477500000	0.00E+00	2.48E+09
Q5SYD0;Q5SYD0-2;B2RWZ2;Q3UG58;Q8K063;Q91ZI5;Q5SUA5	Unconventional myosin-Id	Myo1d	43	4497600000	0.00E+00	4.50E+09
Q5U458;E9Q8B3	DnaJ homolog subfamily C member 11	Dnajc11	6	249460000	0.00E+00	2.49E+08
Q5XG73-2;Q5XG73-3;E9QNH7;Q5CZX6;Q5XG73;E0CXU7	Acyl-CoA-binding domain-containing protein 5	Acbd5	8	320630000	0.00E+00	3.21E+08
Q5XJE5	RNA polymerase-associated protein LEO1	Leo1	3	41396000	0.00E+00	4.14E+07
Q5XJY5;Q3U4S9;Q8C0G7;Q8R1S6;Q3TDU1	Coatomer subunit delta	Arcn1	15	1119600000	0.00E+00	1.12E+09
Q5XK33;Q9CZB0;F8WGB3;D3Z1A8	Succinate dehydrogenase cytochrome b560 subunit, mitochondrial	Sdhc	6	1813500000	0.00E+00	1.81E+09
Q5YD48-2;Q5YD48;Q5YD48-3	APOBEC1 complementation factor	A1cf	5	52339000	0.00E+00	5.23E+07
Q60520;Q60520-1;Q3UVS7;E9PXF9	Paired amphipathic helix protein Sin3a	Sin3a	9	196960000	0.00E+00	1.97E+08
Q60597;Q60597-3;Q60597-2;Q60597-4;Q6P8I7;B2RXT3;E9Q7L0;Q5SVY0;Q5SVY1	2-oxoglutarate dehydrogenase, mitochondrial	Ogdh	38	6193200000	0.00E+00	6.19E+09
Q921L6;Q8BNA5;Q60598	Src substrate cortactin	Cttn	6	325660000	0.00E+00	3.26E+08
Q60604;Q69Z71;Q3UWV5;Q60604-2	Adseverin	Scin	17	2079500000	0.00E+00	2.08E+09
Q642K0;Q60605-2;Q60605;Q3TIG9;B0LAC7;Q8CI43	Myosin light polypeptide 6	Myl6	8	7101100000	0.00E+00	7.10E+09
Q60692	Proteasome subunit beta type-6	Psmb6	5	746100000	0.00E+00	7.46E+08
Q60710;F8WJE0;Q3TCJ7;F6TVP2;E9Q0K6;Q8C5C0;E9PYG9;Q6ZQM3;Q3UDX7;Q3UBG9;Q3U754;E0CXZ5	Deoxynucleoside triphosphate triphosphohydrolase SAMHD1	Samhd1	15	788970000	0.00E+00	7.89E+08
Q61177;Q60737;Q9D0E8;Q8CD20;A2ANR6	Casein kinase II subunit alpha	Csnk2a1	11	1500100000	0.00E+00	1.50E+09
Q60749;Q9WU01-2;Q9R226;Q9WU01	KH domain-containing, RNA-binding, signal transduction-associated protein 1	Khdrbs1	7	846230000	0.00E+00	8.46E+08
Q8BVD4;Q60759;Q8BV83	Glutaryl-CoA dehydrogenase, mitochondrial	Gcdh	6	269460000	0.00E+00	2.69E+08
Q60770-2;Q60770;Q45Z54;E9Q6R9;A2AEC9	Syntaxin-binding protein 3	Stxbp3;Stxbp3b	6	150630000	0.00E+00	1.51E+08
Q60829;Q60829-2;Q9ERU0	Protein phosphatase 1 regulatory subunit 1B	Ppp1r1b	7	598570000	0.00E+00	5.99E+08
Q60848-2;Q60848	Lymphocyte-specific helicase	Hells	4	76445000	0.00E+00	7.64E+07
Q60866;A2AUR5;Q60866-2;A2AUR3	Phosphotriesterase-related protein	Pter	5	200420000	0.00E+00	2.00E+08
Q60930;D3YZT5;D3YUN8	Voltage-dependent anion-selective channel protein 2	Vdac2	11	15853000000	0.00E+00	1.59E+10
Q60932-2;Q3U6K8;Q3TIG8;Q3THL7;Q60932;F2Z471	Voltage-dependent anion-selective channel protein 1	Vdac1	17	21882000000	0.00E+00	2.19E+10
Q60936;F7B1B6;Q60936-2;E0CXI5;E0CYD3;E0CYT4;E0CYG7;E0CZ05;E0CXT4;E0CXR6;E0CYC1;E0CXR1;F6T0A8	Chaperone activity of bc1 complex-like, mitochondrial	Adck3	6	167010000	0.00E+00	1.67E+08
Q60972	Histone-binding protein RBBP4	Rbbp4	8	804840000	0.00E+00	8.05E+08
Q60I30;Q9D892;Q3U589	Inosine triphosphate pyrophosphatase	Itpa	5	173880000	0.00E+00	1.74E+08
Q61024;Q3TV20;Q3TIA9;D3Z0C2;D3YYR0;D3Z028	Asparagine synthetase [glutamine-hydrolyzing];Asparagine synthetase	Asns	12	579470000	0.00E+00	5.79E+08
Q61033;Q61033-2	Lamina-associated polypeptide 2, isoforms alpha/zeta	Tmpo	16	2012200000	0.00E+00	2.01E+09
Q61074	Protein phosphatase 1G	Ppm1g	6	305110000	0.00E+00	3.05E+08
Q61081	Hsp90 co-chaperone Cdc37;Hsp90 co-chaperone Cdc37, N-terminally processed	Cdc37	6	212390000	0.00E+00	2.12E+08
Q61102	ATP-binding cassette sub-family B member 7, mitochondrial	Abcb7	7	301170000	0.00E+00	3.01E+08
Q61112;Q61112-2	45 kDa calcium-binding protein	Sdf4	3	69182000	0.00E+00	6.92E+07
Q61133	Glutathione S-transferase theta-2	Gstt2	9	834490000	0.00E+00	8.34E+08
Q61171;D3Z4A4;Q5M9N9	Peroxiredoxin-2	Prdx2	8	2631900000	0.00E+00	2.63E+09
Q61249	Immunoglobulin-binding protein 1	Igbp1	3	118610000	0.00E+00	1.19E+08
Q61292;Q3USI2	Laminin subunit beta-2	Lamb2	4	72350000	0.00E+00	7.24E+07
Q61391;Q8BNU9	Neprilysin	Mme	18	839080000	0.00E+00	8.39E+08
Q61425	Hydroxyacyl-coenzyme A dehydrogenase, mitochondrial	Hadh	13	6408900000	0.00E+00	6.41E+09
Q61584-2;Q61584-5;Q61584-6;Q61584-4;Q61584-3;Q61584;Q61584-7;Q8C7U4	Fragile X mental retardation syndrome-related protein 1	Fxr1	8	249090000	0.00E+00	2.49E+08
Q8R3C7;Q8BZY3;Q61655;Q9QY15	ATP-dependent RNA helicase DDX19A	Ddx19b;Ddx19a	6	436550000	0.00E+00	4.37E+08
Q61686;D3Z0U2	Chromobox protein homolog 5	Cbx5	7	424870000	0.00E+00	4.25E+08
Q61733	28S ribosomal protein S31, mitochondrial	Mrps31	6	287880000	0.00E+00	2.88E+08
Q8CC06;Q6PEE8;Q80ZI8;Q61739-2;Q61739;Q8BR82;F6VSK8;Q3TWK2;Q8BNH0	Integrin alpha-6;Integrin alpha-6 heavy chain;Integrin alpha-6 light chain	Itga6	13	425630000	0.00E+00	4.26E+08
Q61749;D3Z780;Q61749-2;F7CPG6	Translation initiation factor eIF-2B subunit delta	Eif2b4	12	231740000	0.00E+00	2.32E+08
Q61753;F6ZSB7;Q8C5X4	D-3-phosphoglycerate dehydrogenase	Phgdh	11	2511900000	0.00E+00	2.51E+09
Q61768;E9QAK5;Q3UWI9;Q8CFE7;Q6NSS5;Q05CG8;Q3TY51;Q8CHF1;P28738;P33175;O70402;Q3US62;Q05CD7;Q9CUT6	Kinesin-1 heavy chain	Kif5b	29	1446300000	0.00E+00	1.45E+09
Q61823	Programmed cell death protein 4	Pdcd4	11	2016400000	0.00E+00	2.02E+09
Q61847;Q61847-2	Meprin A subunit beta	Mep1b	7	493690000	0.00E+00	4.94E+08
Q922E1;Q8C1W8;Q61941;Q3TGH1;Q3TWH2;E9Q8F4;Q8C9V5;Q8BGK0;Q8C3H2;Q8C337	NAD(P) transhydrogenase, mitochondrial	Nnt	20	1754200000	0.00E+00	1.75E+09
Q62086;Q8VDG8	Serum paraoxonase/arylesterase 2	Pon2	6	1048400000	0.00E+00	1.05E+09
Q62087;Q99JS7;H3BL07	Serum paraoxonase/lactonase 3	Pon3	5	203340000	0.00E+00	2.03E+08
Q8C671;Q62093;Q06477	Serine/arginine-rich splicing factor 2	Srsf2	4	1040100000	0.00E+00	1.04E+09
Q62261;Q62261-2;Q5DTR4;Q3TZN6;Q8BQ35;Q3TTX2;Q9Z2V0;Q8R1C2;P70435;Q8C509;Q9R1Y9;E9Q397;Q3UGY4;Q3UGX2;B2RX08;P15508	Spectrin beta chain, non-erythrocytic 1	Sptbn1	76	7396100000	0.00E+00	7.40E+09
Q62383;Q3TY72	Transcription elongation factor SPT6	Supt6h;Supt6	6	129380000	0.00E+00	1.29E+08
Q62418-3;Q62418-2;Q62418	Drebrin-like protein	Dbnl	7	395910000	0.00E+00	3.96E+08
Q62422	Osteoclast-stimulating factor 1	Ostf1	4	46261000	0.00E+00	4.63E+07
Q62425	Cytochrome c oxidase subunit NDUFA4	Ndufa4	5	1098800000	0.00E+00	1.10E+09
Q62452	UDP-glucuronosyltransferase 1-9	Ugt1a9	8	146490000	0.00E+00	1.46E+08
Q8CEJ4;Q62468;F6V2H5	Villin-1	Vil1	38	26609000000	0.00E+00	2.66E+10
Q62469;Q8CB84	Integrin alpha-2	Itga2	17	1020700000	0.00E+00	1.02E+09
Q62470;Q62470-2;Q62470-3;F6UD16;Q8C8X8;Q8K4Q3	Integrin alpha-3;Integrin alpha-3 heavy chain;Integrin alpha-3 light chain	Itga3	13	668820000	0.00E+00	6.69E+08
Q63844;D3Z3G6;Q3U2H3;D3Z6D8	Mitogen-activated protein kinase 3;Mitogen-activated protein kinase	Mapk3	18	2995500000	0.00E+00	3.00E+09
Q63886;J7HWK0;Q9R0A4	UDP-glucuronosyltransferase 1-1	Ugt1a1;UGT	14	3443000000	0.00E+00	3.44E+09
Q91YS7;Q63932;Q3UPM3;M0QWN2;Q8CB46;D3Z446	Dual specificity mitogen-activated protein kinase kinase 2	Map2k2	11	1025500000	0.00E+00	1.03E+09
Q64374	Regucalcin	Rgn	8	726960000	0.00E+00	7.27E+08
Q64442;Q71VF6	Sorbitol dehydrogenase	Sord	8	457150000	0.00E+00	4.57E+08
Q9DCY6;Q64471;D3Z3X5;D3Z5W7	Glutathione S-transferase theta-1	Gstt1	6	412350000	0.00E+00	4.12E+08
Q64511;Q8BRY5;Q3TR62;F6V2E8;F6U5K2;F6XX57	DNA topoisomerase 2-beta	Top2b	22	921350000	0.00E+00	9.21E+08
Q64727;Q9ESQ3	Vinculin	Vcl	36	2059700000	0.00E+00	2.06E+09
Q64735-2;Q64735;Q62479	Complement component receptor 1-like protein	Cr1l	3	64669000	0.00E+00	6.47E+07
Q64737;Q3UJP8;Q3TH49;Q64737-2;D6RCG1	Trifunctional purine biosynthetic protein adenosine-3;Phosphoribosylamine--glycine ligase;Phosphoribosylformylglycinamidine cyclo-ligase;Phosphoribosylglycinamide formyltransferase	Gart	16	838000000	0.00E+00	8.38E+08
Q66GT5;Q3U926	Phosphatidylglycerophosphatase and protein-tyrosine phosphatase 1	Ptpmt1	4	68052000	0.00E+00	6.81E+07
Q8CHG4;Q68FD6;Q9CS79;Q8CDM9;E9PUM4;B2RY15;Q71LX4	Talin-2	Tln2	3	21090000	0.00E+00	2.11E+07
Q69ZJ6;Q9WV91	Prostaglandin F2 receptor negative regulator	Ptgfrn	4	90901000	0.00E+00	9.09E+07
Q6A028	Switch-associated protein 70	Swap70	3	37514000	0.00E+00	3.75E+07
Q6A090;Q9Z0H8-2;Q9Z0H8	CAP-Gly domain-containing linker protein 2	mKIAA0291;Clip2	4	71884000	0.00E+00	7.19E+07
Q6A099;Q6DFZ1;Q3UPP2;H3BLN1;Q8BYH5		Gbf1	4	92332000	0.00E+00	9.23E+07
Q6A0A9;Q3V3S0;Q7TMZ0	Constitutive coactivator of PPAR-gamma-like protein 1	FAM120A	20	1347500000	0.00E+00	1.35E+09
Q6A0D1;Q9CRD2	ER membrane protein complex subunit 2	Emc2	6	533440000	0.00E+00	5.33E+08
Q6DFW4	Nucleolar protein 58	Nop58	17	2054300000	0.00E+00	2.05E+09
Q6DI95;Q6P2B1;Q6P2B1-2;Q3UL39;Q6P2B1-3;Q571K5;E9Q0H8;E9PWA5;Q9CSV3;F6TDZ2	Transportin-3	Tnpo3	7	170710000	0.00E+00	1.71E+08
Q6GQT9	Nodal modulator 1	Nomo1	26	2193700000	0.00E+00	2.19E+09
Q6GT24;Q53ZU7;Q6A0D0;O08709;D3Z0Y2;Q8BPD3;Q8BG37	Peroxiredoxin-6	Prdx6	19	12438000000	0.00E+00	1.24E+10
Q6IRU2	Tropomyosin alpha-4 chain	Tpm4	12	720680000	0.00E+00	7.21E+08
Q8K0E2;Q8BIT7;Q6KAR6	Exocyst complex component 3	Exoc3	4	37810000	0.00E+00	3.78E+07
Q6KAU3;Q9D125	28S ribosomal protein S25, mitochondrial	Mrps25	4	197240000	0.00E+00	1.97E+08
Q6NS46	Protein RRP5 homolog	Pdcd11	11	201280000	0.00E+00	2.01E+08
Q6NV83-3;Q6NV83-2;Q6NV83	U2 snRNP-associated SURP motif-containing protein	U2surp	7	177150000	0.00E+00	1.77E+08
Q6NVF2;Q9Z280-2;Q9Z280;Q3UWT7;F6WKY8;D6RH77;F6QJR6	Phospholipase D1	Pld1	6	263640000	0.00E+00	2.64E+08
Q6NWW1;Q80TU3;Q9ES00;G3UZD6;H7BXC2	Ubiquitin conjugation factor E4 B	Ube4b;mKIAA0684	3	21850000	0.00E+00	2.19E+07
Q6NXL1;Q8R0M3;Q80V21		Sec24d	4	189190000	0.00E+00	1.89E+08
Q6P1B6;Q6NZN9;Q8BH69;Q8BL02	Selenide, water dikinase 1	Sephs1	5	180590000	0.00E+00	1.81E+08
Q6P069-2;Q6P069	Sorcin	Sri	8	1611400000	0.00E+00	1.61E+09
Q6P1F5;Q6ZQ77;Q9JKY5;Q9D689;Q80UP1;Q8BPA2;E9Q3C5;F7DCR9	Huntingtin-interacting protein 1-related protein	Hip1r	14	211070000	0.00E+00	2.11E+08
Q6P2K2;Q9QYR9	Acyl-coenzyme A thioesterase 2, mitochondrial	Acot2	10	208030000	0.00E+00	2.08E+08
Q6P3D0	U8 snoRNA-decapping enzyme	Nudt16	6	88965000	0.00E+00	8.90E+07
Q6P4T2;Q7TMG2	U5 small nuclear ribonucleoprotein 200 kDa helicase	Snrnp200	37	1622500000	0.00E+00	1.62E+09
Q6P5D8	Structural maintenance of chromosomes flexible hinge domain-containing protein 1	Smchd1	3	26107000	0.00E+00	2.61E+07
Q6P5E4;Q8BWM7;G3UYG7;G3UY35;G3UY73;B0LAE5;G3UXP5;G3UZC1;G3UZU8;E9Q4X2	UDP-glucose:glycoprotein glucosyltransferase 1	Uggt1	30	1521100000	0.00E+00	1.52E+09
Q6P5F9;Q921J0;F6YA11;A2AKT6;Q8BYY5	Exportin-1	Xpo1	17	978340000	0.00E+00	9.78E+08
Q99L20;Q6P6I4;G3UX05;G3UX71;G3UYL6		Gstt3	12	2514700000	0.00E+00	2.51E+09
Q6P8X1;Q8R0Z4	Sorting nexin-6;Sorting nexin-6, N-terminally processed	Snx6	4	83688000	0.00E+00	8.37E+07
Q6P9J9	Anoctamin-6	Ano6	3	79972000	0.00E+00	8.00E+07
Q6P9R2;Q6ZPX7;D6RFV0	Serine/threonine-protein kinase OSR1	Oxsr1;mKIAA1101	7	273490000	0.00E+00	2.73E+08
Q6P9T6;Q8BMP6;Q3TJW1	Golgi resident protein GCP60	Acbd3	6	191130000	0.00E+00	1.91E+08
Q6PA06;E9QND8;Q8BYP9;Q6PA06-2;Q8C081;Q6PGE9;Q8BH66	Atlastin-2	Atl2	8	319530000	0.00E+00	3.20E+08
Q6PAR5-5;Q6PAR5-2;Q6PAR5-6;Q6PAR5;Q6PAR5-4;E9Q0D1;Q6PAR5-3;F7ADT6;F7ADQ2	GTPase-activating protein and VPS9 domain-containing protein 1	Gapvd1	3	62106000	0.00E+00	6.21E+07
Q6PAV2-2;Q6PAV2	Probable E3 ubiquitin-protein ligase HERC4	Herc4	3	84870000	0.00E+00	8.49E+07
Q6PB66;F6V2A3	Leucine-rich PPR motif-containing protein, mitochondrial	Lrpprc	58	7057300000	0.00E+00	7.06E+09
Q6PDI5-2;Q6PDI5;A2ALV7;A2ALV6;A2ALV8;Q8C2Z1;Q8C9Q5;A2ALW1;A2ALV9	Proteasome-associated protein ECM29 homolog	Ecm29;AI314180	22	847000000	0.00E+00	8.47E+08
Q6PE01;Q3UFK4	U5 small nuclear ribonucleoprotein 40 kDa protein	Snrnp40	11	453490000	0.00E+00	4.53E+08
Q6PF96;Q921G7	Electron transfer flavoprotein-ubiquinone oxidoreductase, mitochondrial	Etfdh	19	4496300000	0.00E+00	4.50E+09
Q6PFD9;B2RQL0;Q3TPG3;Q3UJE5;B7ZN81	Nuclear pore complex protein Nup98-Nup96;Nuclear pore complex protein Nup98;Nuclear pore complex protein Nup96	Nup98	13	217070000	0.00E+00	2.17E+08
Q6PGB6-3;Q6PGB6-2;Q6PGB6;Q6PGB6-4;Q6PGB6-5	N-alpha-acetyltransferase 50	Naa50	6	232960000	0.00E+00	2.33E+08
Q6URW6;K3W4R2;Q6URW6-2;Q6URW6-3;Q7TQH2;D3Z5V8	Myosin-14	Myh14	85	13879000000	0.00E+00	1.39E+10
Q6ZPS0		Rrbp1	25	91923000	0.00E+00	9.19E+07
Q6ZQ38;Q3UMI9;D3YWC5	Cullin-associated NEDD8-dissociated protein 1	Cand1	23	1911100000	0.00E+00	1.91E+09
Q6ZQH4;Q91YK2	Ribosomal RNA processing protein 1 homolog B	Rrp1b	3	49657000	0.00E+00	4.97E+07
Q6ZQH8	Nucleoporin NUP188 homolog	Nup188	3	38754000	0.00E+00	3.88E+07
Q6ZQI3;D3Z1M3	Malectin	Mlec	11	1914200000	0.00E+00	1.91E+09
Q6ZQL4;Q68FC6	WD repeat-containing protein 43	Wdr43	8	229280000	0.00E+00	2.29E+08
Q6ZQM8;D3YZ96;Q6XL43;Q5FW80;E9PXN7;D3Z748;D3YZE6;D3Z7G0;Q76K67;Q6XL48;B2RT14;P70691;G3UZC9;D6RH94	UDP-glucuronosyltransferase 1-7C	Ugt1a7c	16	14930000000	0.00E+00	1.49E+10
Q6ZWM4	U6 snRNA-associated Sm-like protein LSm8	Lsm8	3	232720000	0.00E+00	2.33E+08
Q6ZWN5;F7CJS8;D3YWH9;Q96EC0;Q9CXW7;D3Z673;D3YUV6	40S ribosomal protein S9	Rps9	15	10413000000	0.00E+00	1.04E+10
Q8C1D0;Q6ZWQ7		Spcs3	3	444620000	0.00E+00	4.45E+08
Q6ZWU9	40S ribosomal protein S27	Rps27	6	3010300000	0.00E+00	3.01E+09
Q6ZWV7;G3UWD7	60S ribosomal protein L35	Rpl35;Gm10269	3	2402400000	0.00E+00	2.40E+09
Q6ZWX6;Q9CV24	Eukaryotic translation initiation factor 2 subunit 1	Eif2s1	15	1395700000	0.00E+00	1.40E+09
Q6ZWY3;D6RH49;D3YYB0	40S ribosomal protein S27-like;40S ribosomal protein S27	Rps27l	5	615560000	0.00E+00	6.16E+08
Q6ZWZ6;P63323;Q497F4	40S ribosomal protein S12	Rps12	8	2624800000	0.00E+00	2.62E+09
Q711T7;G5E8V4	Glutamine-dependent NAD(+) synthetase	Nadsyn1	3	48713000	0.00E+00	4.87E+07
Q71FD7;A2ADF3;A2ADF2;A2ADF1;A2ADE8;A2ADE9;A2ADE5;A2ADE6;A2ADE7	Filamin-binding LIM protein 1	Fblim1	3	86721000	0.00E+00	8.67E+07
Q8C2E1;Q76MZ3;Q7TMX2;G3UWL2;H3BK50	Serine/threonine-protein phosphatase 2A 65 kDa regulatory subunit A alpha isoform	Ppp2r1a	17	2733800000	0.00E+00	2.73E+09
Q78IK2	Up-regulated during skeletal muscle growth protein 5	Usmg5	3	3052300000	0.00E+00	3.05E+09
Q78IK4;Q9CZB4;B1AV14	MICOS complex subunit Mic27	Apool	12	1088100000	0.00E+00	1.09E+09
Q78JE5;D6REV6;Q3V492	F-box only protein 22	Fbxo22	4	120090000	0.00E+00	1.20E+08
Q78KK3;Q05DG8	Solute carrier family 22 member 18	Slc22a18	3	71656000	0.00E+00	7.17E+07
Q7TPT7;Q790I0;Q9Z1Q9;Q3U3D3;G3UY93;Q3TII4;G3UZ22;G3UYW2;G3UZX1	Valine--tRNA ligase	Vars	26	2887500000	0.00E+00	2.89E+09
Q7TMB8;Q7TMB8-2;Q5SQX6;Q8C8R2;E9PZS0;F6QD74;Q810V4;G3UZI5	Cytoplasmic FMR1-interacting protein 1;Cytoplasmic FMR1-interacting protein 2	Cyfip1;Cyfip2	12	409340000	0.00E+00	4.09E+08
Q8C7W3;Q7TMC8;Q6KAP2;Q8CI18;Q7TSB1		Fuk;mFLJ00241	4	67870000	0.00E+00	6.79E+07
Q7TMH5;Q9D1P0;F7CXG9;Q05CB9;G5E909	39S ribosomal protein L13, mitochondrial	Mrpl13	9	837190000	0.00E+00	8.37E+08
Q7TMK9-2;G3UZI2;Q7TMK9;G3V018;G3UZ48;G3UXJ6;Q3TRV3;G3UWM1;G3XA76;G3UY67;G3UYK7	Heterogeneous nuclear ribonucleoprotein Q	Syncrip	23	3725600000	0.00E+00	3.73E+09
Q7TMM9;B2RSN3;Q9CWF2;Q99J49	Tubulin beta-2A chain;Tubulin beta-2B chain	Tubb2a;Tubb2b	19	2168700000	0.00E+00	2.17E+09
S4R2E1;Q7TMS5;Q3UQE4;D3Z150;D3YZX5;D3YVG8	ATP-binding cassette sub-family G member 2	Abcg2	4	109210000	0.00E+00	1.09E+08
Q7TMX6;Q9D0M0;Q6ZQJ0	Exosome complex exonuclease RRP42	Exosc7	3	66682000	0.00E+00	6.67E+07
Q7TMY2;Q9DBL1;E9Q5L3;Q3V2R9	Short/branched chain specific acyl-CoA dehydrogenase, mitochondrial	Acadsb	7	250500000	0.00E+00	2.51E+08
Q7TMY4;Q7TMY4-2	THO complex subunit 7 homolog	Thoc7	3	41047000	0.00E+00	4.10E+07
Q7TN20;Q8BYK6;Q8BYK6-2;Q8BYK6-3;Q8R5D2;Q8BVC6	YTH domain-containing family protein 3	Ythdf3	4	23853000	0.00E+00	2.39E+07
Q7TN37;Q7TN37-3;Q7TN37-2	Transient receptor potential cation channel subfamily M member 4	Trpm4	4	77784000	0.00E+00	7.78E+07
Q8K5D8;Q99PC9;Q91V89;Q7TNL5;Q921X5;Q60996-2;Q60996-3;Q60996-4;Q60996;Q8C8H4;Q6ZQK4		ppp2r5d;Ppp2r5d	7	227980000	0.00E+00	2.28E+08
Q7TNV0;Q9CVL7;Q3U4W4;E9Q8Y1;D3YVJ6;Q3UR53	Protein DEK	Dek	8	779260000	0.00E+00	7.79E+08
Q7TPD0;A0A4X7	Integrator complex subunit 3	Ints3	3	46923000	0.00E+00	4.69E+07
Q7TPR4;A1BN54;Q99LJ3;D3YY95	Alpha-actinin-1	Actn1	46	3336000000	0.00E+00	3.34E+09
Q7TPV1;Q3U6Y0;Q9Z2W1;D3Z359	Serine/threonine-protein kinase 25	Stk25	3	22859000	0.00E+00	2.29E+07
Q7TPW6;Q9Z2Z6	Mitochondrial carnitine/acylcarnitine carrier protein	Slc25a20	12	1419400000	0.00E+00	1.42E+09
Q9D8U0;Q7TSB3;Q9CW96		Ifrd2	3	29603000	0.00E+00	2.96E+07
Q7TSV4	Phosphoglucomutase-2	Pgm2	13	1427400000	0.00E+00	1.43E+09
Q7TSZ3;Q8BMJ2;Q6ZPT2;Q99JK2;Q9CQM4	Leucine--tRNA ligase, cytoplasmic	Lars	25	1481100000	0.00E+00	1.48E+09
Q7TT37	Elongator complex protein 1	Ikbkap	7	117300000	0.00E+00	1.17E+08
Q80SU7;L7N451;Q8C9P2;Q3TA32	Interferon-induced very large GTPase 1	Gvin1	24	888540000	0.00E+00	8.89E+08
Q80SW1	Putative adenosylhomocysteinase 2	Ahcyl1	8	92562000	0.00E+00	9.26E+07
Q80T06;P57776;E9QN08;Q91VK2;P57776-3;D3YUQ9;D3YY68;D3YZT9;Q8BW50	Elongation factor 1-delta	Eef1d	12	5249600000	0.00E+00	5.25E+09
Q80TU6;F6RJ39;Q9JIX8-4;Q9JIX8;Q52KR6;B8JJ92;Q7TSL7;B8JJ91;Q9JIX8-3;Q9JIX8-2;Q05D19;F6Q8C0;B8JJ89	Apoptotic chromatin condensation inducer in the nucleus	Acin1	10	359270000	0.00E+00	3.59E+08
Q80TX4;Q05BH3;Q921Y1;G3X8X0		mKIAA0577;Dhx16	3	38105000	0.00E+00	3.81E+07
Q80U72;Q80U72-4;Q80U72-2;Q80U72-3;Q6P9N3;F6RIN9	Protein scribble homolog	Scrib	5	58494000	0.00E+00	5.85E+07
Q80U93;Q3UBL1;Q3TLG4;Q8CHS9	Nuclear pore complex protein Nup214	Nup214	4	62037000	0.00E+00	6.20E+07
Q80U95	Ubiquitin-protein ligase E3C	Ube3c	4	119010000	0.00E+00	1.19E+08
Q80UE5;B6ZHC7;Q80UE4;Q80UE3;Q3UNQ6;B6ZHD0;O70318;Q811B2;B6ZHC5;Q8CGJ6;B6ZHC6;Q8C928;Q811C0;Q9EPM7;Q9EPM8;Q7TPN6	Band 4.1-like protein 2	Epb4.1l2;Epb41l2	10	163490000	0.00E+00	1.63E+08
Q80UG5;A2A6U3;Q80UG5-3;Q80UG5-2;Q3TDR9;A2A6U5;A8Y5D3	Septin-9	2016-09-09	16	800500000	0.00E+00	8.01E+08
Q80UL3;Q9R0N0;Q9CXZ9;Q9CWW5	Galactokinase	Galk1	13	1225300000	0.00E+00	1.23E+09
Q80UT3;Q8K239;Q9CZR8;Q3TA37;Q8VDE3;Q9CX33	Elongation factor Ts;Elongation factor Ts, mitochondrial	Tsfm	4	392490000	0.00E+00	3.92E+08
Q80UU9	Membrane-associated progesterone receptor component 2	Pgrmc2	11	1475200000	0.00E+00	1.48E+09
Q80VA0-2;Q80VA0;Q3U9K4;Q3U8I4;Q80VA0-3	N-acetylgalactosaminyltransferase 7	Galnt7	11	644330000	0.00E+00	6.44E+08
Q80VD1;Q8CAB7	Protein FAM98B	Fam98b	5	180870000	0.00E+00	1.81E+08
Q80VP1;Q80VP1-2;D3Z4V3;D3Z550;Q3TZ84;Q91W69	Epsin-1	Epn1	4	88616000	0.00E+00	8.86E+07
Q80W22;F7AFM3	Threonine synthase-like 2	Thnsl2	5	224180000	0.00E+00	2.24E+08
Q80W94	2-acylglycerol O-acyltransferase 2	Mogat2	7	478590000	0.00E+00	4.79E+08
Q80WJ7;E9PUX0;Q3TAB3;F6QHD1;F6ZSG0;F6ZQL0;F6QFT1	Protein LYRIC	Mtdh	6	265760000	0.00E+00	2.66E+08
Q80WS3	rRNA/tRNA 2-O-methyltransferase fibrillarin-like protein 1	Fbll1	4	31323000	0.00E+00	3.13E+07
Q80X50-2;Q80X50-4;Q80X50;Q80X50-5;Q8BJ53;Q80X50-3;Q812D4;Q812D5	Ubiquitin-associated protein 2-like	Ubap2l;lig-2a	5	87610000	0.00E+00	8.76E+07
Q80X54;Q91YJ2	Sorting nexin-4	Snx4	10	289240000	0.00E+00	2.89E+08
Q80X85	28S ribosomal protein S7, mitochondrial	Mrps7	6	236740000	0.00E+00	2.37E+08
Q80X90;Q3T9V9;D3YW87;D3Z576;Q8VHX6-2;Q8VHX6;Q8BTM8-2;Q3UXJ8	Filamin-B	Flnb	84	7250500000	0.00E+00	7.25E+09
Q80X95;Q6NTA4;G3UYP1	Ras-related GTP-binding protein A;Ras-related GTP-binding protein B	Rraga;Rragb	4	127810000	0.00E+00	1.28E+08
Q80XL6;D3YTQ5;Q7TNH5;F6U473	Acyl-CoA dehydrogenase family member 11	Acad11	15	1375100000	0.00E+00	1.38E+09
Q80XN0;D3Z2Y8;A1E283	D-beta-hydroxybutyrate dehydrogenase, mitochondrial	Bdh1	14	7636300000	0.00E+00	7.64E+09
Q80Y09;Q9WU78;Q9WU78-3;Q6ZPS9;Q9WU78-2	Programmed cell death 6-interacting protein	Pdcd6ip	27	2623200000	0.00E+00	2.62E+09
Q80Y61;E9QAX1;Q80Y61-2	Brain-specific angiogenesis inhibitor 1-associated protein 2-like protein 2	Baiap2l2	5	186910000	0.00E+00	1.87E+08
Q80YD1;M0QWM4	ATP-dependent RNA helicase SUPV3L1, mitochondrial	Supv3l1	5	54076000	0.00E+00	5.41E+07
Q80YR5;Q6A0C0;Q3UGR1;Q3B844;F6VRR0;D6RHP9;F6XJ79;F6Z0Y5	Scaffold attachment factor B2	Safb2;mKIAA0138	7	27160000	0.00E+00	2.72E+07
Q80Z19;Q8CIA2;Q0P622;Q0P623;Q17S18;O88711;Q9WVG0;F6QGV1;Q9R1L0	Mucin-2	Muc2	52	11841000000	0.00E+00	1.18E+10
Q80ZS3	28S ribosomal protein S26, mitochondrial	Mrps26	3	112770000	0.00E+00	1.13E+08
Q80ZZ0;Q8K1X5;Q9WVK4;Q3TGS1;Q3T9A1;Q3TUW9;Q3TIT3;Q3TCK3;Q9QXY6;Q8R0V6	EH domain-containing protein 1	Ehd1	20	804370000	0.00E+00	8.04E+08
Q810A3;Q6P3Y6	Tetratricopeptide repeat protein 9C	Ttc9c	4	109060000	0.00E+00	1.09E+08
Q810A7;Q810A7-2;Q9CTM9	ATP-dependent RNA helicase DDX42	Ddx42	9	228880000	0.00E+00	2.29E+08
Q812G0-2;Q812G0;D3Z166	Alpha-1,3-mannosyl-glycoprotein 4-beta-N-acetylglucosaminyltransferase A;Alpha-1,3-mannosyl-glycoprotein 4-beta-N-acetylglucosaminyltransferase A soluble form	Mgat4a	3	154050000	0.00E+00	1.54E+08
Q85ZZ3;Q85ZY9;Q62321;Q85ZZ1;Q85ZZ4;Q3U531;F6TIX5;Q8HWB4;Q60678;Q05A75;Q8CGD8;P14432;Q4KN84;G3UZR8;Q4KN85;G3UZL7;Q62323;Q85ZZ2;Q85ZZ0;Q85ZY8;Q4KN87;Q95551;Q31202	H-2 class I histocompatibility antigen, TLA(B) alpha chain	MumuTL;H2-T3;H2-T18	4	94138000	0.00E+00	9.41E+07
Q8R2U8;Q8BFP9;Q8BFP4	[Pyruvate dehydrogenase (acetyl-transferring)] kinase isozyme 1, mitochondrial	Pdk1	8	461120000	0.00E+00	4.61E+08
Q8BFR5;D3YVN7;Q8BFR5-2	Elongation factor Tu, mitochondrial;Elongation factor Tu	Tufm;Gm9755	21	13314000000	0.00E+00	1.33E+10
Q8BFS6-3;Q8BFS6-4;Q8BFS6;D3Z7F7;Q8BFS6-2	Serine/threonine-protein phosphatase CPPED1	Cpped1	3	185650000	0.00E+00	1.86E+08
Q8BFW7;Q8BFW7-4;Q8BFW7-5;Q8BFW7-3;Q8BFW7-2	Lipoma-preferred partner homolog	Lpp	8	224180000	0.00E+00	2.24E+08
Q8BFY6	Peflin	Pef1	3	156210000	0.00E+00	1.56E+08
Q8BFZ3	Beta-actin-like protein 2	Actbl2	9	60754000000	0.00E+00	6.08E+10
Q8BFZ9	Erlin-2	Erlin2	15	3445000000	0.00E+00	3.45E+09
Q8BG51;Q8BG51-2;Q8BG51-3;Q8BG51-4;Q7TPW0;F7ASU3	Mitochondrial Rho GTPase 1	Rhot1	4	155050000	0.00E+00	1.55E+08
Q8BGC0	HIV Tat-specific factor 1 homolog	Htatsf1	3	43917000	0.00E+00	4.39E+07
Q8BGH2	Sorting and assembly machinery component 50 homolog	Samm50	12	1542500000	0.00E+00	1.54E+09
Q8BGI5-2;Q8BGI5;D3Z323	Peroxisome assembly protein 26	Pex26	3	39718000	0.00E+00	3.97E+07
Q8BGR9;Q8BGR9-2	Ubiquitin-like domain-containing CTD phosphatase 1	Ublcp1	3	46478000	0.00E+00	4.65E+07
Q8BGS2;Q8BGS2-2	BolA-like protein 2	Bola2	3	118200000	0.00E+00	1.18E+08
Q8BGX2	Uncharacterized protein C19orf52 homolog		3	114120000	0.00E+00	1.14E+08
Q8BH04;Q8R3X7;Q3UGF0;Q3UQD8	Phosphoenolpyruvate carboxykinase [GTP], mitochondrial	Pck2	19	1420200000	0.00E+00	1.42E+09
Q8BH24;Q14B57	Transmembrane 9 superfamily member 4	Tm9sf4	4	221180000	0.00E+00	2.21E+08
Q8BH43;Q80UQ8;Q3T9Z7;B1AUN0;Q3U3E7;Q8BZD7	Wiskott-Aldrich syndrome protein family member 2	Wasf2	3	61103000	0.00E+00	6.11E+07
Q8BH58	TIP41-like protein	Tiprl	3	88234000	0.00E+00	8.82E+07
Q8BH59	Calcium-binding mitochondrial carrier protein Aralar1	Slc25a12	17	664460000	0.00E+00	6.64E+08
Q8BH78;Q8K3G7;Q8BHF5;Q99P72;Q78NS1;Q99P72-1;Q99P72-3	Reticulon;Reticulon-4	Rtn4	4	1086800000	0.00E+00	1.09E+09
Q8BH80;Q9QY76;Q3TA54;Q3TU78	Vesicle-associated membrane protein-associated protein B	Vapb	7	472910000	0.00E+00	4.73E+08
Q8BH95;F6T930;Q8BU95	Enoyl-CoA hydratase, mitochondrial	Echs1	13	3810200000	0.00E+00	3.81E+09
Q8BHB9	Chloride intracellular channel protein 6	Clic6	9	735450000	0.00E+00	7.35E+08
Q8BHC2;Q9CX00	IST1 homolog	Ist1	4	116310000	0.00E+00	1.16E+08
Q8BHC4;B0QZX9;Q6PDP7	Dephospho-CoA kinase domain-containing protein	Dcakd	4	88628000	0.00E+00	8.86E+07
Q8BHE8	Uncharacterized protein C2orf47 homolog, mitochondrial		3	21291000	0.00E+00	2.13E+07
Q8BHG9	CGG triplet repeat-binding protein 1	Cggbp1	3	56736000	0.00E+00	5.67E+07
Q8BHJ5	F-box-like/WD repeat-containing protein TBL1XR1	Tbl1xr1	4	16389000	0.00E+00	1.64E+07
Q8BHS3	Pre-mRNA-splicing factor RBM22	Rbm22	3	38899000	0.00E+00	3.89E+07
Q8BI72	CDKN2A-interacting protein	Cdkn2aip	3	36054000	0.00E+00	3.61E+07
Q8BI84;J3KMH5;J3KMG3;Q8BI84-3;Q8BI84-2	Melanoma inhibitory activity protein 3	Mia3	4	65701000	0.00E+00	6.57E+07
Q8BIJ6;E9PWN2;Q8R2M5;Q8BIL6;E9PWN3;Q810V2;Q8C1P9	Isoleucine--tRNA ligase, mitochondrial	Iars2	24	1515800000	0.00E+00	1.52E+09
Q8BIL5;Q8BIL5-2	Protein Hook homolog 1	Hook1	3	58777000	0.00E+00	5.88E+07
Q8BIP0;Q811F8;Q8BIE1	Aspartate--tRNA ligase, mitochondrial	Dars2	10	262900000	0.00E+00	2.63E+08
Q8BJ03-2;Q8BJ03	Cytochrome c oxidase assembly protein COX15 homolog	Cox15	3	73133000	0.00E+00	7.31E+07
Q8BJ64;Q8BIU1;Q8BY20	Choline dehydrogenase, mitochondrial	Chdh	19	3508200000	0.00E+00	3.51E+09
Q8BJ71;Q3TFC8;Q8BJ71-2	Nuclear pore complex protein Nup93	Nup93	13	500480000	0.00E+00	5.00E+08
Q8BJF9	Charged multivesicular body protein 2b	Chmp2b	3	51970000	0.00E+00	5.20E+07
Q8BJW6;Q8BJW6-2;D3YZZ6;D6RFN2;D6RGA6	Eukaryotic translation initiation factor 2A;Eukaryotic translation initiation factor 2A, N-terminally processed	Eif2a	14	541360000	0.00E+00	5.41E+08
Q8BJY1;Q921U5	26S proteasome non-ATPase regulatory subunit 5	Psmd5	9	629430000	0.00E+00	6.29E+08
Q8BJZ4	28S ribosomal protein S35, mitochondrial	Mrps35	6	537410000	0.00E+00	5.37E+08
Q8BK30	NADH dehydrogenase [ubiquinone] flavoprotein 3, mitochondrial	Ndufv3	3	150350000	0.00E+00	1.50E+08
Q8BK48;Q149K3;F6Z9B9;Q08ED5;Q9D998;Q6AW46	Pyrethroid hydrolase Ces2e	Ces2e	18	19078000000	0.00E+00	1.91E+10
Q8BK67;A2AWQ2	Protein RCC2	Rcc2	12	1357200000	0.00E+00	1.36E+09
Q8BK72;Q80ZI4;Q6A096	28S ribosomal protein S27, mitochondrial	Mrps27	11	431570000	0.00E+00	4.32E+08
Q8BKC5;Q3TT04;Q8BKC5-2;Q7TN23;Q6NZC1;Q9CYG6;A3KMD2;Q8BIV3	Importin-5	Ipo5	19	810260000	0.00E+00	8.10E+08
Q8BKS9;Q8C0F4;Q7TMX0	Pumilio domain-containing protein KIAA0020	Kiaa0020;D19Bwg1357e	3	34929000	0.00E+00	3.49E+07
Q8BKZ9	Pyruvate dehydrogenase protein X component, mitochondrial	Pdhx	4	257860000	0.00E+00	2.58E+08
Q8BL66;Q05CS7;Q3TQY5	Early endosome antigen 1	Eea1	15	488810000	0.00E+00	4.89E+08
Q8BLN5	Lanosterol synthase	Lss	16	1871100000	0.00E+00	1.87E+09
Q8BM55;D3Z6S1;Q8BM55-3;Q8BM55-2	Transmembrane protein 214	Tmem214	10	183020000	0.00E+00	1.83E+08
Q8BM96	Probable G-protein coupled receptor 128	Gpr128	4	113680000	0.00E+00	1.14E+08
Q8BMA6;A2AAN2;Q8K258	Signal recognition particle subunit SRP68	Srp68	10	475610000	0.00E+00	4.76E+08
Q8BMD8;Q8R225	Calcium-binding mitochondrial carrier protein SCaMC-1	Slc25a24	15	1104600000	0.00E+00	1.10E+09
Q8BMF4;Q99LL2	Dihydrolipoyllysine-residue acetyltransferase component of pyruvate dehydrogenase complex, mitochondrial	Dlat	14	2429700000	0.00E+00	2.43E+09
Q8BMJ3	Eukaryotic translation initiation factor 1A, X-chromosomal	Eif1ax	6	521060000	0.00E+00	5.21E+08
Q8BMS1;Q3TB39	Trifunctional enzyme subunit alpha, mitochondrial;Long-chain enoyl-CoA hydratase;Long chain 3-hydroxyacyl-CoA dehydrogenase	Hadha	30	17302000000	0.00E+00	1.73E+10
[truncated: 661 more rows]
