# Supplementary material for: A SILAC-Based Method for Quantitative Proteomic Analysis of Intestinal Organoids
Source: Sci Rep. 2016 Nov 30;6:38195. doi: 10.1038/srep38195 (PMC5128881; doi:10.1038/srep38195)
Supplement: Supplementary Table 2 [file srep38195-s3.xls]

## Sheet: proteinGroups
Protein IDs	Protein names	Gene names	Peptides	Ratio M/L n1-10	Ratio H/L n1-10	Ratio M/L n1-15	Ratio H/L n1-15	Ratio M/L n1-20	Ratio H/L n1-20	Ratio M/L n1-25	Ratio H/L n1-25	Ratio M/L n1-30	Ratio H/L n1-30	Ratio M/L n2-10	Ratio H/L n2-10	Ratio M/L n2-15	Ratio H/L n2-15	Ratio M/L n2-20	Ratio H/L n2-20	Ratio M/L n2-25	Ratio H/L n2-25	Ratio M/L n2-30	Ratio H/L n2-30
Q3UZL8;A0PJ97;A0JLN1;F8VQC1;E9Q740;Q3UU23;Q9CS54	Signal recognition particle subunit SRP72	Srp72	7	0.46445	0.49014	0.72984	4.3056							0.55235	0.66946			0.73046	0.5643			0.8097	0.91945
A0JLV3;B2RVD5;B2RTK3;Q8CBB6;Q921L4;Q8CGP2;Q8CGP1;Q6ZWY9;Q64525;Q64478;Q64475;P10854;P10853;Q8CGP2-2;Q8VEE3;G3X9D5;A0JNS9;Q9D2U9;Q8CGP0;Q64524;P70696;Q8C622	Histone H2B;Histone H2B type 1-P;Histone H2B type 1-K;Histone H2B type 1-C/E/G;Histone H2B type 2-B;Histone H2B type 1-H;Histone H2B type 1-B;Histone H2B type 1-M;Histone H2B type 1-F/J/L;Histone H2B type 3-A;Histone H2B type 3-B;Histone H2B type 2-E;Histone H2B type 1-A	Hist1h2bj;Hist1h2bk;Hist1h2bm;Hist1h2br;LOC665622;Hist1h2bp;Hist1h2bc;Hist2h2bb;Hist1h2bh;Hist1h2bb;Hist1h2bf;Hist1h2ba;Hist3h2ba;Hist3h2bb;Hist2h2be	6	0.8526	0.70549	0.28458	0.38921	0.66571	1.1071	0.93769	1.0197	0.69208	2.7274	0.27725	0.4347	0.57531	0.51183	1.0167	0.84268	0.78927	0.93047	0.89875	0.90271
A0JNY7;Q62448-2;Q62448;Q3U9U9;F7CBP1;G3XA17;Q3URI0	Eukaryotic translation initiation factor 4 gamma 2	Eif4g2	13			1.5819	0.39213					0.57978	1.3834	0.42907	0.45839	0.48791	0.6555	0.62306	0.56284	0.63622	0.82775	0.79665	0.73507
Q8BVQ0;A0MNP4;Q9ERF3;D6RJ72;D6RDC7;Q8BKW0	WD repeat-containing protein 61;WD repeat-containing protein 61, N-terminally processed	Wdr61	4							0.79007	0.91568											0.90483	0.76644
A0PJI0;Q9R1C7-2;Q9R1C7	Pre-mRNA-processing factor 40 homolog A	Prpf40a	3
B7ZN52;F6TFN2;E9PYI7;F6VG99;Q6ZQ32;E9PYF4;A0T1J8		Lmo7	3
A0ZNJ2;Q99L13	3-hydroxyisobutyrate dehydrogenase;3-hydroxyisobutyrate dehydrogenase, mitochondrial	Hibadh	4	0.49112	0.42415					0.88945	1.0391							0.63126	0.65173			1.3134	0.88085
A1BN54;Q7TPR4;Q99LJ3;Q9JI91;Q5FW75;Q8K3Q4;O88990;D3YY95	Alpha-actinin-1	Actn1	45	0.49253	0.51776	0.55136	0.52844	0.60917	0.88785	0.70006	1.04	0.76288	0.82325	0.75523	0.74597	0.57599	0.75574	0.74151	0.57558	0.95261	1.0882	0.79811	0.80158
Q3TU85;Q3TAI8;A1E2B8;Q61696;P17879	Heat shock 70 kDa protein 1A;Heat shock 70 kDa protein 1B	Hspa1b;Hspa1a	11									1.0028	1.1983							0.9344	0.93835	0.881	0.63733
A1L0U6;A2AS98;P28660-2;P28660	Nck-associated protein 1	Nckap1	4
A1L3B8;P26516	26S proteasome non-ATPase regulatory subunit 7	Psmd7	8	0.5245	0.5636			0.88013	0.84886	0.84764	1.3336	0.61407	0.82623	0.62114	0.68355	0.60045	0.65558	0.83737	0.72561	0.9695	1.1658	0.93932	0.74493
E9Q4Y1;Q9D932;E9Q5Z6;A1L3C0;Q3UQ40		Adh6a	9											0.42244	0.9998					0.83075	1.0668	0.24755	0.22658
A2A547;Q5I0T8;P84099	Ribosomal protein L19;60S ribosomal protein L19	Rpl19	5	0.76506	0.85091	0.33236	0.49316	0.79096	1.1627	0.70082	1.0283	0.70883	1.159	0.3426	0.49583	0.62664	0.71827	1.1184	0.71546	0.75096	0.91355	0.79962	0.71227
A2A5N2;Q9CQV8-2;Q9CQV8;A2A5N1	14-3-3 protein beta/alpha;14-3-3 protein beta/alpha, N-terminally processed	Ywhab	10	0.53039	0.57351	0.52055	0.52804	0.6062	0.77288	0.70737	0.94401	0.73841	0.80391	0.71134	0.72085	0.55307	0.77983	0.70168	0.52897	0.87801	1.0929	0.86722	0.74628
A2A6U3;Q80UG5-3;Q80UG5;A2A6U5;Q80UG5-2;Q3TDR9;A8Y5D3	Septin-9	2009-09-01	7	0.61217	0.88204	0.36039	0.89134	0.71607	1.0136									0.72049	0.82374	0.74129	0.96285	0.84571	0.78907
A2A7S7;Q91WQ3;F6VXZ2	Tyrosine--tRNA ligase, cytoplasmic;Tyrosine--tRNA ligase, cytoplasmic, N-terminally processed	Yars	13	0.59702	0.54	0.44411	0.49684	0.82823	0.92415	0.82256	0.89457	1.1746	1.1529	0.51863	0.4993			0.76552	0.50575	1.1503	0.89104	0.69866	0.75632
E9QKA4;A2A8V8;A2A8V9;E9PUK6;Q52KI8-2;Q52KI8;A2A983;F6T4M4;F7BWM1	Serine/arginine repetitive matrix protein 1	Srrm1	3											0.72479	0.65186			0.56324	0.5259			0.94477	0.8766
A2AA71;Q3U2P1;A4FUV5;Q8BJ88;A2AA72;Q3U2P1-2	Protein transport protein Sec24A	Sec24a	8	0.55486	0.42727	0.23218	0.31777							0.38195	0.51441							0.51442	0.47976
Q3TLU0;A2ABY3;Q540F5;Q3USD5;Q922E4;Q9CTB5	Ethanolamine-phosphate cytidylyltransferase	Pcyt2	3
Q61833;A2ACG7;Q3U505;Q9DBG6	Dolichyl-diphosphooligosaccharide--protein glycosyltransferase subunit 2	Rpn2	16	0.76254	0.50906	0.28122	0.31987	0.71636	0.95107	0.79855	1.0498	0.61676	1.897	0.23482	0.37851	0.52664	0.40047	0.55691	0.76694	0.59797	0.79892	0.91064	0.84433
A2ADY9	Protein DDI1 homolog 2	Ddi2	5					0.62336	0.71909					0.57988	0.69588					0.63422	0.7911
A2AEK1;B3V099;B3V097;Q8BIQ5-2;Q8BIQ5;A2AEJ8;F6ZKC7;A2AEK3	Cleavage stimulation factor subunit 2	Cstf2	3
A2AFJ1;Q60973;A2AFI9;Q8C5H3;Q3UJI2;Q3UX53;F6ZLC6;F6U539	Histone-binding protein RBBP7	Rbbp7	12	0.47379	0.54574	0.52199	0.54084	0.55714	1.0008	0.63151	0.81931	0.8394	0.79471	0.803	0.62708	0.55321	0.85121	0.6855	0.49625	0.93257	1.2283	1.0099	0.85903
Q4JG03;A2AFQ0;Q7TMY8-3;Q7TMY8;Q7TMY8-2;Q7TMY8-4;F6XP90;Q8BKX3;F6UYC1;Q8C0G8;Q3TNP1	E3 ubiquitin-protein ligase HUWE1	Huwe1	8											0.59325	0.56743	0.50145	0.68517					0.69476	0.50749
Q8BQW4;A2AH25;Q5FWK3;Q8C5A0	Rho GTPase-activating protein 1	Arhgap1	9	0.53285	0.41137	0.36911	0.43687	0.79759	0.76899	1.0902	1.3605	0.97122	1.1354					0.78671	0.67099			1.0841	0.73883
Q543F1;Q3U5Q3;Q3TMY8;A2AH85;Q6A0E3;O08810;G3UZ34;Q7TMX4;G3UXK8	116 kDa U5 small nuclear ribonucleoprotein component	Eftud2	27	0.42263	0.44471	0.40359	0.37888	0.58249	0.68072	0.54996	0.76659	0.57257	0.50462	0.56884	0.53532	0.50277	0.71616	0.60977	0.52486	0.82161	1.0463	0.77701	0.65657
A2AJ72;Q3ULP9;Q3TIX6;F7AM43;F6S444		Fubp3	5			0.50546	0.42953							1.0287	0.85825			0.96881	0.64175			0.93971	0.77302
A2AJY7;A2AJY5;A2AJY2;O35206	Collagen alpha-1(XV) chain;Restin	Col15a1	4
Q6P6I7;A2AL12;Q5FB19;Q3UZG3;Q8BG05;Q5U3M2;Q58E39;A2AL13	Heterogeneous nuclear ribonucleoprotein A3	Hnrnpa3	15	0.47659	0.5519	0.49362	0.53141	0.62905	0.96916	0.68446	0.90255	0.81597	0.89415	0.73141	0.65914	0.56649	0.88195	0.65319	0.61437	0.92022	1.1517	0.92512	0.84831
Q6DI78;A2AMI7;A2AMI2;Q80XI3-2;Q80XI3-4;Q80XI3;Q80XI3-3;Q3V075	Eukaryotic translation initiation factor 4 gamma 3	Eif4g3	6
A2AMU9;Q9D0I8;Q9QYY3;A2AMV1;D6RCI7	mRNA turnover protein 4 homolog	Mrto4;mg684	3															0.96077	0.64612
A2AN08-3;A2AN08;A2AN08-5;F6SSP6;A2AN08-2	E3 ubiquitin-protein ligase UBR4	Ubr4	6											0.39035	0.52402
Q684Q6;B7ZCL8;A2AN84;Q542P4;P70290;B7ZCL9;B7ZCM0;Q3THA8;D6RFD5;B7ZCM1	55 kDa erythrocyte membrane protein	Mpp1	6	0.5244	0.63809			0.90228	0.53296	1.2971	1.3222	0.62016	1.0658	0.4095	0.587	0.54624	0.39727	0.83818	0.63757	0.74725	0.94595	0.92993	0.47104
Q8N9U3;Q8C1A8;Q8C141;A2AQN4;Q9QXG4;Q8C113;A2AQN5;F7CU63;D6RHA7;Q8BY91	Acetyl-coenzyme A synthetase, cytoplasmic	Acss2	11	0.59818	0.64412	0.40811	0.50469	0.65201	1.2988	0.87856	1.1151			0.4918	0.52401							0.78569	0.84282
A2AQR0;Q64521	Glycerol-3-phosphate dehydrogenase, mitochondrial	Gpd2	27	0.57568	0.52272	0.38933	0.43198	0.96495	0.9293	1.1401	1.2893	0.71631	1.1222	0.51743	0.57457	0.63545	0.50792	0.76702	0.77132	0.88114	0.91556	0.9359	0.47514
E9Q8N1;E9Q8K5;A2ASS6;A2ASS6-2;Q9CV48;Q9CTL3;Q8R112;Q8C139;F7CR78;A2ASS6-3	Titin	Ttn	4
Q3V458;A2ATI8;A2ATI6;Q3TG07;A2ATI9;Q3TX06;Q3TIK1;Q99JX3-2;Q99JX3	Golgi reassembly-stacking protein 2	Gorasp2	4															0.7172	0.43363			0.60794	0.58431
A2AU61;Q3U3F6;Q3TGD3;A2AU62;Q64012-2;Q64012;A2AU60	RNA-binding protein Raly	Raly	6	0.67737	0.60916	0.55146	0.47002	0.6695	0.91805	0.80549	0.9528	0.80471	0.98731	0.4779	0.52751	0.56942	0.77465	0.76847	0.56137	1.0332	1.1037	0.97853	0.81457
F6VQ81;Q3TUJ9;Q8BKP1;Q3TAI4;Q9CZ22;A2AUD5;Q9CYZ2	Tumor protein D54	Tpd52l2	3											0.78405	0.80665	0.65367	0.73643	0.67686	0.49051	0.96547	1.3086	0.83944	0.74207
A2AVJ7;Q99PL5;Q99PL5-10;Q99PL5-9;Q99PL5-8;Q99PL5-7;Q99PL5-6;Q99PL5-5;Q99PL5-4;Q99PL5-3;Q99PL5-2;Q99PL5-12;Q99PL5-11;Q8C7E8;Q8CAB9;Q3ULC0	Ribosome-binding protein 1	Rrbp1	25	0.63977	0.66973	0.32256	0.39581	0.71334	0.89549	0.73149	0.82069	0.98541	3.4216	0.30212	0.53003	0.61776	0.63154	0.73845	0.72083	0.68081	0.96833	0.74297	0.73704
A2AW05;Q05DR5;Q08943;Q08943-2	FACT complex subunit SSRP1	Ssrp1	10	0.51239	0.51152	0.43974	0.53714	0.44964	0.98933	0.58525	0.76156	0.72938	0.75341	0.68118	0.63206	0.55768	0.76682	0.70539	0.50022	1.0048	1.2521	0.79735	0.90154
Q9DBH1;A2AWT7;A2AWT6;A2AWT5;P25976-2;P25976		Ubtf	3
A2BE93;Q5U445;Q3T9S3;Q9EQU5;A2BE92;Q9EQU5-2;Q9EQU5-3	Protein SET	Set;BC085271	8	0.48447	0.52194	0.49427	0.53673	0.5876	0.79013	0.74339	1.0265	0.82989	0.86436	0.72916	0.72785	0.48002	0.6623	0.73127	0.58006	0.88398	1.1359	0.81805	0.86424
Q3UDA2;A2BFF8;A2BFF7;D6Q0F7;Q3TPJ8;A2BFF5;A2BFF9;D6Q0F6;D6Q0F5;O88487	Cytoplasmic dynein 1 intermediate chain 2	Dync1i2	3															0.75151	0.43503
A2BGI8;Q4G0C5;Q3UWH9;Q9D868-2;A2BGI9;Q3UY37;Q9D868	Peptidyl-prolyl cis-trans isomerase;Peptidyl-prolyl cis-trans isomerase H	Ppih	3
E9QAQ7;A2BH40-4;A2BH40-2;A2BH40-3;A2BH40	AT-rich interactive domain-containing protein 1A	Arid1a	3
A2CES4;Q9CQI7;Q62379	U2 small nuclear ribonucleoprotein B	Snrpb2	4																	0.82276	0.93101
A2ICG8;B9VVT7;B9VVT5;B9VVT6;P49698-2;P49698	Hepatocyte nuclear factor 4-alpha	Hnf4a	4			0.19403	0.25774					0.66381	2.9323	0.31877	0.45728							1.0513	0.76117
A2RRJ4;Q924C1-2;Q924C1	Exportin-5	Xpo5	3
A2RS22;Q9WUM3;D3YUG6	Coronin;Coronin-1B	Coro1b	7			0.51888	0.60201	0.77422	0.94788			0.74281	0.90205	0.70501	0.68402	0.59541	0.75941	0.73525	0.49685	0.90263	1.1664	0.96914	0.61284
A2RS23;Q11136;G3UXC5	Xaa-Pro dipeptidase	Pepd	9			0.29184	0.32393							0.65997	0.7894			0.85717	0.42301	0.85178	0.9923	0.38539	0.44659
A2RS68;Q62376;Q9CR32;Q6ZWP0;Q7TT81;Q62376-2;Q99LY5	U1 small nuclear ribonucleoprotein 70 kDa	Snrnp70	8	0.44644	0.61086	0.51816	0.44099			0.61275	0.70216	0.64424	0.49338	0.71417	0.5974			0.68633	0.59487	0.97084	1.218	0.85333	0.82683
A2RSB1;B7ZNL2;Q8C1W9;Q78ZA7	Nucleosome assembly protein 1-like 4	Nap1l4	7	0.58843	0.62039			0.46912	0.92904					0.89285	0.7862			0.7767	0.66376	1.0238	1.4251	0.87561	0.92625
A2RSV8;P19783;M0QWX7;D6RG40	Cytochrome c oxidase subunit 4 isoform 1, mitochondrial	Cox4i1	8	0.59393	0.62505	0.40287	0.36956	0.66451	1.1454	0.763	1.2299	0.88958	1.4889	0.51881	0.61865	0.45352	0.79849	0.67939	0.61139	0.8733	1.1378	0.83252	0.75626
A2RSX9;E9Q3G5;G5E8V9;Q3TVE1;E9QAY5		Arfip1	4																	0.77204	0.92442
A2RTJ4;P97466	Noggin	Nog	3
A2RTT4;P61089;Q9CQ37	Ubiquitin-conjugating enzyme E2 N	Ube2n	7	0.53966	0.53425	0.3871	0.51604	0.5862	0.85732	0.72156	0.88938	0.78332	0.75971	0.5697	0.57997	0.60146	0.71865	0.71046	0.50269	0.74412	1.0549	0.65722	0.65994
Q91YZ8;D3Z5M2;A3KFU5;A3KFU8;Q99LF8;Q6PHQ9;Q3UX16		Pabpc4;Gm10110	13			0.29337	0.36396			0.87987	1.1699			0.66387	0.73909			0.90668	0.53316	0.86753	0.78058	1.0139	0.8381
A3KMJ8;P61759;Q3TIR6	Prefoldin subunit 3	Vbp1	4											0.97844	0.80162			0.75458	0.61873	0.97373	1.1826	0.74809	0.87677
A3KML3;F6YY69;F6VW30;P68254-2;P68254	14-3-3 protein theta	Ywhaq	12	0.53255	0.54432	0.51235	0.5424	0.65452	0.96573	0.70194	0.99145	0.67556	0.78404	0.78111	0.69234	0.52338	0.76653	0.719	0.54534	0.92583	1.0976	0.82536	0.789
A3KMP2;A3KMP2-2;D6RH59	Tetratricopeptide repeat protein 38	Ttc38	4
Q7JD03;Q7JCZ1;Q5GA81;K7XKA7;K7XK22;A3R481;A3R455;P00405;A3E4B0	Cytochrome c oxidase subunit 2	COX2;mt-Co2;COXII;Mtco2	6	0.58137	0.60262	0.38019	0.31064	0.66772	1.147	0.66026	1.1752	0.74287	1.2465	0.69296	0.72594	0.44193	0.7842	0.66316	0.71516	0.71617	1.1081	0.81189	0.6928
Q3UVI0;Q3UQ68;Q9MD82;Q7JCZ8;Q7GIP3;Q4JFM6;N0DTI5;K7XJX5;B9V1K9;B9V192;A3R488;A3R462;P03921;Q3UQD2;Q3TRR5;A3E4B7;Q5GA74;A3R4A1	NADH-ubiquinone oxidoreductase chain 5	mt-Nd5;ND5;Nd5;Mtnd5;mt-Nd6	3	0.67442	0.6287									0.41991	0.49748			0.67918	0.51694
A4FUS1;Q641N3;Q5CZY9;P14131	40S ribosomal protein S16	Rps16	10	0.75306	0.71428	0.27066	0.34417	0.82513	1.0852	0.75673	0.90021	0.67363	1.1573	0.24115	0.40815	0.56226	0.50287	0.94285	0.69262	0.567	0.64951	0.71905	0.55384
H3BJ51;A4FUU4;Q64FW2;H3BKK1;F7CW61	All-trans-retinol 13,14-reductase	Retsat	6	0.72931	0.53214									0.32164	0.458	0.46652	0.52198	0.62553	0.95801	0.84151	1.1377
A5GZX3;Q9CPU0	Lactoylglutathione lyase	Glo1	11	0.48043	0.55768	0.4541	0.56591	0.68175	0.79282	0.68965	0.9961	0.78106	0.73776	0.74107	0.82474	0.58837	0.67358	0.83858	0.52883	0.90311	1.0938	0.67794	0.61822
Q52LA0;Q3UL35;A5XZ79;A5XZ78;Q8K419;O54891;A5XZ82;A8DEK1;A8DEJ7;A8DEH6;A8DEG8	Galectin;Galectin-4	Lgals4	14	0.59634	0.53307	0.37294	0.48384	0.75588	0.79543	1.0141	1.1938	0.76269	1.0482	0.54876	0.77947	0.54999	0.56345	0.92512	0.66033	0.81409	0.96826	0.80174	0.55969
B1AXN9;A7E215;P18654;B1AXP0;B1AXN5	Ribosomal protein S6 kinase alpha-3	Rps6ka3	10
A7ISP9;F8WJ93;Q3UMY5-4;Q3UMY5-2;Q3UMY5-3;Q3UMY5;Q3TGL8	Echinoderm microtubule-associated protein-like 4	Eml4	13	0.63939	0.69165	0.20508	0.27515	0.73777	0.93848			0.97574	4.4243	0.25453	0.47986	0.60164	0.4471	0.66296	0.87225	0.62555	0.97012	0.70669	0.80186
G8JL68;A7UQY4;Q8C854-3;Q8C854;F6XJA1;A2ATP5;A2ATP6;Q8C854-1;Q8C854-2	Myelin expression factor 2	Myef2	3
A7VJ98;Q80X87;Q9CQI3;D3Z2F6;D3YY16;A7VJA4;Q9ERL7	Glia maturation factor beta	Gmfb	3
Q3TMT4;Q3THE7;A7VL18;Q9JLJ2;Q3UDG0;Q3V1N7;Q3U367;Q3TG52;Q9CRH9	4-trimethylaminobutyraldehyde dehydrogenase	Aldh9a1	17	0.53424	0.60491	0.44745	0.52831	0.52164	0.88922	0.77147	1.0355	0.86712	0.8651	0.65863	0.67739	0.50343	0.6679	0.64879	0.5707	0.91317	1.1752	0.71362	0.74018
A7VMV2;Q99KP3;Q9D221	Lambda-crystallin homolog	Cryl1	11	0.55264	0.44267	0.50676	0.62618	0.53268	0.8348	1.0674	1.4138	0.69081	0.69325	0.59422	0.82858	0.42894	0.58105	0.77289	0.58842	0.79296	1.0713	0.61306	0.5246
D0VYV7;A7YY80;D0VYV6;Q9WV92-7;Q9WV92-6;Q9WV92-4;Q9WV92-5;Q9WV92-3;Q9WV92;Q9WV92-2;Q9WV92-8;Q8BGK4;B6ZHD1;A7MCX4;Q8BT38	Band 4,1-like protein 3;Band 4,1-like protein 3, N-terminally processed	Epb4,1l3;Epb41l3	8			0.53961	0.46995
Q7TQD5;Q3UGT1;A8ASF5;P97742;Q3UIM5;Q924X2	Carnitine O-palmitoyltransferase 1, liver isoform	Cpt1a	11					2.481	1.9364			1.1981	1.6885	0.36078	0.64602			0.61911	0.72472			0.93824	0.65805
Q80ZP8;A8C1V1;Q3TMX5;Q9CXI5	Mesencephalic astrocyte-derived neurotrophic factor	Manf	4											0.38743	0.61976					0.87828	0.86935	0.6943	0.63603
A8DUK4;D4N6R6;A8DUQ1;A8DUN2;A8DUP0;A8DUL2;A8DUL0;A8DUK7;A8DUK2;D4N6V9;D0U270;D0U269;A8DUP7;A8DUK0;A8DUQ5;A8DUL7;A8DUM2;P02088;A8DUP5;A8DUL5;D4N6U4;B1Q450;A8DUP3;E9Q223;Q9QUN8;Q54AH9;Q549D9;D4N6N9;D4N6M2;D0U293;D0U285;D0U284;A8DV59;A8DV41;P02089;D4N6N2;CON__Q3SX09;Q61650;CON__P02070;P02104	Hemoglobin subunit beta-1	Hbbt1;Hbb-b1;HBB1;Hbb-bs	9			0.1045	0.24239			0.1092	0.16371	0.072516	0.11538	0.089689	0.12237	0.10074	0.40552	0.11098	0.090074	0.093544	0.10055	0.086313	0.099864
A8IP69;P61982	14-3-3 protein gamma;14-3-3 protein gamma, N-terminally processed	Ywhag	6	0.51131	0.58126	0.34959	0.44193	0.82842	0.84158			0.75975	0.82274	0.71295	0.75632			0.77055	0.68	0.92164	0.99675	0.8252	0.65666
B0R091;P61022	Calcineurin B homologous protein 1	Chp1	4	0.56243	0.49431																	0.86429	0.58872
CON__P19001;B1AQ78;P19001;CON__P13645;CON__Q8N1A0;Q9CV17;D0V735;CON__Q14525;CON__Q9UE12;CON__Q15323;CON__A2A5Y0;CON__Q92764;CON__Q14532;CON__Q497I4;CON__Q148H6;CON__Q7Z3Y7;CON__Q2M2I5;A2A513;CON__P02535-1;Q8CCX5-2;Q8CCX5;Q61765;Q6IFX3;Q497I4;P02535-3;A6BLY7;A1L317;P02535-2;P02535	Keratin, type I cytoskeletal 19	Krt19	37	0.51369	0.43695	0.40238	0.57179	0.8218	0.71686	1.0504	1.3683	0.60922	0.81541	0.62012	0.92948	0.67908	0.60331	0.84198	1.0396	0.85105	0.84751	1.0505	0.56268
Q99L83;B1AQR8;G3X9T7;O08573-2;O08573	Galectin;Galectin-9	Lgals9	8	0.71759	0.60965	0.49996	0.5636	0.94612	1.2684	0.86936	1.1212	0.71737	1.0651	0.83768	0.55493	0.86969	0.86409	0.65898	0.51589	1.0558	1.1542	0.91284	0.65855
B1ARA3;Q4FZH2;P61255;Q3U7N1;B1ARA5	60S ribosomal protein L26	Rpl26	8	0.79455	0.77387	0.29215	0.37816	0.83656	1.098	0.82247	1.0168	0.78937	1.3266	0.27153	0.43043	0.62294	0.60303	0.99633	0.70767	0.72106	0.87891	0.84874	0.68185
B1ARW4;Q99LY9	NADH dehydrogenase [ubiquinone] iron-sulfur protein 5;NADH dehydrogenase [ubiquinone] iron-sulfur protein 5, N-terminally processed	Ndufs5	4	0.67303	0.76836	0.41851	0.52947							0.41358	0.6003			0.68868	0.71915	0.76603	1.0482	0.87746	0.81028
Q8BK29;B1AT82;Q9D0M1;B1AT84;B1AT83	Phosphoribosyl pyrophosphate synthase-associated protein 1	Prpsap1	7			0.32127	0.4497							0.40343	0.59046					0.72575	0.92642	0.64673	0.55561
Q8C5J1;Q99PH3;Q8C3C9;Q3U7B5;Q8BQ93;B1AV77;Q99PH4;B1ATI0;P47740;Q3UNF5;B7ZN13;P47739	Aldehyde dehydrogenase;Fatty aldehyde dehydrogenase	Aldh3a2	9	0.6262	0.47403	0.18936	0.32604	0.72533	0.92169	1.0463	1.5847	0.59264	1.5524	0.223	0.38169	0.5062	0.4341	0.73087	0.9277	0.57013	0.79098	0.69854	0.42411
B1ATP7;Q3U0M8;Q80Y81-2;Q80Y81;B1ATP9	Zinc phosphodiesterase ELAC protein 2	Elac2	3
B1AU25;Q9Z0X1;Q1L6K5;Q2QKE3	Apoptosis-inducing factor 1, mitochondrial	Aifm1	16	0.55652	0.58083	0.35897	0.35156	0.59056	0.86426	0.73964	0.82185	0.70235	1.1099	0.48149	0.48651	0.54932	0.6838	0.6086	0.62732	0.9227	1.1048	0.80464	0.67916
B1AU76;B1AU75;Q99MD9;Q99MD9-2;Q3TTH5	Nuclear autoantigenic sperm protein	Nasp	13	0.44637	0.56692	0.54681	0.55199	0.5487	1.144	0.50456	1.0883			0.88216	0.72884	0.44084	1.0464	0.65141	0.51762	1.1712	1.3243	0.84636	0.98254
B1AUX2;Q61191;F6SJS2;Q8BUC0;Q3USQ6;F6T088;A0AUN4;G5E837	Host cell factor 1;HCF N-terminal chain 1;HCF N-terminal chain 2;HCF N-terminal chain 3;HCF N-terminal chain 4;HCF N-terminal chain 5;HCF N-terminal chain 6;HCF C-terminal chain 1;HCF C-terminal chain 2;HCF C-terminal chain 3;HCF C-terminal chain 4;HCF C-terminal chain 5;HCF C-terminal chain 6	Hcfc1	5	0.4856	0.61766	0.3432	0.43222			0.51785	0.84622
Q3U4G8;B1AVH4;B1AVH5;Q8C0P5;Q8BLN0;Q8R0L6;Q3U8R5;Q6NVB7	Coronin;Coronin-2A	Coro2a	6					0.85336	1.9902			0.52982	1.2633	0.54765	0.79928					0.73697	0.76982	0.8561	0.43902
B1AWE0;Q6PFA2;B1AWE1;B1AWD8;B1AWD9;O08585;Q3THU7	Clathrin light chain A	Clta	7	0.50462	0.61694	0.46819	0.60183	0.64683	0.82116	0.78403	0.97047			0.71522	0.63492	0.66483	0.61275	0.67398	0.6225	0.98056	1.1333	0.85456	0.84426
Q3UJG9;B1AX58;Q99K51;Q3UKB1	Plastin-3	Pls3	12					1.5874	1.4654	1.0445	1.6563			1.0735	0.71811			0.68033	0.3965	0.9296	1.1739	0.91079	0.85258
B1AX98;Q505F5;E9PV22;F6Z4L9	Leucine-rich repeat-containing protein 47	Lrrc47	9			0.3394	0.33013							0.54765	0.67361							0.67379	0.51225
B1AZI6;Q3UUT9;Q3US09;Q3UYT9;E9Q5E2	THO complex subunit 2	Thoc2;BC005561	4
B1AZS9;O08807	Peroxiredoxin-4	Prdx4	5	0.59314	0.59404					0.84939	0.98773			0.52319	0.52172	0.56683	0.67943	0.63167	0.45332	1.0422	1.2918	0.90449	0.86613
B2CY77;P14206;D3YTT7	40S ribosomal protein SA	Rpsa	15	0.5039	0.57255	0.41929	0.47425	0.58905	0.78989	0.67692	0.90565	0.66116	0.70435	0.62475	0.63962	0.55314	0.7127	0.74126	0.49187	0.85761	0.97216	0.71613	0.66391
B2M1R6;Q5FWJ5;Q3TL71;P61979-3;P61979-2;Q3TUA1;P61979;Q3TJ38;Q3U9Q3;Q3U6X2;H3BKD0;D3Z5X4;Q3TG17;H3BLL4;D3YWG1;H3BK96;H3BKI8;H3BJS9;Q8BT23;H3BLP7;H3BJ43	Heterogeneous nuclear ribonucleoprotein K	Hnrnpk;Gm7964	21	0.46582	0.55327	0.45934	0.48378	0.47221	0.91142	0.64108	0.90993	0.77475	0.87395	0.68652	0.6564	0.45273	0.76016	0.67421	0.51902	0.91773	1.1981	0.82952	0.81528
Q3TT81;B2M1R7;Q61990-2;Q61990-3;Q61990;Q3TF69;E9Q7D8;Q8CFQ6;P57722-2;P57722;Q3V486	Poly(rC)-binding protein 2	Pcbp2	9	0.47567	0.46462	0.4559	0.48743	0.56833	0.92411	0.63737	1.0209	0.7796	0.84516	0.63356	0.61463	0.49365	0.69268	0.5923	0.49734	0.87699	1.0286	0.8628	0.76462
Q3UWP8;B2MWM9;P14211	Calreticulin	Calr	18	0.53898	0.56154	0.42035	0.49893	0.65247	0.73594	0.84901	1.0887	0.71038	0.88066	0.50477	0.52913	0.54047	0.66105	0.74731	0.62674	0.91023	0.9988	0.8936	0.71055
B2RPU8;D3Z5B1;Q8CEW7;Q9D1L0	Coiled-coil-helix-coiled-coil-helix domain-containing protein 2, mitochondrial	Zbed5;Chchd2	3
E9QAI5;B2RQC6;G3UWN2;B7ZN27;Q6P9L1;E9QAT6;Q7TN13;Q80VF8;Q9CWQ9	CAD protein;Glutamine-dependent carbamoyl-phosphate synthase;Aspartate carbamoyltransferase;Dihydroorotase	Cad	31	0.54773	0.57201	0.43814	0.45454	1.0351	1.259	0.82752	0.88208	0.90134	0.97796	0.70869	0.60224	1.0272	0.73616	0.78443	0.54776	0.91557	1.0037	0.98029	0.88293
B2RQQ8;P08122;D3YV27	Collagen alpha-2(IV) chain;Canstatin	Col4a2	9	0.15161		0.067131	0.11475					0.019562	0.047675	0.043978	0.046935	0.088719	0.36483	0.068913	0.044684	0.045367	0.038148	0.071058	0.042139
B2RRE8;Q9JLQ0	CD2-associated protein	Cd2ap	9					0.62304	0.75407			0.76237	1.2255	0.61918	0.7723			0.70088	0.6723	0.87779	0.86782	0.77072	0.65998
B2RRH9;Q3THK7	GMP synthase [glutamine-hydrolyzing]	Gmps	9	0.57065	0.48265	0.62687	0.55356	0.47945	0.87225	0.61533	0.89735	0.89824	0.81068	0.64296	0.65423			0.73926	0.56114	0.75968	1.0329	0.81041	0.78695
B2RRZ7;Q3U0V2	Tumor necrosis factor receptor type 1-associated DEATH domain protein	Tradd	4																	0.87113	1.0216
B2RS41;Q8BWF0	Succinate-semialdehyde dehydrogenase, mitochondrial	Aldh5a1	5							0.81048	1.4697
B2RSC8;P46935;Q3TUU1;Q3V335;Q8BNU7;A0JNZ0	E3 ubiquitin-protein ligase;E3 ubiquitin-protein ligase NEDD4	Nedd4	7	0.54338	0.51798									0.69864	0.56335			0.60917	0.55863			0.80251	0.67826
B2RSN3;Q9CWF2;Q7TMM9;Q99J49;A2AQ07;Q62363;G3UZR1	Tubulin beta-2B chain;Tubulin beta-2A chain	Tubb2b;Tubb2a	19			0.45835	0.54062			0.87232	1.0034	0.64836	0.83103					0.80975	0.64231	0.9916	1.1471
B2RSR7;Q3ULJ0;Q3ULJ0-2;D3Z0L6	Glycerol-3-phosphate dehydrogenase 1-like protein	Gpd1l	10	0.54331	0.63305	0.42879	0.73854											0.79598	0.6855
B2RSV4;Q921M3-2;Q921M3	Splicing factor 3B subunit 3	Sf3b3	21	0.37514	0.5409	0.47017	0.43436	0.4988	0.80643	0.71151	0.81142	0.61335	0.95324	0.57758	0.63131	0.47543	0.74065	0.62295	0.48813	0.70828	0.91562	0.75152	0.76412
B2RT97;Q9WVJ2;E9Q5I9;E9Q0U1;F6ZQQ3;F6PXS6;E9PY93	26S proteasome non-ATPase regulatory subunit 13	Psmd13	16	0.54081	0.50765	0.43302	0.51617	0.78359	0.81279	0.84377	0.99166	0.78278	0.72701	0.60237	0.6746	0.59177	0.65679	0.73611	0.62193	0.88037	0.97663	0.88616	0.68202
Q1WWJ8;B2RTB0;Q3UHX2	28 kDa heat- and acid-stable phosphoprotein	Pdap1	3
B2RTL5;O35945	Aldehyde dehydrogenase, cytosolic 1	Aldh1a7	20	0.70636	0.80899	0.51445	0.67477	0.69118	0.98525	0.74977	1.2764	9.1248	1.4701	0.69859	0.76412	0.56946	0.81901	0.78975	0.56736	0.81853	0.90923	0.58275	0.58832
B2RTM0;P62806;Q61667;Q6B822	Histone H4	Hist2h4;Hist1h4a	10	0.93005	0.81058	0.15975	0.24887	0.67431	1.4157	0.88459	0.92035	0.50457	4.3109	0.11151	0.33226	0.57606	0.31339	0.79774	1.0424	0.38909	0.46267	0.80613	0.88404
B2RUC7;Q9Z1Z2	Serine-threonine kinase receptor-associated protein	Strap	12	0.42492	0.61842	0.46408	0.5779	0.61586	0.96888	0.67946	1.0153	0.82751	0.77289	0.72545	0.71917	0.6294	0.82517	0.83481	0.53756	1.0337	1.0814	0.91267	0.81176
B7ZNU5;B2RUF9;D3YYD0;Q3UZZ4	Olfactomedin-4	Olfm4	15	0.4125	0.43345	1.0045	0.54902	0.32867	1.1622	0.61744	0.84427	1.2053	0.7247	1.2789	0.5882	0.56114	0.98503	0.41683	0.34044	1.3195	2.3117	0.67581	1.7077
B2RUK5;Q3ULD5;Q6PD20;Q9D2F6;Q8K1L7	Methylcrotonoyl-CoA carboxylase beta chain, mitochondrial	Mccc2	4
B2RVP5;Q3THW5;P0C0S6;Q8R029;Q3TFU6;Q3UA95;G3UWL7	Histone H2A;Histone H2A,V;Histone H2A,Z	H2afv;H2afz	5	0.8666	0.74149	0.20311	0.30415	0.72779	1.2609	0.75108	0.95773	0.61385	3.3018	0.19737	0.38259	0.63951	0.42915	0.903	0.85419	0.65085	0.73686	0.85762	0.84669
Q3UHQ5;E9PVA8;B2RWW6;Q8CHH7;Q6PGM5;Q8BIX2;Q3U3Z4;Q640Q4;Q6NV94;Q8BTM7		Gcn1l1	25	0.72189	0.55156	0.35091	0.33559	0.72962	2.1683			0.42961	1.2656	0.31968	0.38922			0.67892	0.5949	0.71811	0.75645	0.89453	0.78686
B2RX13;Q3UQ28;Q80U60;D3Z5M7	Peroxidasin homolog	Pxdn	18			0.088756	0.10396			0.2389	0.081865	0.13287	0.044197	0.13805	0.18745			0.20343	0.12311	0.45087	0.34479	0.43146	0.24518
E9Q7H5;B2RXM2;Q0VG47;J3QNY1;Q8BG05-2;Q6PFA7	Heterogeneous nuclear ribonucleoprotein A3	Gm8991;Gm6793;Hnrnpa3;Gm9242	14	0.38996	0.52329			0.50348	0.96569			0.7828	0.71487	0.70394	0.72993					0.83714	1.1205
B7ZWI2;B2RXM7;Q9D1J3	SAP domain-containing ribonucleoprotein	1110005A23Rik;Sarnp	7			0.34297	0.35402	0.45872	0.7553	1.4028	0.7164	0.87093	2.0285	0.36871	0.50417	0.44592	0.76285	0.6244	0.45944	0.90184	0.95935	0.87965	0.75642
B2RXY7;P48758	Carbonyl reductase [NADPH] 1	Cbr1	17	0.64144	0.58409	0.32362	0.49599	0.79663	0.92567	0.999	1.3085	0.75061	0.95608	0.45662	0.62531	0.65357	0.58782	0.91599	0.75704	0.941	1.1362	0.80148	0.53067
B2RY27;Q8BYC6;Q3V3K3	Serine/threonine-protein kinase TAO3	Taok3	3
B2RY56;S4R2B0;Q8BU35;S4R2J1;S4R2A4	RNA-binding protein 25	Rbm25	6			0.46775	0.413							0.5462	0.54496			0.68012	0.65243			0.58662	0.68069
P48678;B3RH23;Q3UCU3;P48678-2;B3RH24;Q3U733;Q3U7I5;P48678-3;D3YUF7;Q9CTL2;Q8BNX5	Prelamin-A/C;Lamin-A/C	Lmna	26	0.58507	0.54821	0.32969	0.51281	0.92268	0.6743	0.84083	1.0202	0.70865	1.5091	0.47428	0.81856	0.84521	0.70545	0.89616	0.93677	0.89726	0.83935	0.86499	0.53673
B5THE2;Q6XK24;Q6XK23		Mgam	36	0.54907	0.52197	0.39693	0.53439	0.57607	0.60064	0.89866	1.1407	0.77278	0.68005	0.45014	0.76508	0.48268	0.42837	0.64067	0.47398	0.89931	1.0062	0.40378	0.31485
B5THE3		Sis	71	0.65115	0.64617	0.33978	0.4953	0.62807	0.57475	1.0791	1.1989	0.86074	0.70798	0.3893	0.7399	0.54799	0.44047	0.81212	0.40356	0.90653	1.1107	0.31081	0.17718
B7FAV1;B9EKP5;B7FAU9;Q8BTM8;Q6KAM8;F6XC15;Q3U7N9;Q4FZG4;Q8BTM8-2;Q9JJ37;I7HPX4;F6Z2C0	Filamin-A	Flna	16															0.58452	0.65289	0.55256	0.66606	0.79149	0.51412
Q4FJV4;B7STB7;P10107;Q4FK88;Q3U5N9;Q3US43;Q8R024;Q8C846	Annexin;Annexin A1	Anxa1	17	0.72747	0.52789			1.508	0.53819	1.2894	2.3307	0.68158	1.054	0.85376	1.2078	1.2535	0.56401	1.641	1.8576	0.76942	0.66912	0.96213	0.36993
Q569Y6;B7ZBY7;E9PY39;Q9CZY3;Q4VBX4;Q9D2M8;A6X925;B7ZBY6;D3Z1I3;Q9D2M8-2;Q9CZY3-2;B2KF55;D3YXL3;D3Z6R2	Ubiquitin-conjugating enzyme E2 variant 1;Ubiquitin-conjugating enzyme E2 variant 2	Ube2v1;Gm20431;Ube2v2	5	0.51676	0.43819	0.4175	0.4606	0.64321	0.75847	0.71146	0.82949	0.66723	0.7911	0.64843	0.66215	0.56633	0.68341	0.79053	0.53622	0.84461	1.0337	0.77074	0.67834
B7ZNM7;Q9Z2Q6;Q52KH2;Q68FM0	Septin-5	2005-09-01	8	0.46324	0.47725	0.469	0.51097	0.65817	0.84919	0.81727	0.97664	0.63662	0.74997	0.66081	0.74583	0.54707	0.6944	0.65631	0.55948	1.115	1.1258	0.80503	0.85049
Q3UN77;E9Q7P9;B9EJ32;B7ZP46;Q8K066		Cdhr2	3
Q545R3;Q3TSR4;Q3TD08;B7ZWC0;Q62433;E9Q514;E9Q5I8;E9Q3F9;E9PVF3;F6VLR8;E9Q0J8;E9PZC7;E9Q7G8;E9Q147;E9Q7V2	Protein NDRG1	Ndrg1	10	0.6657	0.84791	0.39558	0.58827	0.78914	0.9422	1.1145	1.1049	0.63639	0.69769	0.67122	0.53908	0.656	0.50644	0.77591	0.57198	0.99615	0.994	0.74916	0.60005
B9EKE9;B7ZWF1;Q3TQX5;Q62167;B9EIA2;P16381;Q3TUR4;Q3V086;Q61496	ATP-dependent RNA helicase DDX3X;Putative ATP-dependent RNA helicase Pl10	Ddx3x;D1Pas1	25	0.63614	0.72297	0.27416	0.34492	0.81025	1.001	0.96293	1.0766	0.71514	2.0948	0.37561	0.46814	0.66051	0.68768	0.82467	0.53506	0.82496	0.9025	0.93641	0.73873
B7ZWL1;Q6ZQ08-2;Q6ZQ08;Q6ZQ08-4;B2RXR3;Q6ZQ08-3;Q505C5	CCR4-NOT transcription complex subunit 1	Cnot1	7			0.29913	0.45523							0.44409	0.53756			0.48512	0.40905	0.4981	0.74289	0.88426	0.63995
B9EHJ3;P39447;Q91YW2	Tight junction protein ZO-1	Tjp1	7	0.59496	0.41068									0.60736	0.91421					0.77784	0.84065	0.9419	0.50324
B9EHN0;Q02053;P31254;Q61341	Ubiquitin-like modifier-activating enzyme 1	Uba1	32	0.54464	0.54988	0.48412	0.51638	0.70583	0.93236	0.76612	0.92928	0.74704	0.8152	0.67985	0.69184	0.54016	0.72054	0.73867	0.55562	0.89295	1.0589	0.8598	0.75224
B9EHY2;Q80W54;I7HIP5	CAAX prenyl protease 1 homolog	Zmpste24	3
B9EI57;Q8CH25-2;Q8CH25	SAFB-like transcription modulator	Sltm	3
B9EIE9;P46664;Q8C909;Q3UBP0;J3QN31;P28650;P28650-2	Adenylosuccinate synthetase isozyme 2	Adss	11	0.59419	0.7758	0.41065	0.487	0.89728	1.9057			0.72446	0.94448	0.60355	0.68707	0.68538	0.66105	1.088	0.65432	0.91921	0.94653	0.74013	0.56168
B9EJ54;Q6PDG0;Q6ZQG1;Q6P9L5;Q6P9Y6;Q3UFI7;E9Q880;Q80VE6;B0LAE1;Q9D6C1		Nup205	13	0.55411	0.52814	0.32918	0.39558			0.67669	0.62348			0.50671	0.47671	0.67902	0.65349	0.53325	0.48217			1.1866	0.94346
D9J349;B9EK97;O88310;D9J343;F6YSS8;B2RWY7;D9J347;Q80ZA0;D9J346;F6XM55;D9J348	Intelectin-1a	Itln1;Itln6	12	0.60286	0.53955	0.57817	0.59675	0.40461	1.0776	0.74273	0.94517	0.84585	1.3026	0.55836	0.53114	0.45665	0.59289	0.50558	0.47058	0.99822	1.3886	1.1904	1.4343
B9EKK3;Q3UQ44;Q8C9I3;Q7TMU5;Q8BV47	Ras GTPase-activating-like protein IQGAP2	Iqgap2	8											0.27814	0.43139
Q52L50;Q3U7U8;C5H0E8;Q99JI6;P62835;Q3V3W9;C5H0E9	Ras-related protein Rap-1b;Ras-related protein Rap-1A	Rap1b;Rap1a;Gm9392	3	0.44914	0.46505	0.39491	0.47768	0.69154	0.91202	0.76068	0.99674	0.53656	1.0217	0.3882	0.61039	0.5346	0.64039	0.58009	0.53646	0.68417	0.87823
E9QMV2;C6EQJ5;Q4KML4	Costars family protein ABRACL	Abracl	3	0.49573	0.55263	0.55408	0.77273			0.86389	1.1597			0.76651	0.79842	0.65621	0.84049	0.78893	0.49771			0.81608	0.90063
C9W978;E9QNS0;F8UKQ6;Q91WS2;Q91WS2-2	NACHT, LRR and PYD domains-containing protein 6	Nlrp6	5											0.31291	0.43622							0.79982	0.63752
CON__P00761			3
CON__P02662			3																	0.15627	0.16138
CON__P02769;CON__P02768-1;Q546G4;P07724			47	0.057093	0.035901	0.044495	0.037512	0.062778	0.036927	0.059445	0.034961	0.045088	0.032646	0.045528	0.017731	0.037089	0.018433	0.025037	0.014806	0.026731	0.011472	0.044695	0.026249
CON__P04264;CON__ENSEMBL:ENSBTAP00000038253			7											0.20052	0.20008							0.24989	0.11708
CON__P05784;P05784	Keratin, type I cytoskeletal 18	Krt18	28	0.4815	0.41017	0.43464	0.50508	0.75417	0.76387	0.92519	1.2672	0.61541	1.0469	0.62489	0.84772	0.62447	0.62856	0.75668	0.90199	0.8802	0.91702	1.0878	0.69534
CON__P07744;P07744	Keratin, type II cytoskeletal 4	Krt4	4
CON__P15497			11			0.22223	0.18545			0.33579	0.14712	0.4091	0.1564	0.30818	0.39357			0.1577	0.11398	0.17907	0.13997	0.1541	0.67267
Q8CB30;Q544I8;CON__Q99PS0;Q99PS0;Q3ULX3;CON__Q9C075	Keratin, type I cytoskeletal 23	Krt23	4																			1.5357	0.49251
CON__Q9D312;Q9D312;CON__P35900;Q61782;CON__Q61782;Q9CWC9;Q3V1E5;CON__A2VCT4;Q6IFX4	Keratin, type I cytoskeletal 20	Krt20	20	0.40068	0.43175	0.66075	0.65255	0.63322	1.3013	0.69315	1.9235	0.6304	0.86093	0.86969	0.87041	0.47287	0.83347	0.41422	0.80941	0.75729	0.98585	0.78525	0.57214
CON__Q9DCV7;Q9DCV7;D3Z6N5;CON__Q3KNV1;CON__P08729;CON__Q3SY84	Keratin, type II cytoskeletal 7	Krt7	32	0.4543	0.42473	0.35565	0.45548	1.0794	0.64803	0.99666	1.48	0.57255	0.94276	0.7022	1.0874	0.84878	0.64259	0.87368	1.2997	0.77727	0.74312	0.94457	0.40543
D2KHZ9;P16858;S4R1W1;S4R257;D3YYI5;D3Z0Z9;Q3TUZ9;Q4VBD1;S4R1W8;S4R1N5;Q8CEV2;Q3V2I5;S4R2G5;Q64467;Q2VWQ4;Q8BJ40	Glyceraldehyde-3-phosphate dehydrogenase	GAPDH;Gapdh;Gm3839;Gm7293;Gm5069	18	0.68752	0.62303	0.37309	0.50002	0.75267	1.0186	0.9607	1.1747	0.65088	1.0764	0.50823	0.48529	0.64202	0.52993	0.73881	0.65985	0.86869	0.91525	0.83233	0.6581
F6VQH5;D3YTQ3;Q9Z130	Heterogeneous nuclear ribonucleoprotein D-like	Hnrnpdl	5
D3YTQ9;Q3UK70;P62843;Q3UXS6	40S ribosomal protein S15	Rps15	4	0.60508	0.73561	0.36979	0.44374			0.54211	1.6111	0.67791	0.96986	0.39989	0.47165			0.84004	0.67588	0.85303	0.8726	0.8551	0.69553
D3YWT0;D3Z569;D3YTS1;Q9R0P6;Q6PET3	Signal peptidase complex catalytic subunit SEC11A	Sec11a	4	0.61122	0.54433			0.84655	1.1483					0.23012	0.36682			0.74868	1.1399			1.1786	1.0456
D3YTT4;Q9D7B6	Isobutyryl-CoA dehydrogenase, mitochondrial	Acad8	5
D3YU17;Q8VCM8;F6S731	Nicalin	Ncln	5	0.96896	0.58659	0.27764	0.34275					0.91426	2.9994	0.20102	0.45617
D3YUG3;Q5M9P3;D3Z5R8;D3Z722;Q9CZX8;S4R223;D3YUT3	40S ribosomal protein S19	Rps19	7	0.69447	0.80821	0.27192	0.37676	0.7227	1.0847	0.75704	1.0397	0.8614	1.5752	0.27021	0.4535	0.636	0.66024	0.88786	0.64755	0.69719	0.78749	0.68375	0.70617
D3YUM1;Q91YT0;D3Z1U9;D3Z0K1;D3YXX5;D6RG60	NADH dehydrogenase [ubiquinone] flavoprotein 1, mitochondrial	Ndufv1	17	0.56205	0.61649	0.43856	0.4644	0.65734	1.0337	0.71437	0.88825	0.76923	1.2327	0.50221	0.50058	0.49727	0.65208	0.62121	0.52058	0.88719	1.0709	0.96911	0.78828
D3YUP1;Q9WVG6-2;Q9WVG6;D6RFA7	Histone-arginine methyltransferase CARM1	Carm1	4											0.54888	0.8766							0.43424	0.44437
D3YUW7;E9QMC1;P59242-2;P59242;Q32NZ7	Cingulin	Cgn	6	0.56226	0.54718													0.68127	0.60086	1.0195	0.93693
D3YVN7;Q8BFR5;Q8BFR5-2	Elongation factor Tu;Elongation factor Tu, mitochondrial	Gm9755;Tufm	21	0.54524	0.51039	0.41295	0.45759	0.67248	0.92463	0.85597	1.0332	0.81947	1.2421	0.5005	0.54014	0.55413	0.6576	0.67999	0.56518	0.89898	1.1218	0.83401	0.75502
D3Z3R1;Q6ZWZ4;Q5M9L1;D3YW41;P47964;D3YX71	60S ribosomal protein L36	Rpl36	4	0.6972	0.70979	0.33044	0.40537	0.7724	0.97851	0.77187	1.005	0.79295	1.2454	0.39225	0.51219	0.52768	0.70307	1.0604	0.62901	0.79708	0.85488	0.90298	0.68336
D3YW48;O88456;Q9D7J7	Calpain small subunit 1	Capns1	3
Q91YK6;Q4V9X9;Q5M9M5;D3YWP3;P62751;D3Z1D6;D3YU45;D3YU46;D3YTY6;D3YW68	60S ribosomal protein L23a	Rpl23a	8	0.72908	0.82002	0.25056	0.35799	0.59983	1.1171	0.62821	1.0834	0.752	1.7687	0.25811	0.42664	0.57937	0.65907	0.95019	0.66158	0.67579	0.77113	0.76867	0.70577
D3YX34;Q3TB96;Q3T9V8;E9Q586;Q6NZM3;E9Q3M3;O08788-2;O08788;Q3TRF1	Dynactin subunit 1	Dctn1	8											0.68489	0.87364	0.64768	0.965	0.8701	0.56073	1.299	1.4363	0.9172	0.85034
D3YX62;Q544R7;Q3U6W4;O70252;D3Z4A2;D3YXN4	Heme oxygenase 2	Hmox2	4			0.46206	0.35095
S4R1M2;D3YXK2;Q3UGR1;Q6A0C0;Q80YR5	Scaffold attachment factor B1;Scaffold attachment factor B2	Safb;Safb2;mKIAA0138	3																	1.143	1.7025
D3YXZ5;Q91WT8;Q91WT8-2;D3Z113;S4R2P5;S4R1Y9;Q5YD48-3;P86049;Q5YD48-2;Q5YD48	RNA-binding protein 47	Rbm47	12	0.61694	0.66621	0.2881	0.36592	0.81204	1.0046	0.99216	1.1362	0.80385	1.7192	0.41118	0.4947			0.89629	0.57959	0.91986	0.86994	0.71703	0.6053
F6WYM0;D3YYB1;D3Z3C0;E9Q3V6;P42208;F6UKN5;D3Z1S1;D3YV76;D3YZU7	Septin-2	2002-09-01	3
D3YYD5;D3Z645;Q9QZ88;Q9QZ88-2;D3YW98	Vacuolar protein sorting-associated protein 29	Vps29	5	0.70868	0.63437					0.59953	0.70538					0.52121	0.65426	0.81812	0.61184	0.70013	1.1775	0.77708	0.67466
D3YYE1;D3Z7M9;O35381;F6UFG6;Q64G17	Acidic leucine-rich nuclear phosphoprotein 32 family member A	Anp32a	10	0.45288	0.54222	0.53807	0.46285	0.51744	0.9439	0.65555	0.97734	0.79448	0.83348	0.86629	0.67234	0.45384	0.73811	0.76448	0.57836	0.98176	1.2167	0.95796	1.0823
D3YYK0;Q8K4F5	Alpha/beta hydrolase domain-containing protein 11	Abhd11	3
D3YYM6;Q91V55;P97461	40S ribosomal protein S5;40S ribosomal protein S5, N-terminally processed	Rps5	9	0.77552	0.76464	0.30432	0.37714	0.73799	1.0539	0.74858	0.94018	0.75759	1.3542	0.35262	0.49898	0.63506	0.6701	0.93316	0.66517	0.78544	0.86482	0.81656	0.68796
D3YZ09;Q3TKG5;Q9CY66-3;Q9CY66-2;Q9CY66	H/ACA ribonucleoprotein complex subunit 1	Gar1	3
E9Q4Q2;D3YZC9;D3YZD0;Q3UK67;Q3UI45;Q64213-2;Q64213-3;Q64213;Q3TZI3;D3YVH4;F8WHF9;D6RDB7	Splicing factor 1	Sf1	5	0.37563	0.65455	0.40147	0.47256	0.41494	0.99197	0.53585	0.7353							0.49392	0.45809	0.72377	1.111	0.60525	0.77731
D3Z041;P41216;D3YVF6;D3Z457	Long-chain-fatty-acid--CoA ligase 1	Acsl1	13	0.48521	0.45831									0.42229	0.54657			0.51831	0.73099			0.6758	0.76086
D3Z061;Q8C7R4	Ubiquitin-like modifier-activating enzyme 6	Uba6	4															0.95647	0.86911
Q6NS79;D3Z074;E9PXV7;E9PV41;Q5DTQ4;O08808;Q3UX40;Q3US76;Q3U104;Q05CS5	Protein diaphanous homolog 1	Diap1;Diaph1	4											0.48308	0.46568
D3Z0B9;Q571I9;F6RQF0;Q9CWT9	Aldehyde dehydrogenase family 16 member A1	Aldh16a1	12	0.61664	0.67353	0.46974	0.68914			0.91712	0.88787	0.92652	0.81294	0.63667	0.66663	0.5872	1.054	0.7374	0.62969	0.84357	1.0123	0.52827	0.52711
D3Z0F5;Q3UIT2;O88545;F6QK86	COP9 signalosome complex subunit 6	Cops6	4																			0.95026	0.75605
D3Z0S6;Q9CXX7;Q62189;D6RI83;F8VQ88	U1 small nuclear ribonucleoprotein A	Snrpa	5	0.51031	0.5828	0.52466	0.52819	0.41774	0.89506	0.64355	0.75624	0.51352	0.70042	0.63718	0.65071	0.50134	0.76361	0.59494	0.5214	0.80159	0.99045	0.77925	0.79813
D3Z125;E9PUA7;D3Z7X7;F8WHQ1;Q62393-2;Q62393-3;Q62393;D3Z637;D3Z2U2	Tumor protein D52	Tpd52	7	0.42664	0.67729	0.6422	0.5873	0.58568	0.95673	0.65465	0.9249	0.77186	0.68496	0.82187	0.74661	0.52409	0.76985	0.64828	0.51071	0.89976	0.98283	0.71455	0.80451
D3Z1X8;Q3UNN4;Q3UPK0;Q3UMX0;P97496-2;P97496;Q3UZD0	SWI/SNF complex subunit SMARCC1	Smarcc1	8											0.66269	0.88907
D3Z1Z8;D3Z5N2;Q545B6;P54227;Q9DCP3;Q91XT3;Q9CYU5;Q9CXQ8;Q8C2H3	Stathmin	Stmn1	4	0.30999	0.67362	0.70501	0.61884	0.23507	0.87226	0.43524	0.68719	0.73696	0.82549	1.155	0.83161			0.69424	0.46883			0.78365	1.1906
E9Q8Z4;E9Q8Z9;D3Z2H2;E9Q901;E9Q904;G3X9V2;E9Q8Z6;E9Q8Z8;P30999;E9Q986;D3Z7H6;E9Q907;E9Q905;E9Q903;E9Q8Z5;P30999-2;P30999-3;E9Q906;Q3TPD1;D3Z2H7;Q3UF77	Catenin delta-1	Ctnnd1	28	0.47413	0.48227	0.442	0.45511	0.66663	0.9203	0.72186	0.97153	0.7501	1.1243	0.60504	0.64223	0.46802	0.65759	0.68268	0.66378	0.87031	0.98568	0.9643	0.80013
D3Z2J6;Q9D710;D3YYX0	Thioredoxin-related transmembrane protein 2	Tmx2	3
D3Z315;O89079;Q9D1J2;F6YFR7;F6XIG5;E9Q6I5	Coatomer subunit epsilon	Cope	7	0.56494	0.54597	0.50707	0.39354	0.71646	0.7778					0.67439	0.7797	0.56627	0.65465	0.96116	0.52631	0.64318	0.88592	0.59316	0.60031
D3Z3G6;Q63844;Q3U2H3;D3Z6D8;E9PXX5;E9Q3I6;Q8C8P0;Q8BV72;Q6P5G0;Q61532	Mitogen-activated protein kinase;Mitogen-activated protein kinase 3	Mapk3	13	0.52001	0.48073	0.52557	0.39679	0.52133	0.79058			0.70388	0.73608	0.74016	0.66024	0.39831	0.4336	0.70386	0.59583	0.83961	0.87721	0.84444	0.79427
E9PYL9;D3Z3K1;Q9CXW4;Q8VC94;E9PZB3;A2BH06;D3YW69	60S ribosomal protein L11	Gm10036;Rpl11;Gm5093	5	0.61613	0.57336	0.28423	0.3708	0.63128	0.96885	0.78992	1.1156	0.70168	1.4239	0.32386	0.46569	0.57322	0.6298	0.67966	0.63293	0.64268	0.88006	0.76183	0.64957
D3Z3S1;Q3UAP1;Q9WUQ2;F6XLZ3	Prolactin regulatory element-binding protein	Preb	4											0.25098	0.50274
D3Z4V1;Q922V4;F8WI31	Pleiotropic regulator 1	Plrg1	3											0.49748	0.58615
Q564F3;Q3UAC2;D3Z6C3;P97351;Q9D1S3;Q3U5P8;Q3UJU5;D3Z7W7	40S ribosomal protein S3a	Rps3a1;Rps3a	12	0.79145	0.76234	0.29177	0.36625	0.8598	1.1249	0.80398	1.0292	0.76145	1.5454	0.29949	0.47342	0.62979	0.61972	1.0243	0.6639	0.74451	0.78247	0.82967	0.66204
E9QAS9;Q547R0;E9QAT0;D3Z6U8;E9QNF5;Q6AXB7;E9QAS8;P35922-9;P35922-8;P35922-3;P35922-7;P35922-2;P35922;Q8BPK8;P35922-11;P35922-10;P35922-5;P35922-4;P35922-12;P35922-6;Q8C7U4;Q8BPN5;Q9WVR4	Fragile X mental retardation protein 1 homolog	Fmr1	3											0.61586	0.68331							0.98061	0.77126
D3Z7F1;Q9DBX6;Q8K027	Cytochrome P450 2S1	Cyp2s1	9	0.7376	0.55577	0.26523	0.36799	0.74372	1.0941			0.60583	1.6588	0.25406	0.30008							1.0526	0.81014
D3Z7P3;D3Z7P4;F7B327	Glutaminase kidney isoform, mitochondrial	Gls	14
D3Z7P3-2;D3Z7P5;F6U529;F6RDM4	Glutaminase kidney isoform, mitochondrial	Gls	14	0.52091	0.63157	0.42892	0.48889	0.72006	1.1027	0.66552	1.0376	0.66845	1.1626	0.57313	0.49788	0.56577	0.6644	0.55575	0.46025	0.99297	1.1569	0.88132	0.81926
D3Z7R1;Q8K183	Pyridoxal kinase	Pdxk	5	0.54743	0.43975									0.75681	0.77892	0.52245	0.76148	0.61652	0.53775	0.98955	1.1981	0.71436	0.77112
G3X922;D4AFX7;Q3UX52;Q3UQJ7;Q8CHD7;Q3TNE7;Q8BNL1		Dnajc13	6											0.37804	0.42661							0.95013	0.63144
H3BIZ2;H3BLC4;D6RIM8;Q6XA19;E9PYX1;E9QMN1;Q9ES64-3;Q9ES64-2;Q9ES64	Harmonin	Ush1c	5											0.48803	0.63529
D9J2Z9;D9J300;D9J301;Q2Q7P0;D9J302;Q8CI51;Q9CRA2;D9J303;F8WJI6;E9Q8P5;Q8CI51-3;Q8CI51-2;Q8VDV4	PDZ and LIM domain protein 5	Pdlim5	6							0.75656	0.95082	1.0709	1.069	0.57059	0.53257			0.63727	0.5151	0.77246	0.96141	0.72991	0.68059
E0CX19;Q8QZS1	3-hydroxyisobutyryl-CoA hydrolase, mitochondrial	Hibch	4											0.55374	0.55385
E0CXN5;P13707	Glycerol-3-phosphate dehydrogenase [NAD(+)], cytoplasmic	Gpd1	17	0.69847	0.65681	0.32181	0.50444	0.86216	0.70745	1.0662	1.1341	0.90358	0.83942	0.36248	0.6145	0.72668	0.57706	0.97736	0.53183	0.77478	1.0144	0.48379	0.32164
E9JGN0;Q8VDF3;Q8VDF3-2	Death-associated protein kinase 2	Dapk2	3
E9PUC2;Q9CZW4	Long-chain-fatty-acid--CoA ligase 3	Acsl3	3
E9PUD2;Q8K1M6-3;Q8K1M6-2;Q8K1M6;Q3U4P3;Q8K1M6-4;Q8K1M6-5	Dynamin-1-like protein	Dnm1l	18	0.56567	0.62964			0.71901	1.0479	0.67748	0.91704	0.65934	0.92149	0.56526	0.58384	0.60938	0.70785	0.75534	0.63665	0.88514	0.97872	0.85656	0.75877
Q91ZF5;E9PUL3;O88860;Q9QX15;Q8CCM1;Q8C324;Q3UQR1;B7ZN73;Q9R070;Q9EQR4;Q8C9E1;Q91Z28;Q3UZ16;Q8BG22-2;Q8BG22		Clca4	29	0.41463	0.48161	0.65999	0.47305	0.31455	0.76515	0.60286	1.1167	0.94025	0.84642	0.92803	0.76978	0.45831	0.72336	0.45519	0.34537	1.1054	2.059	0.54489	1.2713
E9PUW7;Q9EPK7-2;Q9EPK7	Exportin-7	Xpo7	4											0.71246	0.55188
Q80TQ9;F8WI65;F8WGT1;E9PV16;Q68FL4-2;Q68FL4;H3BKT5;Q80WX1;Q3TSQ0;H3BL31;D3YYM7;A0PJF2;D3YX97;F7ATQ6;D3Z2Q0	Adenosylhomocysteinase;Putative adenosylhomocysteinase 3	Ahcyl2	10											1.3136	0.70265
Q99K47;E9PV24;Q08284		Fga	10							0.12816	0.18862	0.17382	0.55605	0.22832				0.11945	0.068151	0.079588	0.090249	0.063066	0.082666
Q8R097;E9PV38;Q8R1G9;Q8R0L2		Ces2g	10	0.63307	0.54027			0.67835	0.77709	1.0999	1.1331			0.40918	0.74921	0.49973	0.51691	0.7566	0.94528			0.74554	0.73673
E9PVC6;E9Q9E1;E9PVC5;Q6NZJ6;Q6NZJ6-2;Q6PD42;Q8K0J8;Q3UZD9;E9Q770;Q8R2V4;A0PJB5;Q3UYM6;Q3UTK0;Q3UQI5;D3YWY7;Q6EVH9;D3YWM1;D3Z439;Q8BUW8	Eukaryotic translation initiation factor 4 gamma 1	Eif4g1	30	0.48611	0.67404	0.30843	0.34255	0.65588	1.081	0.78741	0.93994	0.67943	1.6467	0.44223	0.48984	0.52503	0.78514	0.78875	0.55683	0.79616	0.88523	0.79103	0.70913
E9Q175;E9PVU0;E9Q3L1;E9Q174;B2RWR8;Q64331;Q8BK95;Q6A077	Unconventional myosin-VI	Myo6	32	0.64398	0.56641	0.28429	0.41429	0.77273	1.0782	0.89435	1.237	0.59196	1.457	0.35111	0.4627	0.59223	0.5656	0.74676	0.68492	0.83784	0.88414	0.85268	0.75911
E9PVX6;Q61769		Mki67	6
Q9Z326;Q99LA2;E9PW12;Q9JMD0;M0QWF0;B1AQG7;Q8CCB2	BUB3-interacting and GLEBS motif-containing protein ZNF207	Znf207;Zfp207	3															0.58124	0.47262	0.74106	1.0996	0.58931	0.75965
J3QP68;Q3TF41;Q8BSH9;E9PW66;P28656;Q9CSP8	Nucleosome assembly protein 1-like 1	Nap1l1	7	0.42485	0.53178	0.49589	0.55184	0.7309	0.97884	0.67183	1.0047	0.84796	0.80636	0.89575	0.79602	0.65877	1.0414	0.83164	0.61882	0.87683	1.1406	1.0263	0.70647
Q6PJ87;Q3U844;H7BXB1;E9Q4G7;Q3U772;E9PWB2;Q8BK63-2;Q8BK63;E9Q2U6;E9Q3W1;Q3TVX1;F6YBC9	Casein kinase I isoform alpha	Csnk1a1	7			0.41108	0.329							0.42834	0.48162
E9PWG6;B2RQA7;Q9JK28		Ncapg	5
E9PWV3;Q505N6;F6RQA2;F6Q8A4;Q810V8;P18653;G3UZI3;Q3TIM6;Q3UFZ5;Q810Z3;Q8CHM5;Q7TPD5;Q9WUT3;Q3V226;B1AXN8;A2CEE6;A2CEE5;E9PUP0;A2CEE7;E9QK39;Q7TPS0-2;Q7TPS0-3;Q7TPS0;F6UG16;Q3URY8;E9Q6Q5;E9Q6G0;E9Q4Q9;E9Q1M8;E9Q8S5;B1AST8;B1AST7;E9QLW6;E9Q1Q1;E9PWX8;E9QPR4;Q8C0P0-2;Q8C0P0;Q811L6-2;Q3U214;Q9R1L5;Q60592;Q811L6	Ribosomal protein S6 kinase;Ribosomal protein S6 kinase alpha-1	Rps6ka1	18	0.59091	0.49089	0.26639	0.36449	0.79015	0.94353	0.8797	1.1824	0.54535	1.6069	0.363	0.52221	0.52167	0.48777	0.80465	0.78863	0.74781	0.7796	1.0037	0.74475
E9PWY9;Q8C0C7;Q3U0Y9;Q8BXN0;Q8BJG2;Q4FJQ2;Q9CT72;D6RIJ2	Phenylalanine--tRNA ligase alpha subunit	Farsa	9	0.61197	0.6918	0.31293	0.40826	0.73247	0.92576	0.80188	0.81534	0.6253	1.8027	0.40554	0.50067	0.55156	0.59172	0.70872	0.52751	0.69897	0.78895	0.77685	0.63589
E9PXX7;Q3TEE8;Q91W90;Q3UBW8;Q3UWX1	Thioredoxin domain-containing protein 5	Txndc5	10	0.42769	0.58679	0.49443	0.48773	0.51391	0.9269	0.69532	0.93895	0.80257	0.99568	0.55247	0.61497	0.55427	0.66189	0.60958	0.51058	0.93889	1.1778	0.90799	1.0102
F8VPX1;E9PXY8;Q6A4J8-3;Q6A4J8;Q6A4J8-2;G3UWR8	Ubiquitin carboxyl-terminal hydrolase;Ubiquitin carboxyl-terminal hydrolase 7	Usp7	4											0.74715	0.61509							0.64984	0.66843
E9PY03		Tstd1	3	0.4548	0.44411
Q6S388;E9Q153;Q6S392;E9QKX4;Q6S393;E9QLJ5;Q6S387;E9QMZ5;E9PY96;E9QL05;Q6S385;E9QQ00;E9QK43;E9QPE8;Q9QXS1-10;Q9QXS1-9;Q9QXS1-12;Q9QXS1-11;Q9QXS1-13;Q9QXS1-5;Q9QXS1-3;Q9QXS1-16;Q9QXS1-4;Q9QXS1-14;Q9QXS1-6;Q9QXS1-7;Q9QXS1-8;Q9QXS1-2;Q9QXS1;E9QN87;Q6S390;Q9QXS1-15;E9Q3W4;F6R059;Q05CR3;Q8C8S5;E9Q9J6;Q499F9;E9PW24;Q3V3W8	Plectin	Plec	71	0.50649	0.49588	0.32375	0.45011	0.74337	0.82086	0.79124	1.1896	0.59727	0.89184	0.54901	0.77361	0.51915	0.52094	0.6897	0.68376	0.73636	0.83828	0.70604	0.47636
E9PYH2;Q91V12-2;Q91V12-3;Q91V12-4;Q91V12	Cytosolic acyl coenzyme A thioester hydrolase	Acot7	3									0.78541	0.79224							0.77979	0.76786
E9PYI8;Q9JMA1;Q80UN0;Q3TC32	Ubiquitin carboxyl-terminal hydrolase;Ubiquitin carboxyl-terminal hydrolase 14	Usp14	11	0.52563	0.57089	0.54073	0.55416	0.82478	1.0371	0.90005	1.0613	0.8789	0.84746	0.69245	0.67859			0.80917	0.5754	0.85657	1.0067	0.8231	0.68542
E9PYN9;Q8JZQ5;Q3UKB9;Q9CW16	Amine oxidase;Amiloride-sensitive amine oxidase [copper-containing]	Aoc1	14	0.57027	0.41916			0.50161	0.51827					0.54062	1.1004	0.38726	0.50969
Q8VCS8;E9PYP7;Q9JLT2;F6XTD2	Trehalase	Treh	3	0.49032	0.59045
E9PYT3;Q91YH5;Q91YH5-2;Q6PGE9;Q8BH66	Atlastin-3	Atl3	4											0.22522	0.4475
E9PZ16;B1B0C7;Q3UHH3;Q5RKM8;Q2XQV0		Hspg2	81	0.10742	0.12666	0.1259	0.13057	0.1466	0.14273	0.092571	0.079944	0.080189	0.059769	0.10056	0.092964	0.081489	0.10467	0.074377	0.070425	0.089446	0.080949	0.060037	0.074895
Q3UKM2;E9PZ30;Q8K154		Ugt2b34	15	0.68938	0.47293	0.2164	0.3179	0.84408	0.82785	1.1682	1.2518	0.77252	1.7789	0.18145	0.35613	0.5031	0.33693	0.72981	0.73166	0.74167	0.98366	0.85949	0.56378
E9PZF0;Q5NC82;Q01768;B0LAA8;Q8R4B4;Q5NC79	Nucleoside diphosphate kinase;Nucleoside diphosphate kinase B	Gm20390;Nme2	13	0.51314	0.63559	0.44462	0.49156	0.64384	0.84477	0.65116	0.91675	0.85644	0.85421	0.65041	0.66935	0.56469	0.82324	0.80866	0.44568	0.85619	1.0261	0.55398	0.60024
E9Q035;Q542X6;P47758;Q921I1	Signal recognition particle receptor subunit beta	Gm20425;Srprb	4									0.56809	1.5445
Q3TCJ7;F6TVP2;E9Q0K6;F8WJE0;Q60710;Q8C5C0;E9PYG9;Q6ZQM3;Q3UDX7;Q3U754;Q3UBG9	Deoxynucleoside triphosphate triphosphohydrolase SAMHD1	Samhd1	11	0.61415	0.63942	1.5392	0.49959	1.7043	1.0193	0.95735	1.0642	1.0186	1.8329	0.39105	0.54641	0.57537	0.6272	0.69854	0.58048			0.72045	0.76853
E9Q0U7;Q61699-2;Q61699;D3Z027;Q8C6H1	Heat shock protein 105 kDa	Hsph1	10	0.60022	0.86742	0.46352	0.4631	0.85549	1.0349	0.82869	1.0608	0.99337	1.2973	0.79761	0.64192			0.83479	0.56588	0.95319	0.99327	0.97399	0.72164
E9Q132;Q3UW40;Q8BP67;Q8BT08;Q9CS31;F6RSK3	60S ribosomal protein L24	Rpl24	5	0.78722	0.74738	0.24895	0.36502	0.68658	1.1474	0.72682	0.87305	0.64735	1.5551	0.22288	0.42913	0.60364	0.56267	0.94931	0.66534	0.57281	0.65781	0.73156	0.63413
Q8C298;E9Q179;Q8C5Q4	G-rich sequence factor 1	Grsf1	3																			0.92483	0.9467
E9Q197;Q9CPV4-2;Q9CPV4;Q9CPV4-3;F6ZTG3;Q7TMP4;E9Q055;E9Q2R6	Glyoxalase domain-containing protein 4	Glod4	10	0.44892	0.52294	0.67977	0.81791	0.56651	1.0596	0.624	1.1975	0.68156	0.95165	0.79106	0.78545	0.49016	0.73323	0.52836	0.5485	0.9694	1.1422	0.92162	1.0708
Q8C2A3;Q3UNN1;E9Q9F5;E9Q1G8;O55131;Q5DTS3;Q3UGE0;Q8C752;S4R2P6;Q8C650-2;Q9DA97;Q8C650	Septin-7	2007-09-01	7	0.61397	0.54489	0.28806	0.38952	0.65859	1.0922			0.63109	1.3924	0.34431	0.54469	0.59658	0.59264	0.74159	0.65816	0.77595	0.76191	0.74768	0.8239
E9Q1S3;Q01405;Q8C1E4	Protein transport protein Sec23A	Sec23a	15	0.51028	0.48869	0.25044	0.38577	0.55736	0.51019	0.50532	0.55915	0.44815	0.41012	0.34536	0.5328	0.51979	0.49326	0.67231	0.4576	0.65263	0.80795	0.47225	0.35353
E9Q1V9;E9Q1T1;Q6PHZ2-2;Q6PHZ2-4;Q6PHZ2;Q6PHZ2-5;Q8CCM0;E9PXV3;E9Q1W0;Q8C8X9;Q3TY93;Q5SVI9;Q5SVJ1;Q5SVI3;Q5SVI0;Q5SVI2;Q8BL41;Q68EG2;Q5SVI1;Q5SVJ0;P28652;F6ZIE1;Q8C4I3;Q80TN1;F8WIS9;Q6ZWS7;P11798;Q923T9-3;Q923T9-2;Q923T9;E9QAJ4;D6RDQ8;E9PYZ8;Q3V1X9;F6RWZ9;O70459;F6WHR9;F7A856;Q8BW40	Calcium/calmodulin-dependent protein kinase type II subunit delta;Calcium/calmodulin-dependent protein kinase type II subunit beta	Camk2d;Camk2b	8	0.57386	0.556	0.41344	0.73802	0.7511	1.2483	0.87193	1.5777	0.58346	1.0756			0.54998	0.57825			0.94143	0.92673	1.0741	0.70842
Q6P7V9;E9Q2X6;Q8CG47;Q3UR81;Q3U763;Q3UZJ7	Structural mainte ce of chromosomes protein;Structural mainte ce of chromosomes protein 4	Smc4	5											0.43594	0.42851
Q8C2S9;Q3THX5;E9Q3X0;Q9EQK5;Q3U7S9;D3Z2N7	Major vault protein	Mvp	33	0.55319	0.56458	0.31686	0.48427	0.80736	0.68284	1.075	1.2737	0.70798	0.99038	0.46655	0.80361	0.71697	0.61396	0.93011	0.74798	0.78827	0.78268	0.6032	0.38008
E9Q3Y4;Q9ESE1-2;Q9ESE1;Q9ESE1-3;Q8BSM6;Q8C7C2	Lipopolysaccharide-responsive and beige-like anchor protein	Lrba	4
E9Q414;E9Q1Y3;E9Q4G4;CON__ENSEMBL:ENSBTAP00000032840	Apolipoprotein B-100;Apolipoprotein B-48	Apob	37	0.62073	0.49775	0.32675	0.5067	0.88553	0.59583	1.1609	1.2861	0.59079	0.8723	0.40389	0.79355	0.68682	0.48661	0.88661	0.65218	0.85925	1.0343	0.56119	0.37037
E9Q453;G5E8R2;E9Q456;G5E8R0;G5E8R1;E9Q455;Q8BP43;E9Q450;E9Q448;E9Q452;Q8BSH3;Q564G1;Q545Y3;B7ZNL3;E9Q454;F8WID5;P58771-2;P58771;Q9D1R6;Q6PJ18;Q61344;CON__Q3SX28;A2AIM4;P58774-2;P58774;S4R261;S4R2U0;Q91VH3;A2AIM5	Tropomyosin alpha-1 chain	Tpm1	10			0.95415	0.70551	1.1225	0.90414	0.77724	1.1576	0.68138	0.75866	0.85025	0.8276	0.68647	0.69244	0.74469	0.69585	0.95405	1.0258	0.92512	0.76146
Q3UEH4;E9Q509;Q3UEI4;G3X925;P53657;A7MCU9	Pyruvate kinase;Pyruvate kinase PKLR	Pklr	31	0.68044	0.81834	0.26271	0.4271	0.83793	0.8979	0.96078	1.0958	0.81183	1.1287	0.32554	0.49852	0.75499	0.54298	0.8302	0.47819	0.81256	0.93365	0.33029	0.2722
E9Q557;E9PZW0;Q8BP77;Q9CV95	Desmoplakin	Dsp	49	0.68118	0.49105	0.52923	0.43487	0.84489	1.223	0.86692	1.068	0.65009	1.5111	0.65189	0.64494	0.58757	0.684	0.70066	0.64984	0.84317	0.95927	0.98418	0.86673
E9Q5B5;O08528;E9Q9M6;Q3TCB2;E9Q3Z4;Q08EC2;E9Q8S8;Q3TVQ4;Q3TQE0;Q3TBG9;Q149C8;Q3TRM8	Hexokinase-2	Hk2	12											0.46934	0.33353			0.62557	0.6031	0.86705	0.94766	0.85996	0.71651
Q8CE21;Q3U6W2;Q3UI16;Q3TKZ9;E9Q5C9;Q6ZQK6;Q3UBB6		Nolc1	6	0.50518	0.7003	0.39785	0.4027					1.3773	1.298	0.46591	0.47267			0.80629	0.37499	0.78477	1.1084	0.63261	0.70388
Q05DU6;Q80V30;E9Q5G3;Q9CXV7	Kinesin-like protein KIF23	Kif23	3															0.55709	0.52436
E9Q616;Q6UL10;A0PJF4;Q61484;A0JLR7;Q8BKS2;Q8VDN3;Q8BRB8;Q8CGE7;Q6UIL4;Q3UYW8;G5E8K8;Q8R2L7;Q8CEX7		Ahnak	51	0.44322	0.67328	0.19257	0.43181	1.0544	0.75891	1.0142	1.5526	0.61036	1.2088	0.51654	1.0875	0.78714	0.60724	0.90168	1.1504	0.67942	0.60066	0.82697	0.36762
Q3U055;E9Q718;Q9R0B9	Procollagen-lysine,2-oxoglutarate 5-dioxygenase 2	Plod2	4
Q80Y35;E9Q7G0;Q3TH77;Q3UNM2;F6ZQA3;Q91W16		Numa1	21	0.58636	0.45988	0.58167	0.36027	0.4974	0.64116	0.60671	0.9243	0.94837	3.3497	0.41533	0.52637	0.42013	0.61199	0.63161	0.57264	0.86444	0.93747	0.91691	1.0033
Q3TQL4;Q3TEY5;E9Q800;Q8CAQ8-2;Q8CAQ8;Q8CAQ8-5;Q3U7N2;Q8CAQ8-3;Q3TVZ5;E9QAY6;Q3TZK4;Q6P8Y5;E9PVS5;A6H604;Q8CAQ8-4	MICOS complex subunit Mic60	Immt	20	0.53726	0.5786	0.42123	0.50386	0.70638	0.98591	0.86247	1.0584	0.9619	1.2685	0.46079	0.58306	0.49782	0.67843	0.65167	0.58982	0.88604	1.0594	0.95105	0.75057
E9Q933;Q8BK08	Transmembrane protein 11, mitochondrial	Tmem11	3
E9Q9C6;E9Q0B5;Q8K0P6;Q58E52;Q8R0K8;Q6IS34;Q8R1H9;Q7TNG6;Q8R1G8;E9PVG8;Q8R1J5;Q497G7;Q8C5Q6;A1L0S3;A1L0S2		Fcgbp	46	0.48177	0.58331	0.41656	0.66254	0.19684	0.68459	0.64819	0.81644	0.72145	0.55443	0.62703	0.71308	0.30519	0.49705	0.41023	0.32483	0.85803	2.0338	0.57339	1.593
G3X9J6;E9Q9M1;Q3V1L4	Cytosolic purine 5-nucleotidase	Nt5c2	5											0.50157	0.72807			0.82076	0.90884	0.72589	1.301	0.57505	0.48179
E9QAS4;E9QAS5;Q5DTP7;Q6PDQ2;Q99JM0;Q3U582;Q8BM83;E9PYU4;E9PYL1;A2A8L1;F6WR45;F7C528;E9Q614;B1AR17;Q6ZQB2;Q3UFM8;Q8BL30;F6V4V3;Q8K0T3;Q3ULG0;Q4QQN1	Chromodomain-helicase-DNA-binding protein 4	Chd4	17			0.17172	0.25659					2.3762	3.6926	0.21065	0.3962			0.64155	0.78244	0.5136	0.57091	0.84666	0.82379
Q5M8Q0;Q3U7D2;E9QAZ2;Q9CZM2;E9Q1X1;B8JKK2	Ribosomal protein L15;60S ribosomal protein L15	Rpl15;Gm10020	10	0.67368	0.63954	0.42518	0.51205	0.75475	0.94482	0.77416	0.9304	0.75876	0.87699	0.48304	0.55068	0.52668	0.67895	0.77101	0.57651	0.84036	0.95136	0.84316	0.6729
E9QB02;Q68FL6;F6W0G8	Methionine--tRNA ligase, cytoplasmic	Mars	17	0.60257	0.55934	0.27961	0.29355	0.82084	1.0975	0.95467	1.0449	0.60532	1.6414	0.25117	0.37444	0.58349	0.55234	0.62624	0.55018	0.49607	0.60668	0.77575	0.55903
Q53ZD4;E9QJW0;Q91VS7;D3YU60;D3YVR3	Microsomal glutathione S-transferase 1	Mgst1	3	0.75067	0.70707			1.1043	1.0817	0.8846	1.291	1.4069	1.7698	0.1894	0.44649	0.41574	0.87195	0.70199	0.73214	0.64233	0.97671	0.71452	0.62817
Q4G0B8;E9QKZ2;Q91YE6;E0CY46;F6TLX3;Q69ZP1;E0CXB2	Importin-9	Ipo9	3
E9QM38;P55012;Q3TP36	Solute carrier family 12 member 2	Slc12a2	29	0.36004	0.36453	0.50758	0.3603	0.35619	1.1719	0.42794	0.78059	0.90406	1.5763	0.55218	0.41729	0.36531	0.80076	0.4708	0.43304	0.85447	1.1377	0.99021	1.3208
Q3U7K4;E9QMK9;Q8BH86-2;Q8BH86	UPF0317 protein C14orf159 homolog, mitochondrial	9030617O03Rik	6																			0.78001	0.70961
Q3U3A1;Q3T9A3;F6ZS70;E9QMP6;Q05512-2;Q05512;F7CVZ7;E9Q9N6;E9PYX3;Q571J8;Q05512-3;Q05512-4;F7CRG8;F6ZEX4;Q9JKE5;Q14DQ3;C9K101;Q03141-2;Q03141-3;Q03141;Q8VHJ5;E9Q2J6;F7A3Q3;F6UY70;Q5DTG3;Q8CIP4	Serine/threonine-protein kinase MARK2	Mark2	5									0.86157	2.089
E9QN31;Q922K7;Q99KC3	Probable 28S rRNA (cytosine-C(5))-methyltransferase	Nop2	7			0.24494	0.25344					0.65474	1.7428	0.2225	0.36653							0.69768	0.64058
Q3UHL7;E9QN70;P02469;B9EKB0;Q8K271;Q9CRX6;Q3UR38;Q0V927;E9PYT5;Q3TNZ8;Q7M098	Laminin subunit beta-1	Lamb1	79	0.036751	0.026403	0.035752	0.020002	0.035679	0.033421	0.034968	0.019217	0.036019	0.024401	0.030825	0.032756	0.020867	0.017968	0.026317	0.018658	0.022898	0.016389	0.027624	0.024747
E9QN99;Q8VCR7	Alpha/beta hydrolase domain-containing protein 14B	Abhd14b	6	0.44325	0.63451	0.32216	0.67341	0.45183	0.80298	0.71264	0.75823	0.74613	0.8502	0.72846	0.91226							0.84429	0.88131
E9QNN1;O70133;O70133-2;O70133-3;Q3UR42;Q3TF92;Q05BR6;Q3TEB2	ATP-dependent RNA helicase A	Dhx9	35	0.54382	0.57052	0.37211	0.37481	0.58793	0.85557	0.61632	0.73485	0.65023	0.90746	0.40963	0.4839	0.53219	0.70072	0.59487	0.48527	0.69815	0.85558	0.67782	0.67538
Q3TAP5;E9QP00;Q6PFR5	Transformer-2 protein homolog alpha	Tra2a	3																			1.0894	0.69977
G5E8R3;Q3UFS6;Q3TCQ3;Q3T9S7;E9QPD7;Q05920;Q8BP54;Q62043	Pyruvate carboxylase;Pyruvate carboxylase, mitochondrial	Pcx;Pc	7											0.95696	0.9021							0.72446	0.52706
E9QPE7;Q8R384;Q69ZX3;O08638-2;O08638;Q6PB65;Q4KMN4;Q8BLW0;Q3UUB1;Q3UQQ3;Q5BKR0;Q6P8P3;B8JJH5;I6L963;E9Q264;B2RY26;B2RXX9;B2RWW8;Q2TAW4;B2RQQ1;B1AR69;G3UW82;B2RWX0;Q91Z83;P13542;Q02566;Q5SX39;P13541;A2AQP0;Q5SX40	Myosin-11	Myh11	14
E9QPG8;Q60997-4;Q60997-3;Q60997-2;Q60997;B6V683	Deleted in malig t brain tumors 1 protein	Dmbt1	19	0.66699	0.68626	0.43858	0.52048	0.41851	0.63472	0.95249	1.2459	0.7553	0.53944	0.93695	1.3429	0.44544	0.50335	0.78385	0.55025	1.0883	1.5885	0.46343	0.54955
E9QPI5;Q6A026;Q8VDS0	Sister chromatid cohesion protein PDS5 homolog A	Pds5a	7			0.23545	0.36774							0.19652	0.28756							0.77799	0.83353
Q3UP48;Q059V1;E9QPS1;Q9WUU6	Hepatocyte nuclear factor 4-gamma	Hnf4g	3
E9QPW8;P27546-3;P27546-2;P27546;E9PWC0;E9PZ43;P27546-4;F6XPV7;F6V4Z1;F7CK47	Microtubule-associated protein 4;Microtubule-associated protein	Map4	3									0.57873	2.0428
E9QPX1;P39061-2;P39061-1;P39061	Collagen alpha-1(XVIII) chain;Endostatin	Col18a1	3
Q923F9;E9QPX3;Q9CXZ1;Q9CTT4	NADH dehydrogenase [ubiquinone] iron-sulfur protein 4, mitochondrial	Ndufs4	3															0.62299	0.68149			0.97163	0.92665
E9QQ10;Q70FJ1-3;Q70FJ1-2;Q70FJ1;Q8C0C6	A-kinase anchor protein 9	Akap9	3
F2WWK6;F2WWK5;Q9Z0R9	Fatty acid desaturase 2	Fads2	3											0.20417	0.24996
F6RPJ9;Q8CGB9;Q9JHR7	Insulin-degrading enzyme	Ide	14			0.43986	0.39763	0.51587	0.67479	0.75916	0.88773	0.82469	0.73071	0.64423	0.71183	0.59142	0.75633	0.84443	0.49369	0.94029	1.0632	0.6654	0.65524
F6SQH7;Q91VA6	Polymerase delta-interacting protein 2	Poldip2	3
F6SVV1;Q4FZE6;P62082;J3QJZ3	40S ribosomal protein S7	Gm9493;Rps7	7	0.55129	0.65207	0.36937	0.41657	0.69181	0.98919	0.75913	1.0084	0.80521	1.227	0.42512	0.53925	0.57821	0.72943	0.81372	0.55096	0.83547	0.96123	0.80902	0.67808
F7CDT0;F6WMC0;P61082;G5E919;Q8R352;F6YXS3	NEDD8-conjugating enzyme Ubc12	Ube2m	4											0.54048	0.5107					0.51846	0.52054	0.89913	0.83977
Q561N5;F6YVP7;P62270;S4R1N6;F5H8M6;Q3TW65	40S ribosomal protein S18	Rps18;Gm10260	9	0.72188	0.71469	0.30408	0.42648	0.81087	1.0394	0.77185	0.98173	0.73199	1.118	0.32043	0.47306	0.60625	0.68707	1.1129	0.69073	0.76669	0.85465	0.77816	0.62183
F6ZFT1;F8WJ64;Q569N0;Q3TJG2;Q9CR21	Acyl carrier protein;Acyl carrier protein, mitochondrial	Ndufab1	4	0.56165	0.60366	0.46722	0.59654	0.63053	1.0201	0.78982	1.0836	0.87014	0.9891	0.58993	0.57305	0.5766	0.77113	0.69953	0.62912	0.8646	1.2993	0.92569	0.89747
F6ZV59;G5E8G0;G3X9W0;Q60668-4;Q60668-3;Q60668-2;Q60668;E9Q5B6;F6SHF3;Q3UXC8;Q9D3U4	Heterogeneous nuclear ribonucleoprotein D0	Hnrnpd	8	0.44153	0.56343	0.52818	0.53992	0.53986	0.97172	0.62646	0.83148	0.78397	0.8274	0.67585	0.64873	0.47293	0.87912	0.62138	0.50381	0.83788	1.1564	0.76234	0.90563
F7ARZ1;Q3TI14;Q99LZ4;Q8VE22;A7M7Q8;Q3THH3;Q5SXC9	28S ribosomal protein S23, mitochondrial	Mrps23	3
Q0VD75;F8VPQ6	Alkaline phosphatase	Alpi	16	0.69168	0.77784	0.34772	0.44212	0.85423	0.71258	1.0917	1.4401	0.72493	0.60443	0.53861	1.0042	0.78769	0.60889	1.1564	0.51459	0.85293	1.0401	0.29712	0.15077
F8VQ40;P19137	Laminin subunit alpha-1	Lama1	129	0.040433	0.026384	0.03427	0.026574	0.035268	0.029049	0.30956	0.51249	0.037813	0.026674	0.031673	0.026395	0.025577	0.015884	0.025938	0.018733	0.023989	0.018449	0.027766	0.019957
F8VQC7;Q61595-2;Q61595-12;Q61595-16;Q61595-3;Q61595-14;Q61595-6;Q61595-4;Q61595-9;Q61595-8;Q61595-13;Q61595-5;Q61595-15;Q61595-10;Q61595-7;Q61595-11;Q61595;Q6A0E9	Kinectin	Ktn1	4
F8VQJ3;P02468;Q3URV4;Q3UNG0;Q3UFZ9;Q3TRH4;Q6PHM1;F6SFQ3;F6TLW1;A2ATM9;Q9R0B6	Laminin subunit gamma-1	Lamc1	83	0.025396	0.017383	0.030066	0.016537	0.022167	0.018832	0.024043	0.017522	0.027679	0.028337	0.033803	0.023332	0.019781	0.015713	0.019501	0.01779	0.019238	0.016613	0.021579	0.017555
F8VQM5		Sis	70											0.34565	0.7416	0.53157	0.42784	0.82853	0.37276	0.93279	1.1966	0.38781	0.21716
F8WGG3;Q8R038;Q9JK81;F7A3N3	UPF0160 protein MYG1, mitochondrial	Myg1	3													0.40292	0.60273					0.85233	0.56251
F8WHZ9;F8WGR0;Q8K232;Q9QYC0-2;Q9QYC0;E9Q1K3;Q8BJT2;F6V4G5;D3Z0T1;F6RDR0	Alpha-adducin	Add1	6											0.66493	0.78159					0.83838	1.2945	0.83306	1.0389
F8WGU3;Q3US41-4;Q3US41-3;Q3US41-2;Q3US41-5;Q3US41;D3Z139;Q8K0G8	Epithelial splicing regulatory protein 1	Esrp1	3
Q8BTF0;F8WHL2;Q8CIE6;Q63ZW9;Q8R393;Q99JW9;Q8BTF3;Q3TAU7;F6XJN3;Q9ET41;D6RH55	Coatomer subunit alpha;Coatomer subunit alpha;Xenin;Proxenin	Copa	41	0.72578	0.63599	0.25384	0.38602	0.79597	1.0216	0.89652	1.0127	0.60629	1.2976	0.3123	0.43456	0.65002	0.5503	0.74576	0.64768	0.6778	0.8167	0.72157	0.59839
Q3TSZ0;Q3UR37;F8WI22;Q3UDL9;Q8K019-3;Q8K019-2;Q8K019;Q05C67;Q3TRC6	Bcl-2-associated transcription factor 1	Bclaf1	5			0.77787	0.53425			0.82877	1.0356							1.0008	0.43142
F8WIB1;Q3TIR2;Q14AC7;P61211;Q9D7H9;Q4V9U3;E9Q006	ADP-ribosylation factor-like protein 1	Arl1	6	0.54832	0.43484	0.35712	0.42572	0.6813	1.0178					0.52844	0.44282	0.46222	0.58311	0.66317	0.70087			0.89042	0.70447
Q3T9X3;Q3TCR7;Q3TBU6;G3X9G4;F8WIV5;P39054-2;P39054;G3UZZ3;Q9CUM4;Q8BUT2;E9QLL2;P39053-5;P39053-3;Q8BZ98-2;P39053-2;Q8BZ98;P39053-6;P39053-4;P39053;G3UXX2;Q91Z39;G3UY64;D6RH60;F2Z460;E0CXZ8	Dynamin-2	Dnm2	13	0.94825	0.82314			0.95405	0.82319			0.50941	0.88316	0.5367	0.58403			0.84056	0.66006	0.77287	0.96677	0.90704	0.55686
F8WJ41;Q5M9M4;P62245;D3Z712;D3YVB4	40S ribosomal protein S15a	Rps15a	6	0.72962	0.67911	0.2985	0.38534	0.81302	1.0837	0.9094	1.0299	0.80919	1.3054	0.36899	0.49693	0.62451	0.64606	0.91733	0.69401	0.73929	0.86345	0.8343	0.64549
Q3TN10;Q3U2V0;Q3U2B5;F8WJD4;Q80X82;Q3TA76	Symplekin	Sympk	4											0.5273	0.62778
F8WJG3;P62996;Q5PR75	Transformer-2 protein homolog beta	Tra2b	4
F8WJI3;Q8R3Q6;E9Q4B5	Coiled-coil domain-containing protein 58	Ccdc58	3																	0.95066	0.96834	0.77427	0.84071
F8WJK8;Q3U9V1;Q3U8D2;Q99L47;Q3U3N7;Q3TGW8;E9Q1V0;E9Q1X9	Hsc70-interacting protein	St13	9	0.49464	0.58196	0.53712	0.55964	0.5143	1.0132	0.64682	0.93427	0.79958	0.83346	0.77476	0.7226	0.57613	0.8633	0.7634	0.48931	0.92858	1.1785	0.78467	0.86154
Q3UE51;G3UVV4;Q6GQU1;Q3TJE3;P17710-3;P17710-4;P17710-2;P17710;Q3UPC4;Q3TTB4;D3YYR4;D3Z365;B4YB29	Hexokinase-1	Hk1	8
P10852;G3UWA6;Q8BTJ9;Q3TN39;Q3U144;Q60849;Q3TIP1	4F2 cell-surface antigen heavy chain	Slc3a2	11	0.52608	0.57321	0.3824	0.45654	0.73359	0.82235					0.59264	0.64935	0.56576	0.66013	0.69254	0.60216	0.93758	1.0493	0.82841	0.72156
Q56A15;G3UWG1;P62897;CON__P62894;P00015	Cytochrome c, somatic	Cycs;Gm10108	7	0.65581	0.88652	0.49057	0.43411	0.75449	1.1678	0.69957	0.76342	0.80927	1.5007	0.39128	0.29523	0.76	0.71841	0.75928	0.41178	0.79263	0.94728	0.56593	0.59894
H3BLE7;Q3TTF6;H3BKU1;Q8BIX1;G3UWS4;Q7TNP2;H3BIV7	Serine/threonine-protein phosphatase 2A 65 kDa regulatory subunit A beta isoform	Ppp2r1b	6
Q3URH5;G3UX35;Q3TKT4;Q3TKT4-2;Q8BQ54;Q7TQL1;Q6P8K2;Q8R0K1;Q3UI73;Q3UHL2;E9QAB8;F2Z4A9;H3BLH0;Q6DIC0;Q3UX55;Q7TND4;H3BJK2;Q8R569;Q9CTU8	Transcription activator BRG1;Probable global transcription activator SNF2L2	Smarca4;Smarca2	6			0.36335	0.27424															0.84284	0.75954
G8JL74;G3UXA6;Q8BHD7-2;Q8BHD7;G3UZ01;G3UY95;Q8C5Q1;G3UXZ8	Polypyrimidine tract-binding protein 3	Ptbp3	8	0.6495	0.60499	0.41754	0.50685							0.52592	0.7137			0.8231	0.74799	0.97721	0.97257	1.0578	0.841
G3UXT7;Q8CFQ9;Q564D0;Q3USY4;Q3UK30;P56959;G3UZD2;Q91VQ2;F6QCI0;Q3TLE4;Q8BQ46	RNA-binding protein FUS	Fus	7	0.35724	0.49053			0.42116	0.85416	0.43237	0.7995	0.70429	0.75072	0.6739	0.6725	0.35897	0.79035	0.5326	0.48682	0.81067	1.2556	0.65298	0.84456
G3UXZ5;Q5HZK3;P97371;G3UXY0;G3UWN9;G3X9K9;G3UXR1	Proteasome activator complex subunit 1	Psme1	11	0.4955	0.61192	0.42471	0.50841	0.5159	0.89766	0.58767	0.91022	0.69592	0.90044	0.68176	0.83972	0.51136	0.70132	0.70503	0.53463	0.73792	1.0844	0.55103	0.65918
G3UYD0;Q3UHU8;Q9ESZ8-5;Q9ESZ8-4;Q9ESZ8-3;Q9ESZ8-6;Q9ESZ8-2;Q9ESZ8;G3UYJ6;G3UYD7;G3UZU4;G3UWV2	General transcription factor II-I	Gtf2i	4											0.37434	0.50396
G3UYF9;Q792E4;Q03958	Prefoldin subunit 6	Pfdn6	3																			0.92399	0.41032
Q8CFZ0;G3UYP0;P63280	SUMO-conjugating enzyme UBC9	Ube2i	5	0.49222	0.51506									0.52871	0.61163			0.67407	0.495			0.71229	0.84805
G3UYQ2;Q3TDL4;G3UZT6;Q3UF95;Q9Z1R2;Q8HWH4;G3UXT8	Large proline-rich protein BAG6	Bag6	4															0.71115	0.68099			0.78549	1.2327
G3UZI2;Q7TMK9-2;G3V018;Q7TMK9;G3UXJ6;G3UZ48;G3UWM1;Q3TRV3;G3XA76;G3UY67;G3UXU5;S4R1E9;G3UYK7	Heterogeneous nuclear ribonucleoprotein Q	Syncrip	15	0.50054	0.5928	0.36368	0.47978	0.59847	1.0585	0.69774	0.98334	0.7339	1.4652	0.49219	0.53656	0.56466	0.75801	0.65025	0.64448	0.83359	1.0014	0.90923	0.94772
Q9WUD0;G3X8Q9;P12791-2;P12791;Q64460;A6H6J2;O55071;E9Q593;P12790;Q61461;Q6LCL8;Q61460;Q497U6	Cytochrome P450 2B10	Cyp2b10	17	0.71444	0.54632	0.17945	0.24714	0.48254	0.64038	0.90301	1.0846	1.1269	2.3596	0.14253	0.48462	0.32513	0.33072	0.85795	0.69881	0.62094	0.99672	0.63607	0.33073
Q9D2D1;Q544R6;G3X8T3;P16675;A2A5J9;A2A5J6	Carboxypeptidase;Lysosomal protective protein;Lysosomal protective protein 32 kDa chain;Lysosomal protective protein 20 kDa chain	Ctsa	5											0.53571	0.56019			0.6647	0.40139
G3X8U3;Q9D7X2		2210016F16Rik	5											0.71491	0.74087
G3X8Y3;Q80UM3;E9PZ53;Q9DBB4;Q8K2S4	N-alpha-acetyltransferase 15, NatA auxiliary subunit	Naa15	10			0.20335	0.41374							0.31203	0.36502
G3X956;Q920B9	FACT complex subunit SPT16	Supt16;Supt16h	11	0.60671	0.62816	0.45518	0.52945	0.636	1.0283	0.83855	0.97581	1.2801	1.2901	0.52361	0.5853			0.64962	0.52127			0.96985	0.90809
Q3V222;Q80U83;Q8CGF4;G3X972;Q8R2V9		Sec24c	9	0.5642	0.50685	0.28266	0.33976							0.50849	0.60846			0.52452	0.31368	0.70939	0.82287	0.56025	0.53792
G3X9B1;Q3V1X6;Q8VCK1;Q8CCT5;Q8BLJ4;Q3T9I0;Q3TMK0;Q3TNE1;Q3UNW7		Heatr1	6											0.25129	0.3414
Q8CDK8;G3X9J8;G5E8G5;O54990-4;O54990-5;O54990-6;O54990-3;O54990-2;O54990;Q8R056;Q8C3K1	Prominin-1	Prom1	9	0.40312	0.34149			0.5129	0.93523	0.78063	1.6225			1.3017	0.95811	0.46245	0.55518	0.60142	0.53066	0.94751	1.4257	0.37819	0.70442
G3X9L6;Q9DCX2;B1ASE2;D3Z1B2	ATP synthase subunit d, mitochondrial	Gm10250;Atp5h	13	0.5293	0.56806	0.4864	0.57058	0.65069	0.86586	0.8824	1.1613	0.77253	1.0205	0.63571	0.62436	0.52182	0.6667	0.64426	0.66809	0.93789	1.0221	1.1049	0.84388
G3X9M0;Q9ER88-2;Q9ER88;G3UWJ4;G3UZC0;G3UWZ6;G3UYM6;G3UWR5;G3UWM7	28S ribosomal protein S29, mitochondrial	Dap3	6	0.47198	0.55414													0.61819	0.74583
G3X9U9;Q9CQ92;D3YZ32	Mitochondrial fission 1 protein	Fis1	4											0.51955	0.60758			0.67095	0.48542	0.86344	0.95071	0.72719	0.6629
G3X9V0;Q5SVP3;P97372;Q99LN3;E0CZ90	Proteasome activator complex subunit 2	Psme2;PSME2b	6	0.55014	0.62768	0.44873	0.56708							0.62751	0.91639	0.63333	0.96805	0.71476	0.54427	0.67458	1.0612	0.54098	0.6212
Q5I0T6;G3X9Y6		Akr1c19	13	0.68621	0.68676	0.27009	0.49601	0.88207	0.68892	1.3326	1.293	0.90841	1.0751	0.3848	0.7216	0.71437	0.59765	1.3447	0.70686	0.82533	0.95163	0.62677	0.31128
G5E8G6;G3X9Y9;P21271;P21271-3;Q6PER8;D3YZ62;D3Z4J3;Q99104	Unconventional myosin-Vb	Myo5b	3											0.5646	0.77028
G4V4Z1;Q1KYL9;P70355;Q6YIY0;G4V4Z2;Q1KYL8;Q1KYM2;Q8C1W7;Q8BFR9;Q60588;Q1KYM1;Q61927;Q3U151;G4V4Y9;Q6NXV5;Q61918;Q80TD1		gag-pro-pol;Mela;gag	6	0.6667	0.61245																	1.7184	1.1808
G5E850;Q544Z9;P56395;E0CY88	Cytochrome b5	Cyb5a	5	0.63458	0.59555	0.29683	0.39691	0.65913	0.92154	0.97558	1.204	0.8191	1.7048	0.34828	0.53802	0.52515	0.52244	0.71505	0.67536	0.81632	0.94898	0.86362	0.62158
G5E866;Q99NB9;Q3US00;A0JLN0;Q3UIB4;Q8C839;Q8C2Y9;Q3TB51	Splicing factor 3B subunit 1	Sf3b1	24	0.55658	0.64507	0.26412	0.30594	0.72834	1.0987	0.76197	0.83612	0.6233	1.2637	0.33385	0.38797	0.62662	0.70419	0.64277	0.59075	0.70385	0.82582	0.78342	0.72285
Q564E2;G5E8N5;P06151;Q99K20;Q3UDU4;Q3TCI7;Q3TI99;Q3THB4;D3Z736;D3YZQ9;Q3UIC3;Q6NXW3;D3YVR7;D3YZE4;Q64483;Q548Z6;P00342	L-lactate dehydrogenase;L-lactate dehydrogenase A chain	Ldha	22	0.75221	0.85758	0.37573	0.51381	0.72416	0.90517	0.84201	0.84833	0.74073	0.98407	0.5427	0.49764	0.73519	0.49068	0.91951	0.43254	0.84898	0.94367	0.46484	0.49438
G5E8R4;Q922D4-4;Q922D4-3;Q922D4-2;Q922D4	Serine/threonine-protein phosphatase 6 regulatory subunit 3	Ppp6r3	7	0.44369	0.51879									0.73992	0.65738			0.70386	0.49368	0.92729	1.0868	0.57353	0.62328
G5E8X1;Q9DCS2;E9Q5B2;E9Q7K5;D3YZM4	UPF0585 protein C16orf13 homolog	0610011F06Rik	3											0.64268	0.81087			0.9115	0.78372			0.85369	0.8741
G5E924;Q8R081;G3UY38;Q3UMT7;Q9CVU5;Q8BI42;G3UY56	Heterogeneous nuclear ribonucleoprotein L	Hnrnpl	14	0.45701	0.4971	0.45641	0.46586	0.52922	0.93089	0.6767	0.9386	0.78999	1.0558	0.58471	0.56887	0.49384	0.76865	0.62597	0.57253	0.91144	1.0933	0.88322	0.79315
H3BJ30;H3BJW3;Q6NVF9;H3BKW0;H3BLM9	Cleavage and polyadenylation specificity factor subunit 6	Cpsf6	5											0.66351	0.66215			0.57263	0.70452
H3BJ97;Q99JR5;Q4FJX7;H3BKM8	Tubulointerstitial nephritis antigen-like	Tinagl1	8	0.12434	0.1552			0.15333		0.16909	0.10276	0.050959	0.13457	0.096034	0.082855			0.076214	0.052264	0.088484	0.039978	0.074861	0.055143
H3BKH6;Q9R0P3;H3BJP2;H3BLJ9;H3BJL6;H3BK43;H3BJC6;H3BL99	S-formylglutathione hydrolase	Esd	10	0.55055	0.58716	0.46928	0.62054	0.8336	0.82126	0.84807	1.1728	0.74056	0.82436	0.53058	0.77842	0.66835	0.71671	0.85603	0.69481	0.84792	1.0045	0.67235	0.52701
H3BKN0;Q1HFZ0;Q1HFZ0-2	tRNA (cytosine(34)-C(5))-methyltransferase	Nsun2	16	0.54425	0.58471	0.41337	0.45287	0.85577	1.4212	0.86963	1.1434	0.72	1.0965	0.60484	0.64858	0.63653	0.8189	0.79678	0.93856	0.79798	0.99995	1.0783	0.97791
Q05BH6;Q7TPZ2;H3BL37;O08784;H3BIX0;Q3TBZ3;Q3TAB2;Q6PFZ6;Q05CS0	Treacle protein	Tcof1	5											0.60534	0.57435			0.57752	0.67157
H7BWY2;Q9DBU8;Q9JKC8;Q921U0;Q3TRH5;Q8R2R9	AP-3 complex subunit mu-1	Ap3m1	3
Q80TX7;H7BX01;P58281;P58281-2;Q8BK99;E0CXD1;F6U775	Dynamin-like 120 kDa protein, mitochondrial;Dynamin-like 120 kDa protein, form S1	mKIAA0567;Opa1	5															0.83469	0.43067
Q3TT85;H7BX59;Q9WU56-4;Q9WU56-2;Q9WU56-3;Q9WU56;D3YWU8;D3Z092	tRNA pseudouridine synthase;tRNA pseudouridine synthase A, mitochondrial	Pus1	3
H7BX95;Q6PDM2;Q6PDM2-3;Q6PDM2-2;F7AI47;F6QXN3	Serine/arginine-rich splicing factor 1	Srsf1	11	0.47889	0.56565			0.60655	0.78856	0.68798	0.86994	0.75795	0.67877	0.72518	0.72054	0.57632	0.77992	0.65121	0.64213	1.0074	1.2074	1.0323	0.89808
I7DM66;Q99J47-2;Q99J47	Dehydrogenase/reductase SDR family member 7B	Dhrs7b	6			0.35345	0.32547							0.38905	0.41179							0.99945	0.89531
I7HLV2;Q3THJ6;Q6ZWV3;P86048;B7FAU6;O89059	60S ribosomal protein L10;60S ribosomal protein L10-like	Rpl10;Rpl10l	9	0.64871	0.73468	0.39152	0.48045	0.69182	0.96672	0.7616	1.0759	0.75286	1.0282	0.40821	0.51029	0.46917	0.66969	0.837	0.62358	0.75681	0.95311	0.79427	0.64462
I7HPW8;Q8R1I5;Q80X40;F6Y6G7;F6V1P1;F6YB52;Q69ZA4		Myo15b	9	0.60424	0.51465									0.63142	0.98237	0.48194	0.47911	0.74121	0.59832	0.71342	0.97022	0.52389	0.36193
J3QK23;Q62150;Q99M28-2;Q99M28	RNA-binding protein with serine-rich domain 1	Gm9825;Rnps1	4	0.54792	0.6124									0.36249	0.48668
J3QK48;J3QP56;P97823-2;P97823;D3YUG4;Q4FK51;D3Z111;D3Z269	Acyl-protein thioesterase 1	Lypla1	5	0.52238	0.48355	0.50182	0.63043	0.6371	0.72487	0.82852	1.0561	0.67108	0.66857	0.68121	0.71934			0.78442	0.46878			0.64965	0.49898
Q3TX38;Q3TTN3;J3QPE8;Q5EBQ0;J3QMG3;Q60931;Q3UFA8	Voltage-dependent anion-selective channel protein 3	Vdac3	7	0.56891	0.51742	0.38498	0.4069	0.66029	0.9792	0.86051	0.997	0.8535	1.3457	0.43845	0.46972	0.54518	0.57328	0.72125	0.56784	0.81082	1.0324	1.0388	0.8617
Q6ZQ58;J3QNB1;Q9D423;Q3UU34	La-related protein 1	Larp1;Larp1b	4											0.49355	1.0969
J3QP71;K3W4Q8;O55108;O55107;P18572-2;P18572	Basigin	Bsg	6	0.59808	0.53892	0.58659	0.46416	0.76233	1.1116	0.89441	1.0791	0.78024	0.91519	0.60668	0.42896	0.41197	0.61818	0.59183	0.50491	0.91917	1.0046	0.77359	0.75643
J3QPZ6			6			0.57117	0.57234
Q9D859;Q8BPG5;K7Q7T7;Q3TLP8;P63001;Q8C4N8;Q14A12;P60764;A2AC13;Q8QZS2;Q05144	Ras-related C3 botulinum toxin substrate 1;Ras-related C3 botulinum toxin substrate 3	Rac1;Rac3	7	0.49374	0.55205	0.33059	0.44292	0.62289	0.80046	0.66264	0.99439	0.7013	1.1477	0.43714	0.55894	0.50768	0.64746	0.47373	0.4103	0.68081	0.85107	0.73153	0.63557
M0QWR0;Q543X6;P47809	Dual specificity mitogen-activated protein kinase kinase 4	Map2k4	3
N0E4C0;N0E4C5;P67871;G3UZA4;N0E462;G3UZJ5;N0E463;G3UZX4;G3UXG7;G3UWU5;N0E636;G3UXU2	Casein kinase II subunit beta	Csnk2b	5											0.5687	0.5981			0.78022	0.64664	0.95915	1.3689	1.0143	0.77106
O08547;E9Q6R3;Q3UZ06;D6RES2	Vesicle-trafficking protein SEC22b	Sec22b	6			0.37721	0.41809							0.30152	0.48889			0.33711	0.79719	0.66861	0.84958	1.0506	0.50825
O08553;Q3TAS8;Q3TT92;Q3TXY0;E9PWE8;Q6P1J1;Q62188;P97427;D3YUS0;Q3TY94;Q71H75	Dihydropyrimidinase-related protein 2	Dpysl2	20	0.46168	0.55814	0.47758	0.5374	0.5727	0.87156	0.66823	0.93713	0.6474	0.8033	0.7264	0.62133	0.69396	0.79301	0.74839	0.51989	0.85683	1.0073	0.81507	0.76433
O08582	GTP-binding protein 1	Gtpbp1	3
O08583;O08583-2;Q9JJW6-2;Q4KL64;G3X9I4;D9J342;Q9JJW6	THO complex subunit 4;Aly/REF export factor 2	Alyref;Alyref2	5	0.78288	0.76798	0.32585	0.34634	0.62824	1.2564			0.91035	2.3795	0.32915	0.50454	0.67801	0.79557	0.85406	0.68006	0.73969	0.87807	0.5879	0.85962
O08601;O08601-2;Q3UWK4;Q3TVF2	Microsomal triglyceride transfer protein large subunit	Mttp	40	0.57872	0.46439	0.36122	0.50257	0.69266	0.81175	1.1092	1.4114	0.76457	1.0368	0.44274	0.62817	0.52874	0.49023	0.75853	0.64723	0.91884	1.0881	0.75975	0.46506
O08691;Q8R1Q7	Arginase-2, mitochondrial;Arginase	Arg2	9	0.59975	0.48301	0.32374	0.48576	0.54732	0.61155	0.89886	1.1141	1.1487	1.3358	0.42345	0.85815	0.44734	0.62023	0.7728	0.69126	0.97763	1.1113	0.72821	0.45235
O08749;Q3TIE8	Dihydrolipoyl dehydrogenase, mitochondrial;Dihydrolipoyl dehydrogenase	Dld	12	0.47709	0.50086	0.45332	0.46341	0.60607	0.70394	0.80689	1.4458			0.57346	0.61198	0.45611	0.55623	0.70404	0.51097	1.0471	1.1621	1.0357	0.73819
Q3U518;Q3TWG2;O08795;O08795-2	Glucosidase 2 subunit beta	Prkcsh	10	0.58482	0.57739	0.44669	0.50641	0.66089	0.81667	0.81299	1.0955	0.78681	0.91616	0.51363	0.67203	0.58173	0.73638	0.70315	0.63914	0.94056	1.1332	1.0075	0.85306
Q3UUF0;Q8C541;O08914;Q8BRM1	Fatty-acid amide hydrolase 1	Faah	9	0.74102	0.69648	0.32314	0.29346							0.22167	0.38601			0.74898	0.59989			0.70885	0.55389
Q3UC68;Q3TXC7;Q3TWV1;Q3TMX0;O88601;Q3UBE4;Q3U6J5;O08992;Q3U724;Q3U902;Q3TET7;Q3UB97;H3BLG5;Q3U6Q3;A2AKJ9;A2AKJ6;A2AKJ5	Syntenin-1	Sdcbp	6											0.83643	1.1009							0.54029	0.48432
O08997	Copper transport protein ATOX1	Atox1	3	0.49424	0.85354									0.74317	0.85887	0.55401	0.97899	0.92506	0.6046	1.0266	1.0539	0.64926	0.68511
Q545I1;O09049	Regenerating islet-derived protein 3-gamma;Regenerating islet-derived protein 3-gamma 16,5 kDa form;Regenerating islet-derived protein 3-gamma 15 kDa form	Reg3g	5	0.64133	0.50002			0.42719	0.39621					0.6782	1.4203	0.22556	0.27746
Q6RI64;O09061	Proteasome subunit beta type;Proteasome subunit beta type-1	Psmb1	10	0.6631	0.6236	0.73126	0.60374	0.73096	0.80053	0.76926	0.91336			0.73005	0.74511	0.61523	0.77101	0.85427	0.45686	0.82481	1.0823	0.55561	0.69365
Q58E49;O09106;D3YYI8;Q3TMT1;Q9JM08;Q9JLX5;Q3UM33;O88895	Histone deacetylase;Histone deacetylase 1	Hdac1;Gm10093	8											0.60477	0.53371			0.5744	0.47408	1.049	1.0203	0.89449	0.65621
O09131;D3Z1Q9;Q9D2J1;Q9D2S1;Q8BW12;Q8K2Q2	Glutathione S-transferase omega-1	Gsto1	18	0.50063	0.48147	0.39833	0.48741	0.76292	0.77481	0.86578	1.2486	0.73068	0.80126	0.59156	0.81981	0.54954	0.63665	0.86642	0.65789	0.80209	0.98688	0.66691	0.47011
Q9CQM8;O09167;Q4VA28;D3YX47;D3Z4H7	60S ribosomal protein L21	Rpl21	4	0.60712	0.65388	0.31611	0.40808	0.71112	1.0325	0.67522	0.91675	0.64947	1.0722	0.32489	0.4666	0.5698	0.65984	0.8991	0.58186	0.73433	0.78643	0.80707	0.67682
Q4FJZ6;Q3T9P2;O09172;H3BJA3;F6VNW5	Glutamate--cysteine ligase regulatory subunit	Gclm	5											0.53348	0.63195			1.0363	0.71273	1.0646	1.0238	0.91984	0.56759
O35114;Q3TCS7	Lysosome membrane protein 2	Scarb2	3
Q3V235;O35129;F6QPR1;Q3V2V2;F6Q8V7	Prohibitin-2	Phb2	16	0.64788	0.58825	0.40987	0.4615	0.75002	1.0512	0.90977	1.0123	0.842	1.447	0.43102	0.47719	0.57831	0.60602	0.6856	0.60176	0.88604	0.98567	1.0068	0.81151
Q3UNI8;O35215	D-dopachrome decarboxylase	Ddt	4											0.54215	1.0073	0.85645	0.57089
Q9CY29;Q3ULG4;O35226;O35226-2;O35226-5;O35226-4;O35226-3;F7AI87	26S proteasome non-ATPase regulatory subunit 4	Psmd4	6					0.6744	0.77071			0.79307	0.90616	0.76701	0.71795	0.83862	0.81904	0.9566	0.66256	0.84386	1.0045	1.1987	0.77874
Q3UKJ6;Q3TFE5;O35286;Q497W9;Q3UDX4;Q3THD5;Q3TUC8;Q05BH3;Q80TX4;Q921Y1;G3X8X0;A2A4N9;Q3UQQ4;Q5DTN5;A2A4P0	Putative pre-mRNA-splicing factor ATP-dependent RNA helicase DHX15	Dhx15	21	0.6276	0.72971	0.31522	0.34174	0.8352	0.98561	0.80245	0.81616	0.77762	1.7754	0.3622	0.44392	0.65059	0.63695	0.72741	0.66145	0.77191	0.89391	0.89533	0.83915
Q9D8S5;O35326;Q5U448	Serine/arginine-rich splicing factor 5	Srsf5	6			0.48958	0.55921					0.6926	0.63011			0.34571	0.74186	0.61522	0.47954	0.95966	1.1957	0.97765	0.92328
Q543M7;O35344;Q9CT07	Importin subunit alpha;Importin subunit alpha-4	Kpna3	6															0.67319	0.57327	0.77116	0.98994	0.85394	1.041
Q8C2J1;Q80Y25;Q3UDG8;Q3TI07;O35350;Q3UF24;Q3TB79	Calpain-1 catalytic subunit	Capn1	15	0.46017	0.7704	0.48534	1.1594	1.0234	1.1249	0.68166	1.0884			0.54043	0.70968	0.55763	0.66377	0.63159	0.58914	0.92199	1.0032	0.63191	0.60971
Q3TPC7;Q3TGP3;O35386	Phytanoyl-CoA dioxygenase, peroxisomal	Phyh	3
O35459;F7B227	Delta(3,5)-Delta(2,4)-dienoyl-CoA isomerase, mitochondrial	Ech1	8	0.46729	0.47787	0.4318	0.51716	0.57079	0.92164	0.9103	1.1304	0.54729	0.87445	0.65583	0.63079	0.61249	0.52722	0.65188	0.74949	0.93318	1.0395	1.0791	0.87782
O35488;Q3TN99;Q3UNR3;A2ANX6	Very long-chain acyl-CoA synthetase	Slc27a2	5											0.3025	0.37384
Q3UD26;O35593;Q9CSU2	26S proteasome non-ATPase regulatory subunit 14	Psmd14	6		0.60417	0.41224	0.63341					0.6179	0.97837									0.90025	0.65069
Q8C1X9;Q3U737;O35639;Q3TLP4;Q3TFK4;Q3TET3	Annexin;Annexin A3	Anxa3	17	0.61781	0.53485			1.485	0.67861	1.1441	1.8006	0.63621	0.82318	0.70407	1.5031	1.0658	0.50881	1.555	1.4193	0.82421	0.67499	0.82364	0.39668
Q5SVG5;Q5SVG4;O35643;Q3TVN4;Q8CC13;Q3U1K9;Q6NXY3;Q5SWR0	AP-1 complex subunit beta-1	Ap1b1	24	0.73658	0.81689	0.37174	0.40294	0.55872	0.77105			2.082	0.76863	0.53237	0.6201	0.5325	0.62584	0.62555	0.42968	0.72708	0.9737	0.51836	0.50592
O35685	Nuclear migration protein nudC	Nudc	11	0.48988	0.6358	0.59698	0.58379	0.58901	1.076	0.6468	0.8795	0.78628	0.70287	0.77466	0.56436	0.66878	0.89986	0.76799	0.45367	0.97548	1.07	0.90443	0.83188
Q8C295;Q3V3Z5;Q3TTW4;O35704;Q3TST8;Q3V3A0	Serine palmitoyltransferase 1	Sptlc1	3
Q811L7;Q8C2Q7;O35737;Q3TNG9	Heterogeneous nuclear ribonucleoprotein H;Heterogeneous nuclear ribonucleoprotein H, N-terminally processed	Hnrnph1	10	0.42124	0.53858	0.49769	0.54671	0.6158	0.92618	0.61974	0.82366	0.73689	0.78635	0.71468	0.69982	0.56631	0.94538	0.66465	0.55504	0.87793	1.1652	0.90254	0.76682
Q3UYQ4;O35841	Apoptosis inhibitor 5	Api5	8			0.3443	0.49074					0.73634	1.8094	0.548	0.62211	0.73167	0.94758	0.60963	0.51348	0.85964	1.1214	0.66199	0.67533
Q3ULU3;O35855;O88374;D3Z7C8;Q8CAX1	Branched-chain-amino-acid aminotransferase;Branched-chain-amino-acid aminotransferase, mitochondrial	Bcat2	5															0.73255	0.63123			1.0527	0.70062
Q8R3X4;O35857;A2VCP9;F7C189	Mitochondrial import inner membrane translocase subunit TIM44	Timm44	9	0.60154	0.4986	0.32605	0.69452	0.72785	1.0698	0.83387	1.0814			0.47351	0.47723	0.54771	0.63441	1.4644	0.56595	0.90119	0.94833	0.80498	0.60133
O35864;Q3V0K7	COP9 signalosome complex subunit 5	Cops5	6											0.72185	0.74694			0.78322	0.48366	1.0543	0.94206	0.90589	0.70129
Q6XLQ8;Q3UG11;Q3TUF3;Q3TL33;O35887;G3V004;G3UXA8;Q3TQD1;G3UYI3;G3UWR0;G3UWV3;G3UXA3;G3UY49	Calumenin	Calu	5			0.45712	0.4094															0.90665	0.82822
Q3U9X2;O35900;Q9ES84;O35901;Q9EP83	U6 snRNA-associated Sm-like protein LSm2	Lsm2	4	0.57696	0.78605	0.50133	0.5698	0.53595	1.0939					0.40434	0.6365			0.69564	0.46943	0.83259	1.0959
Q6PDS4;Q3UG34;Q3TV21;O35943	Frataxin, mitochondrial;Frataxin intermediate form;Frataxin mature form	Fxn	3
Q8CHW3;O35972	39S ribosomal protein L23, mitochondrial	Mrpl23	3
Q3UG68;Q3UC51;O54734	Dolichyl-diphosphooligosaccharide--protein glycosyltransferase 48 kDa subunit	Ddost	9	0.7692	0.48801	0.26854	0.25797	0.86101	0.99029	1.1026	1.1381	0.75358	2.1259	0.22325	0.35514	0.52336	0.39577	0.65751	0.69091	0.63057	0.80512	0.92034	0.77999
Q8CC91;O54750;G3UZ38;Q66JP5;Q3UNV2	Cytochrome P450 2J6	Cyp2j6	5											0.28464	0.49849
O54774;Q3UR54;Q8CGH7;Q05CQ3;Q3U237	AP-3 complex subunit delta-1	Ap3d1	4
Q543N4;O54825	Bystin	Bysl	3
O54962	Barrier-to-autointegration factor;Barrier-to-autointegration factor, N-terminally processed	Banf1	6	0.52921	0.471	0.54165	0.55272	0.67479	0.90587	0.87156	1.2457	0.7488	0.86183	0.61869	0.65116	0.60973	0.86375	0.5753	0.77754			1.2179	0.89995
Q8VEI6;Q8C1Q1;O54984	ATPase Asna1	Asna1	3							0.77723	0.77972			0.63299	0.58378			0.7776	0.54166	0.84658	0.91488	0.89551	0.61686
Q3TFP8;Q3TXU8;Q3TH84;O55022	Membrane-associated progesterone receptor component 1	Pgrmc1	5	0.7589	0.60516	0.25124	0.27256	0.72457	1.0663	0.94177	1.4953	0.65122	2.1618	0.22389	0.38258	0.55813	0.45883	0.72102	0.66455	0.68093	0.80037	0.79579	0.60053
O55029	Coatomer subunit beta	Copb2	24	0.60288	0.59142	0.4464	0.49997	0.63229	0.89983	0.8766	0.95534	0.66811	0.77312	0.59739	0.65628	0.54662	0.6472	0.6321	0.559	0.73383	0.81293	0.75381	0.60766
O55111;Q8BK55;Q8VCE3;Q811I1	Desmoglein-2	Dsg2	11	0.44536	1.2183	0.51433	1.0719							0.59628	0.73438			0.71915	0.67116	0.79052	0.93116	0.82639	0.82553
Q5SVF7;O55125;Q3UGS1;Q5SVG6	Protein NipSnap homolog 1	Nipsnap1	6	0.5613	0.52568	0.44346	0.41169	0.5447	1.0834	0.72826	1.0155	0.81234	1.6051	0.45768	0.41227			0.53896	0.55052
Q545K4;Q3UA13;Q3U818;O55135;Q9R071;Q3UBJ6;Q3U740;A6PWZ2;D6RG53;D6RJJ3;B1AZQ4	Eukaryotic translation initiation factor 6	Eif6	9	0.52575	0.62313	0.49408	0.52482	0.68266	0.84483	0.77412	0.91808	0.83983	0.72552	0.6536	0.7653	0.63414	0.82509	0.84209	1.0931	0.97321	1.0293	0.76957	0.62333
Q99L15;O55137;Q14DI6;Q8BWN8	Acyl-coenzyme A thioesterase 1	Acot1	10					0.90134	1.1077
Q9DC85;Q8BQV7;Q6ZWX1;O55142	60S ribosomal protein L35a	Rpl35a	4	0.63107	0.54559	0.31818	0.34647	0.67519	0.78046	0.67275	0.8082	0.58413	0.77609	0.35601	0.46954			0.8937	0.6281	0.70112	0.96324	0.7851	0.63248
Q5DTI2;O55143;J3KMM5;O55143-2;O54994;Q8R429;Q8C213;B1ATS4;Q8R0X5;Q3U1K2;B1ATS5;E9Q559;Q64518-2;Q64518-3;Q64518;Q3V1C4;Q62268	Sarcoplasmic/endoplasmic reticulum calcium ATPase 2;Calcium-transporting ATPase	Atp2a2	29	0.73256	0.59585	0.22375	0.28685	0.95848	1.028	1.1867	1.1161	0.74942	2.3096	0.21889	0.36595	0.62794	0.39982	0.854	0.80909	0.59902	0.61636	0.88315	0.62136
O55234;Q8BTY5	Proteasome subunit beta type-5	Psmb5	10	0.5815	0.65959	0.53665	0.62308	0.80084	0.95425	0.81195	1.0028	0.83537	0.92186	0.73874	0.75082	0.5624	0.69085	0.83562	0.49082	0.86492	1.1265	0.64353	0.61137
O70152;A2BDX2;F8WII3	Dolichol-phosphate mannosyltransferase subunit 1	Dpm1	6																			0.92195	0.68308
O70194	Eukaryotic translation initiation factor 3 subunit D	Eif3d	10	0.85613	0.78295	0.38936	0.40189	0.90463	1.3226	0.87026	1.0841	1.127	1.6678	0.35484	0.52306	0.72926	0.74196	0.73342	0.62761	0.74222	0.79303	0.91707	0.94864
O70251;G3UX43;G3UZ47;M0QWK5;M0QWH8	Elongation factor 1-beta	Eef1b	6	0.49704	0.59535	0.45191	0.48303	0.57773	0.83272	0.73084	0.91111	0.80602	0.7197	0.80102	0.7761	0.65785	1.0595	0.82082	0.50905	0.82589	1.0824	0.70089	0.67909
Q3UJC3;O70310;Q8CFK1;A2AJH3;Q3THR4;O70311	Glycylpeptide N-tetradecanoyltransferase;Glycylpeptide N-tetradecanoyltransferase 1	Nmt1	7	0.65073	0.65241	0.39126	0.41767					0.67906	0.87409	0.64207	0.72236	0.47065	0.79501	0.79787	0.63455	1.0236	1.0995	0.85919	0.73742
S4R1E5;Q3TI34;Q5XJZ8;Q76LV0;O70325-2;O70325;Q8K4U7;Q3TIF2;Q91XR9	Glutathione peroxidase;Phospholipid hydroperoxide glutathione peroxidase, mitochondrial;Phospholipid hydroperoxide glutathione peroxidase, nuclear	Gpx4;PHGPx	5											0.41437	0.70532			1.0597	0.70889	0.94299	0.84124	0.75309	0.61572
O70400;Q3TZ17;S4R1V0	PDZ and LIM domain protein 1	Pdlim1	14	0.45189	0.58021	0.69275	0.55419	0.59236	0.94976	0.6786	0.99552	0.86797	0.95335	0.86551	0.88454	0.40028	0.80903	0.75112	0.54197	0.81899	1.149	0.83699	0.98801
Q9DCD8;Q58EV4;O70435;Q3TEL1;E0CX62;E0CZ34;F8WH02;E0CYL6	Proteasome subunit alpha type;Proteasome subunit alpha type-3	Psma3	7	0.57419	0.57141	0.57878	0.58408	0.64524	0.89317	0.89339	1.0236	1.08	0.97169	0.60233	0.79326	0.63282	0.75194	0.9198	0.5222	0.99604	1.1415	0.58628	0.6688
Q9JJ20;O70456	14-3-3 protein sigma	Sfn	10	0.62221	0.65286	0.40319	0.58796	0.80047	0.89628	0.98328	1.247	0.7882	0.81749	0.62483	0.93751	0.75828	0.69894	0.92928	0.57873	0.88825	0.91977	0.65969	0.45056
Q3TS38;O70475;Q3UIZ1;Q3TJE8;Q3TJ71;D3Z3F7;Q3TI06;D3YXP9;F6ZQT4	UDP-glucose 6-dehydrogenase	Ugdh	26	0.65905	0.79029	0.28131	0.42514	0.83395	0.77416	0.93967	1.0857	0.87781	1.0778	0.39526	0.66346	0.73233	0.63977	1.0675	0.56903	0.79294	0.92892	0.48546	0.3007
Q9CU14;Q9CSC2;Q78ZM0;O70492;D3Z789;D3Z6Z0	Sorting nexin-3	Snx3	4	0.5877	0.43692													0.83953	1.0009
Q0VGQ1;O70503;O70503-2;Q9CSR6;Q8BPF1	Estradiol 17-beta-dehydrogenase 12	Hsd17b12	10	0.64675	0.72397	0.25777	0.26132	0.67842	1.1885	0.91098	1.0399	0.79239	3.1791	0.17285	0.32243	0.49004	0.40406	0.64375	0.72883	0.5469	0.71183	0.81387	0.78023
O70569;P62264;D3YVF4;D3Z7I1;Q3UJS5	40S ribosomal protein S14	rps14;Rps14	5	0.78826	0.76679	0.2271	0.29132	0.69757	1.0782	0.79063	0.99385	0.65521	1.9711	0.28027	0.44472	0.6741	0.55385	0.95378	0.66292	0.66436	0.69103	0.91704	0.635
O70570;Q8R544;D3YVM4;D3Z2D3	Polymeric immunoglobulin receptor;Secretory component	Pigr	13	0.46886	0.43003	0.65396	0.42261	0.34309	0.54776	0.73476	1.4132	0.64193	0.53171	0.91172	1.4845	0.34747	0.36177	0.51627	0.47789	0.89585	1.756	0.29413	0.40513
O70591;F8WJ30	Prefoldin subunit 2	Pfdn2	3																	1.0313	1.2745	0.8662	1.7891
O88312	Anterior gradient protein 2 homolog	Agr2	7	0.52868	0.66386	0.36775	0.58952	0.4342	0.83947	0.87319	0.93099	0.69586	1.0032	0.41402	0.55947	0.56916	0.52897	0.66638	0.63833	1.0005	1.3014	1.0815	1.4987
Q8R5G0;Q8CFA3;Q3TPN0;O88322;Q3US45;Q8C6Z2	Nidogen-2	Nid2;NID-2	12							0.12797	0.12566							0.29028	0.11603	0.15739	0.065833	0.28449	0.12865
O88329;D3YV80	Unconventional myosin-Ia	Myo1a	25	0.6121	0.58083	0.36647	0.51004	0.55186	0.87925	0.91482	1.3865	0.94045	1.2265	0.48953	0.78449	0.40723	0.59934	0.68651	0.68519	0.71807	1.0004	0.68055	0.53265
Q9DBM8;Q3TJY2;O88342;Q3TE06;Q9DC08;Q3TNK2;Q3U136;Q80ZI9	WD repeat-containing protein 1	Wdr1	20	0.54782	0.64472	0.44181	0.60337	0.72006	0.88802	0.78826	1.1649	0.73214	0.90899	0.63628	0.78922	0.58279	0.65685	0.83733	0.59683	0.82503	0.98759	0.67171	0.56152
O88428;Q9QYS0	Bifunctional 3-phosphoadenosine 5-phosphosulfate synthase 2;Sulfate adenylyltransferase;Adenylyl-sulfate kinase	Papss2	24	0.60762	0.67547	0.35551	0.43014	0.60564	1.1618	0.80937	1.7072	0.98052	1.3289	0.358	0.63435	0.51705	0.92337	0.72511	0.673	0.67772	0.8464	0.32016	0.22082
Q3TI40;Q3TI19;Q2M4G1;O88441;Q8C454	Metaxin-2	Mtx2	4
O88451;Q8VIJ7;Q8CGV4;Q3V1Y2;E9Q9P8;Q8VCY3;Q8K3M9;G5E8H9;Q9R092	Retinol dehydrogenase 7	Rdh7	4
Q4FJX5;Q3UIQ5;O88455	7-dehydrocholesterol reductase	Dhcr7	3			0.3227	0.30657	0.81134	1.2417	1.0435	1.5788
Q3UHW6;Q3U9D1;O88512;D6RFT7	AP-1 complex subunit gamma-like 2	Ap1g2	5											0.36164	0.58021
Q5SUV8;O88533;Q5SUV9;Q3TUH2	Aromatic-L-amino-acid decarboxylase	Ddc	12	0.66591	0.6784	0.40966	0.45902	1.0874	0.72456	1.2026	1.1923	1.4147	0.88616	0.49475	0.86191	0.66713	0.74126	1.2648	0.53348	0.80308	1.0664	0.47269	0.29707
Q3UQL2;O88543;Q3TEA5;Q8BX58;D3Z036;F6YCA7	COP9 signalosome complex subunit 3	Cops3	4
Q14AI7;O88544;Q3TIJ1;F6QTS1;D3Z1R9;D3YV99	COP9 signalosome complex subunit 4	Cops4	7															0.86484	0.67002			0.80506	0.6204
O88569;B7ZP22;O88569-2;O88569-3	Heterogeneous nuclear ribonucleoproteins A2/B1	Hnrnpa2b1	16	0.49954	0.59924	0.49795	0.53364	0.59075	0.89592	0.67339	0.88238	0.83392	0.86413	0.71013	0.69348	0.5324	0.85856	0.71151	0.54248	0.92975	1.2073	0.90354	0.87386
O88587-2;O88587;D3Z227	Catechol O-methyltransferase	Comt	4	0.58956	0.52869
Q4FK86;O88593	Peptidoglycan recognition protein 1	Pglyrp1	4											0.99596	1.0388			0.5293	0.63574
Q3U8Y7;Q3TKG4;O88685;A2AGN7;Q3THI5;Q3TKC2;B7ZCF1;Q8BUP7;Q3UD94;F6Q2E3	26S protease regulatory subunit 6A	Psmc3	15	0.46606	0.49665	0.39753	0.60004	0.68889	0.84274	0.71243	0.94698	0.65808	0.68085	0.72343	0.67532	0.62677	0.81323	0.82593	0.6515	0.9094	0.98758	0.88049	0.65417
Q8CF81;Q3UGW4;O88696	ATP-dependent Clp protease proteolytic subunit;ATP-dependent Clp protease proteolytic subunit, mitochondrial	Clpp	5															0.68716	0.62281			1.1097	0.87585
O88712-2;O88712;O88712-3	C-terminal-binding protein 1	Ctbp1	5	0.48454	0.5453					0.59253	1.0334							0.66344	0.56886
Q5HZJ8;Q8C338;O88844;Q3TJ51;Q0QER9;D3YVY3	Isocitrate dehydrogenase [NADP];Isocitrate dehydrogenase [NADP] cytoplasmic	Idh1	24	0.69495	0.75538	0.33644	0.49681	0.84956	0.66998	0.96442	1.1273	0.91554	1.0237	0.48551	0.83501	0.66185	0.55031	1.1408	0.49668	0.8399	1.0538	0.41353	0.31493
O88986;Q9CZ08;E9PWY6	2-amino-3-ketobutyrate coenzyme A ligase, mitochondrial	Gcat	10	0.5783	0.656	0.38739	0.48155	0.64658	0.84618	0.81526	0.93359	0.7881	1.075	0.50086	0.50556	0.67246	0.59127	0.77682	0.57245	0.91718	1.1003	0.85073	0.67653
Q545K5;O89086;Q8BG13;Q5RJV3;S4R2M6	Putative RNA-binding protein 3	Rbm3	5	0.46958	0.63222	0.55794	0.52205			0.67563	0.84453			0.87509	0.81232	0.62633	0.99277	0.75751	0.48385	1.0213	1.2278	1.0412	0.68853
Q4FK85;Q3U607;O89110	Caspase-8;Caspase-8 subunit p18;Caspase-8 subunit p10	Casp8	6	0.59155	0.5385			0.60117	1.0053			0.84911	0.79354	0.7797	0.67592			0.80919	0.60778	0.90618	1.1705	0.71953	0.83552
Q3UKA4;P00329	Alcohol dehydrogenase 1	Adh1	17	0.67449	0.64759	0.29346	0.45976	0.55851	0.63087	0.98054	1.1303	0.89121	0.92678	0.32478	0.69423	0.42057	0.39471	0.81298	0.53306	0.66878	1.0818	0.38009	0.28053
Q544T5;P00375	Dihydrofolate reductase	Dhfr	6	0.48328	0.44859		0.32753							0.54648	0.64553			0.65429	0.60342	0.65663	0.97297	0.82686	0.73079
Q99KF5;P00493;Q6TDG6	Hypoxanthine-guanine phosphoribosyltransferase	Hprt;Hprt1	11	0.5445	0.66969	0.49011	0.56635	0.62645	0.87016	0.70377	0.93788	0.91288	0.91821	0.64039	0.59972	0.59493	0.69283	0.82341	0.44018	0.98657	1.1118	0.61654	0.66767
P02463	Collagen alpha-1(IV) chain;Arresten	Col4a1	7	0.11853	0.091352	0.10637	0.03288	0.050563	0.051109	0.080742	0.060496	0.06442	0.12477	0.061067	0.032375	0.35237	0.020606	0.031623	0.029597	0.037743	0.06232	0.054472	0.036251
Q4FK28;Q4FJZ7;P03958	Adenosine deaminase	Ada	4
P05063	Fructose-bisphosphate aldolase C	Aldoc	12	0.59478	0.80355	0.45857	0.66529	0.57941	0.97703	0.74598	1.2565	0.54264	0.68772	0.67708	0.61689	0.5406	0.45083	0.59076	0.45501	0.80835	0.84986	0.53959	0.52713
Q5FWB7;P05064;A6ZI44;Q6NY00;Q9CPQ9;A6ZI46;D3YWI1;D3Z510;D3YV98;A6ZI47	Fructose-bisphosphate aldolase A	Aldoa;Aldoart1	21	0.72743	0.90051	0.50587	0.63496	0.758	1.0986	0.82868	0.95049	0.6305	0.84354	0.80205	0.49085	0.70029	0.58094	0.78892	0.42632	1.001	1.0088	0.6231	0.70462
P05201;F7ALS6	Aspartate aminotransferase, cytoplasmic	Got1	11	0.4691	0.77599	0.30951	0.54596	0.86705	0.80628	0.56664	0.87435	0.71737	0.75844	0.58767	0.84632	0.82999	0.84026	1.2825	0.56288	0.9285	0.94707	0.51258	0.43535
P05202	Aspartate aminotransferase, mitochondrial	Got2	20	0.53529	0.54826	0.39204	0.41547	0.67758	0.82373	0.77041	0.92369	0.73409	1.0437	0.54974	0.54022	0.56415	0.6323	0.65582	0.60697	0.98016	1.091	0.93675	0.68294
Q9DBN0;P06728;Q810I7;Q01488	Apolipoprotein A-IV	Apoa4	19	0.49462	0.5818	0.68873	0.6344	0.90692	1.336	0.89702	1.6859	0.61394	0.70537	0.86973	0.53564	0.69274	0.76972	0.6103	0.66808	0.7793	1.1041	0.40529	0.32789
P06745;B7ZWL9;CON__Q3ZBD7	Glucose-6-phosphate isomerase	Gpi;Gpi1	23	0.62481	0.82316	0.436	0.53567	0.70208	1.0236	0.79374	0.91827	0.77419	0.90254	0.60119	0.52612	0.67529	0.53285	0.81595	0.40077	0.88577	1.029	0.44471	0.48501
Q3TQP6;Q99LF5;Q921S3;P06801;Q3TQW1;Q61829	Malic enzyme;NADP-dependent malic enzyme	Me1	8									0.76006	0.63772	0.94583	0.82958					0.81909	0.84383	0.36651	0.22859
Q5NCU4;Q5NCU5;P07214;Q3TXI6;Q5NCU3	SPARC	Sparc	5															0.14265	0.084649
Q542G9;P07356;Q3UCD3;Q9CZI7;B0V2N7;B0V2N8;Q99KH3;B0V2N5;REV__F6WNG1;REV__Q8BND4	Annexin;Annexin A2	Anxa2	25	0.68497	0.61927	0.30332	0.49704	1.1374	0.75902	1.1953	1.4656	0.66926	0.88276	0.52573	0.93987	0.8682	0.53727	1.0777	0.88161	0.79975	0.68973	0.64056	0.35997
P07742;Q05DU8;Q6NZB3	Ribonucleoside-diphosphate reductase large subunit;Ribonucleoside-diphosphate reductase	Rrm1	5											0.68032	0.88751					0.85027	1.023
Q80Y52;P07901;Q3TKA2;Q3UIF3;A0PJ91;Q3TJU7;Q3TKB9;Q3TKG0;Q8C5U3;Q8C2A9;B7ZC50;A2A6A2;B7ZC49	Heat shock protein HSP 90-alpha	Hsp90aa1	31	0.53778	0.62399	0.47471	0.53337	0.73686	0.9241	0.73091	0.90543	0.80373	0.81958	0.75761	0.67228	0.62824	0.83691	0.82766	0.50846	0.91737	1.0101	0.83892	0.76742
P08003	Protein disulfide-isomerase A4	Pdia4	18	0.5507	0.60507	0.33348	0.42822	0.65151	0.84603	0.82558	0.99698	0.82659	1.4235	0.33355	0.44227	0.6013	0.626	0.69111	0.60202	0.87077	1.0358	0.87052	0.77257
P08030	Adenine phosphoribosyltransferase	Aprt	5	0.64609	0.73359	0.42727	0.62593	0.95028	0.93319	0.9255	2.2786	0.68403	1.0907	0.63747	0.74948			1.0053	0.85839	0.84252	0.8577	1.0118	0.6192
Q91V38;Q3UAD6;P08113;Q3UBU0;Q3TUD6;Q8CCY5;F7C312;Q8C2R2;Q9CW12	Endoplasmin	Hsp90b1	37	0.5381	0.54781	0.41103	0.50779	0.75273	0.84286	0.8769	1.066	0.69986	1.0083	0.49872	0.57477	0.57801	0.64094	0.74016	0.63156	0.93939	1.0415	0.95896	0.7377
Q3UF30;Q3TC45;P08207	Protein S100-A10	S100a10	3									0.52898	0.77239
P08228;Q8C355	Superoxide dismutase [Cu-Zn]	Sod1	6	0.53006	0.74074	0.44753	0.6727	0.60278	0.83443	0.7124	0.76838	0.53128	0.64157	0.52998	0.58229	0.58004	0.65822	0.91901	0.31602	0.98126	1.1875	0.57379	0.57449
P08249	Malate dehydrogenase, mitochondrial	Mdh2	16	0.63434	0.64433	0.38903	0.50397	0.68736	0.79344	0.9552	1.1083	0.79382	1.0358	0.50667	0.62323	0.5643	0.55847	0.71252	0.63731	0.92599	0.97299	0.7926	0.54195
P08752;Q8JZT4	Guanine nucleotide-binding protein G(i) subunit alpha-2	Gnai2	6	0.41412	0.38355	0.47382	0.41688			0.77798	1.1304	0.62797	0.81849	0.71765	0.64256			0.68424	0.6223	1.0103	0.99901	1.0588	1.0047
P09055;Q8BUD1	Integrin beta-1	Itgb1	10	0.56152	0.4212	0.47605	0.48699	0.51521	0.90443	0.61958	0.98218	0.64773	0.92012	0.53079	0.72118			0.57662	0.63433	0.83178	0.84585	0.85736	0.88194
Q3UDR2;Q3TWE3;Q3THC3;Q3TF72;P09103;Q3URP6;Q3UBY9;Q3UJA8;Q3UA23;Q3U738;Q3TGS0;Q3TIM0;Q3TT76;Q3TIQ5;E9Q8G8	Protein disulfide-isomerase	P4hb	30	0.51468	0.55778	0.41815	0.55653	0.64481	0.80512	0.90923	1.2415	0.72774	0.8412	0.53974	0.63155	0.56298	0.58302	0.69584	0.64979	1.0069	1.1053	0.84344	0.64069
Q8CD23;Q3TL52;P09405;Q3TT41;Q3TGR3;Q8CE30;Q9CT46	Nucleolin	Ncl	24	0.50121	0.6134	0.4438	0.49368	0.58997	1.0091	0.64602	0.90726	0.84425	0.89829	0.55721	0.56493	0.515	0.86896	0.75982	0.59017	0.94552	1.1405	0.87727	0.80325
P09411;S4R2M7;P09041	Phosphoglycerate kinase 1;Phosphoglycerate kinase	Pgk1	26	0.59374	0.67019	0.51123	0.6399	0.60719	0.98102	0.78076	0.98767	0.70422	0.82584	0.74083	0.51387	0.56893	0.54377	0.74904	0.47136	1.0258	1.0599	0.68438	0.74153
Q4FJX9;P09671;Q3TJA2;Q3U8W4	Superoxide dismutase;Superoxide dismutase [Mn], mitochondrial	Sod2	5					0.61592	0.60171					0.58416	0.56681			0.62549	0.60836	0.94421	0.97417	1.0419	0.66305
Q4KML8;P09803	Cadherin-1;E-Cad/CTF1;E-Cad/CTF2;E-Cad/CTF3	Cdh1	10	0.44564	0.50798	0.61465	0.44402	0.51423	0.84542	0.59679	1.006	0.85248	0.91693	0.69269	0.67266	0.49077	0.6875			0.85045	0.99186	0.78185	0.76867
Q58E64;Q3UA81;P10126;Q3UZQ3;Q3TII3;D3YZ68;D3Z3I8;P62631;Q4FZE5	Elongation factor 1-alpha;Elongation factor 1-alpha 1	Eef1a1	20	0.64178	0.66147	0.23429	0.32358	0.73069	1.0221	0.80017	1.0319	0.73885	1.7562	0.29196	0.4535	0.57444	0.59735	0.78227	0.62307	0.66685	0.78378	0.71222	0.61224
P10493	Nidogen-1	Nid1	55	0.026	0.02787	0.036702	0.030404	0.034214	0.027892	0.026105	0.016777	0.028565	0.01672	0.030325	0.038882	0.027307	0.015399	0.022589	0.0090773	0.02653	0.017501	0.025174	0.018843
Q9DD05;P10518;Q8VCZ1;O89061	Delta-aminolevulinic acid dehydratase	Alad	12	0.47344	0.49363	0.53523	0.57341	0.77893	0.89043	0.72147	1.2128	0.71129	0.66447	0.79918	0.79135	0.59648	0.68848	0.76624	0.42325	0.99962	1.1133	0.6402	0.62009
Q3TVS6;P10605;Q3TC17;Q6LAF6	Cathepsin B;Cathepsin B light chain;Cathepsin B heavy chain	Ctsb	8	0.49682	0.59857	0.4746	0.50306	0.6975	0.79142	0.73912	0.8311	0.85176	0.77562	0.66819	0.62338	0.67125	0.71575	0.72411	0.42351	0.98494	1.1244	0.7024	0.59513
Q52KC1;P10630;P10630-2;Q8BTU6;E9Q561	Eukaryotic initiation factor 4A-II	Eif4a2	17													0.33257	0.47322	0.45106	0.50253
P10639	Thioredoxin	Txn	7	0.50565	0.62144	0.38128	0.52274	0.66181	0.74405	0.74602	1.0453	0.73673	0.67599	0.59015	0.79207	0.55047	0.64133	0.82544	0.54853	0.84847	1.0674	0.58256	0.52296
P10649;A2AE89;F6WHQ7;E9QAC8;D3YZ29;Q7M0F3;J3QQ61	Glutathione S-transferase Mu 1	Gstm1	15	0.67952	0.77724	0.23569	0.43819	0.78512	0.77745	0.95479	1.2324	1.0505	1.0155	0.31885	0.67849	0.67641	0.62683	0.98034	0.58371	0.82315	1.2987	0.57587	0.42596
Q3UWX7;P10711;Q3UPE0;E9PYD5;P10711-2;Q3UV78;B7ZCS4;F6XMY4;Q810R3;Q9QVN7	Transcription elongation factor A protein 1	Tcea1	6	0.45545	0.73274	0.50743	0.5894											0.68529	0.46096	1.0416	1.1828	0.7743	0.76625
Q3U1N3;P10833	Ras-related protein R-Ras	Rras	4					0.63419	0.9503													1.3227	0.70362
Q8C1Y3;Q3U4Y0;P10922	Histone H1,0;Histone H1,0, N-terminally processed	H1f0	5									0.58519	3.9262	0.13067	0.32928					0.43911	0.40496	0.8534	0.80672
Q3UHR1;Q3UH17;Q3UHL6;Q3UGY5;P11276;Q3TBB4;B7ZNJ1;B9EHT6;Q3TCF1;Q3TCL7;Q3UZF9;Q8R3F3;Q9Z1Z8	Fibronectin;Anastellin	Fn1	9									0.29471	0.23659					0.15969	0.29375
P11352	Glutathione peroxidase 1	Gpx1	9	0.31915	0.31556	0.40486	0.5542	1.0798	0.77015	1.1682	1.0891	0.68452	0.40828	0.51325	1.092			1.2105	0.69208	0.97984	0.65525	1.3384	0.53695
Q8VH34;Q3TX84;Q3TA96;Q9DC13;P11438;Q922T9	Lysosome-associated membrane glycoprotein 1	Lamp1	3									0.7203	0.89767	0.50675	0.60575
Q99JW7;P11440;D3Z2T9;Q8R4A4	Cyclin-dependent kinase 1	Cdk1	8			0.39171	0.43163							0.5104	0.46314			0.82699	0.61875
Q64016;P11477	Alpha-defensin 17;Alpha-defensin 1	Defa17;Defa1	3											0.68796	0.35497							0.57948	0.85804
Q71LX8;P11499;Q811H6;Q80YC2;E9Q3D6;E9Q0C3;E9PX27;D3Z1R1;Q922F6	Heat shock protein HSP 90-beta	Hsp90ab1	36	0.55175	0.66539	0.44428	0.5004	0.75881	0.95035	0.73919	0.97748	0.80468	0.83487	0.71729	0.63956	0.61587	0.89972	0.87381	0.53662	0.90945	1.0316	0.80844	0.67021
P11679;CON__P05787;CON__H-INV:HIT000292931;CON__H-INV:HIT000016045;Q8BIS2;Q148Q7;E9Q1Z0;Q4L0E7;Q678L1;CON__P12035;CON__Q01546;Q9CV13;CON__REFSEQ:XP_092267;Q4L0E6;G5E846;E9Q1Y9;CON__Q61726;B2RTB6;Q61726;G3X981;CON__Q14CN4-1;CON__Q6IME9;CON__Q8N1N4-2;CON__Q7RTT2;CON__Q7RTS7;CON__Q32MB2;Q6IFZ8;CON__P19013;CON__Q3TTY5;B2RTP7;P03995-2;P03995;P15331-3;P15331;Q9ERE2;P97861;Q6IMF0;Q9Z2T6;P15331-2;Q6IME9;…	Keratin, type II cytoskeletal 8	Krt8	37	0.51333	0.44323	0.38404	0.54444	0.80092	0.74883	0.9947	1.2979	0.6097	0.86478	0.58398	0.87872	0.61075	0.59611	0.74761	0.94472	0.86525	0.87807	1.044	0.59251
Q8R1A8;Q543H3;P11725	Ornithine carbamoyltransferase, mitochondrial	Otc	11	0.58158	0.54896	0.39473	0.48575	0.35806	0.70504	0.64616	0.91791	0.88606	1.0478	0.48305	0.63654	0.34132	0.49566	0.56995	0.52962	0.89444	1.2112	0.86744	0.86345
P11983;P11983-2;F2Z483;Q9QZ34;Q6LBL9;Q62289;Q9QZ36;Q9QZ35;Q62290;Q9QZ33;Q62291	T-complex protein 1 subunit alpha	Tcp1	28	0.53334	0.5435	0.40667	0.47279	0.66206	0.83273	0.79697	0.94587	0.75184	0.8588	0.64702	0.62515	0.57795	0.73373	0.75977	0.59116	0.83987	0.97843	0.89261	0.73495
P12382;Q8CD98;Q99K08;P47857;Q1LZL7	ATP-dependent 6-phosphofructokinase, liver type	Pfkl	23	0.64053	0.58254	0.42618	0.48451	0.76135	1.1432	0.87184	1.0574	0.54362	1.2676	0.62604	0.40459	0.61409	0.48327	0.76189	0.63155	0.91244	0.97932	0.93846	0.91254
Q3V2F7;P12710	Fatty acid-binding protein, liver	Fabp1	8	0.5616	0.7666	0.51623	0.70161	0.70336	1.0928	0.84557	1.7751	0.78253	0.73129	0.65427	0.78339	0.66248	0.77504	0.68799	0.5562	0.783	1.1819	0.23943	0.22944
P12787	Cytochrome c oxidase subunit 5A, mitochondrial	Cox5a	7	0.49509	0.61151	0.49263	0.44677	0.64601	0.9582	0.77731	1.1865	0.83495	0.9389	0.82414	0.60613	0.69342	1.0248	0.69704	0.71482	0.96592	1.2886	0.92156	0.78739
Q8C5M4;P12815-2;P12815;Q3UGE5	Programmed cell death protein 6	Pdcd6	5	0.56902	0.54052	0.44999	0.55698	0.80727	0.91005	0.79772	1.067	0.78254	0.80425	0.65711	0.77483	0.66256	0.68279	0.80882	0.56679	0.856	0.85842	0.67887	0.52259
Q6P1A9;Q5EBG5;Q58ET1;Q80UT7;P12970;D3YVE6;L7N202;D3YXT4;D3YU93;F6U2H0;F6YI27;F6ZVW4;F6TIC7;F6VBB8;Q8CDE3;F6SSI5	60S ribosomal protein L7a	Rpl7a	17	0.62627	0.70377	0.32105	0.39252	0.63787	0.93265	0.64859	0.90509	0.59158	0.7961	0.36856	0.43212	0.43685	0.61086	0.83749	0.59661	0.6047	0.8164	0.74711	0.54361
P13011	Acyl-CoA desaturase 2	Scd2	4									0.81484	3.1003	0.25704	0.2602
Q6PAC1;Q3UCW8;Q3TGJ9;P13020-2;P13020;Q3U9Q8;CON__Q3SX14;A6PWS5	Gelsolin	Gsn	8									0.49813	0.52002							0.71971	0.69043
Q544K9;Q3TVV7;P13439;D6RJ62	Uridine 5-monophosphate synthase;Orotate phosphoribosyltransferase;Orotidine 5-phosphate decarboxylase	Umps	9	0.45816	2.1558	0.46283	0.56606	0.79604	1.0759	0.74824	1.0124			0.70881	0.62891	0.51357	0.76715	0.69597	0.58582	0.72179	1.1099	0.89361	1.0167
P13745;P10648;D3Z6A6;D3YZV3	Glutathione S-transferase A1;Glutathione S-transferase A1, N-terminally processed;Glutathione S-transferase A2;Glutathione S-transferase	Gsta1;Gsta2	13	0.80016	0.75508	0.23075	0.42909	1.1609	0.69047	1.4656	1.4713	0.84315	0.87726	0.27316	0.68526	0.75108	0.53824	1.3498	0.66481	0.7754	0.75284	0.41493	0.15041
Q3UHZ3;Q7TSJ0;P13864;J3QNW0;P13864-2;Q3UPE8;Q0VDW2;Q3UWN4	Cytosine-specific methyltransferase;DNA (cytosine-5)-methyltransferase 1	Dnmt1	11			0.1607	0.18783					0.85794	4.2829	0.19026	0.27058
Q545I9;P14069	Protein S100;Protein S100-A6	S100a6	3							1.4842	1.6365											0.76673	0.21263
Q545P0;Q3TV47;Q3TSQ1;P14094;Q3TRA6	Sodium/potassium-transporting ATPase subunit beta-1	Atp1b1	10	0.53556	0.52945	0.35493	0.44289	0.63494	0.81232	0.88785	0.97464	0.74138	0.89989	0.43444	0.49603	0.52306	0.55207	0.78164	0.5262	0.81036	0.95616	0.86861	0.66123
P14115	60S ribosomal protein L27a	Rpl27a	6	0.6361	0.64641			0.64063	0.97688					0.3834	0.48139	0.60839	0.62704	1.0079	0.77231	0.81492	0.87648	0.8052	0.59121
Q5M9N8;Q3UBI6;P14148;Q3TK73;F6XI62	60S ribosomal protein L7	Rpl7	19	0.59933	0.64119	0.29128	0.34826	0.61304	0.99763	0.7569	0.9934	0.73673	1.0727	0.41563	0.43343	0.52432	0.60656	0.78087	0.58997	0.62536	0.76795	0.79935	0.72643
P14152;B1ATQ3	Malate dehydrogenase, cytoplasmic	Mdh1	12	0.605	0.69623	0.3724	0.42469	0.59572	0.87482	0.69534	0.88293	0.86989	1.1163	0.4599	0.62872	0.55975	0.67479	0.76026	0.43942	0.77674	0.99565	0.43873	0.53947
P14685;Q3ULJ5;Q8BK46;Q3U5M8;F7B7L8	26S proteasome non-ATPase regulatory subunit 3	Psmd3	16	0.56909	0.57599	0.38437	0.42915	0.69877	0.88705	0.80455	0.93947	0.59606	0.77252	0.48024	0.50879	0.53211	0.38358	0.73028	0.67354	0.69153	0.89044	0.79549	0.67423
P14733;Q8C553	Lamin-B1	Lmnb1	27	0.50769	0.49911	0.51029	0.50997	0.5434	0.88454	0.64445	0.88782	0.68133	1.0691	0.68067	0.69703	0.45368	0.77063	0.60491	0.58817	0.91241	1.1871	0.81299	0.89797
Q5M8R8;Q5FWB6;P14869;E9Q070;S4R1N1;D3YVM5;O89073	60S acidic ribosomal protein P0	Rplp0;Gm8730	12	0.50103	0.65043	0.40764	0.50934	0.66265	0.88864	0.69171	0.85972	0.78083	0.84207	0.58891	0.61725	0.56034	0.73615	0.69281	0.50767	0.82675	0.98192	0.70463	0.68357
Q5NC81;P15532;Q5NC80	Nucleoside diphosphate kinase;Nucleoside diphosphate kinase A	Nme1	11
P15626;D3YX76;Q7M0F4;Q8R5I6;F6Y363;A2AE91	Glutathione S-transferase Mu 2	Gstm2	13	0.60881	0.69591	0.456	0.69486	0.65506	0.98204	0.91372	1.2572			0.58521	0.51952			0.78466	0.51777	0.82877	1.0926	0.70845	0.85121
P15947;Q7M0B4;Q9CVU2;Q62284;P15945;P00756	Kallikrein-1	Klk1	4	0.39105	0.534
Q3UZU8;Q3TY66;P16014;Q8BP91;Q3UZP2;Q9CTW1	Secretogranin-1;CCB peptide	Chgb	10	0.34027	1.3239									0.65382	0.71813			0.42246	0.42733			0.94043	2.066
Q3V471;Q8C253;P16110;Q61357	Galectin;Galectin-3	Lgals3	5									0.58022	0.65088	0.29794	0.85629	0.54381	0.35852	0.67256	0.51601	0.61358	0.50467	0.50769	0.10069
Q8VED0;P16332;Q9CSI4;Q8BMR7;Q3UFU2	Methylmalonyl-CoA mutase, mitochondrial	Mut	3
Q52JJ6;P16406;Q8CD51;F7B9G4;Q6P3C1;F6YHW2	Glutamyl aminopeptidase	Enpep	21	0.67936	0.69091	0.40291	0.42393	0.79289	0.52025	1.1955	0.97224	0.90013	0.67344	0.35156	0.77416	0.51851	0.42693	1.2496	0.51582	0.76199	1.0206	0.40989	0.23656
P16546;B9EKJ1;B2RXX6;A3KGU7;P16546-2;A3KGU5;E9Q447;B7ZWK3;Q3V1V5;Q3URW8;Q3TYI8;Q58ES7;Q6PA04;A3KGU9;Q3TNY2;A3KGU4	Spectrin alpha chain, non-erythrocytic 1	Sptan1	83	0.4749	0.55912	0.47982	0.61116	0.69394	0.82692	0.70264	0.9744	0.79386	0.78176	0.70197	0.68741	0.56307	0.599	0.7079	0.5476	0.91903	1.0745	0.84709	0.72337
Q5FW97;P17182;Q6PHC1;Q8CF78;B0QZL1;B1ARR7;D3Z6E4;Q922A0;Q545V3;Q3UJ20;Q4FK59;P17183;P21550;B1ARR6;D3YVD3;D3Z2S4;J3QPZ9;Q5SX61;Q5SX60;Q5SX59	Alpha-enolase	EG433182;Eno1	20	0.55329	0.67782	0.48804	0.63382	0.65936	0.88824	0.76267	1.0026	0.71606	0.77458	0.72174	0.60753	0.60272	0.55455	0.78332	0.51218	0.94926	1.0106	0.63481	0.6462
P17426-2;P17426;F6TPX8	AP-2 complex subunit alpha-1	Ap2a1	11											0.33312	0.84372							0.49111	0.60031
Q6PEE6;Q3U7X9;Q69ZW4;P17427;E9PWD0;F6VSP9	AP-2 complex subunit alpha-2	Ap2a2	21	0.49244	0.55969	0.2957	0.35692	0.72429	0.8496	0.63498	0.61807	0.42087	0.56702	0.51636	0.50052	0.60234	0.58533	0.77862	0.49224	0.51453	0.5316	0.44206	0.49566
P17563;Q63836;G3UYY2;D6RHN2;G3UWK0;G3UZT2	Selenium-binding protein 1;Selenium-binding protein 2	Selenbp1;Selenbp2	23	0.50165	0.58868	0.46176	0.66983	0.64178	1.0201	0.7161	1.3101	0.42045	0.66117	0.87102	0.54586	0.66156	0.45367	0.72832	0.64484	0.87638	0.94298	0.42545	0.43108
Q8K169;Q3UWB9;P17717;Q91WH2;Q8VCN3;D3YXD5;D3YWN0;D3YUP6;Q3UEC9;Q3UEP4;B9EIY3;Q8R084	UDP-glucuronosyltransferase 2B17	Ugt2b5;Ugt2b17;Ugt2b38	9	0.79393	0.37293	0.2059	0.30076	0.8268	0.76743	1.1434	1.5347	0.9616	1.437	0.23645	0.47439	0.51862	0.38073	1.037	0.58147	1.1799	1.351	0.81582	0.48868
Q5SVY2;Q3UAJ1;Q3TE63;P17742;Q9CZK9;F8VPN3	Peptidyl-prolyl cis-trans isomerase;Peptidyl-prolyl cis-trans isomerase A;Peptidyl-prolyl cis-trans isomerase A, N-terminally processed	Ppia;mCG_121511	12	0.48746	0.56859	0.51432	0.5457	0.57281	0.85554	0.66525	0.93011	0.82229	0.78303	0.76428	0.73985	0.49946	0.76852	0.79445	0.51805	0.97576	1.1709	0.80512	0.82415
P17751;H7BXC3	Triosephosphate isomerase	Tpi1	14	0.52028	0.64529	0.52475	0.62553	0.59281	0.93383	0.7092	0.95776	0.72232	0.8095	0.78116	0.62648	0.57041	0.56889	0.7213	0.48664	0.99009	1.1341	0.76814	0.83446
P17897;P08905	Lysozyme C-1	Lyz1	5	0.99512	0.69839	0.77223	0.69698	0.47355	1.2313	0.97947	1.1919			0.45251	0.42415	0.52854	0.43331	0.78892	0.62349	1.18	1.1988	1.0208	1.045
Q91ZH2;Q542J9;P17918;J3QQ26;Q9CZD6	Proliferating cell nuclear antigen	Pcna	10	0.45127	0.5274	0.5946	0.50435	0.48471	0.93474	0.56189	0.86692	0.82873	0.82198	0.88304	0.68152	0.46323	1.0141	0.6599	0.49605	1.0135	1.3285	0.90728	1.005
Q3U7I9;Q3UCD9;Q3UC89;Q3U7P0;Q3U651;Q3TXL5;Q3TWR6;Q3TWD0;Q8C243;P18242;F6Y6L6;Q3TWL1;Q3U8W5;Q3UCW4;Q3UAQ1;Q3TJN3;Q3TIR0;Q8VCK2;F8WIR1;Q05BF3	Cathepsin D	Ctsd	7	0.48894	0.42898			0.62619	0.72054	0.59952	0.70802	0.54899	0.57309	0.57105	0.56539	0.42461	0.62557	0.65649	0.57256	0.74112	0.86789	0.79809	0.6174
Q544Y7;P18760;F8WGL3;Q9CX22;Q3UHW9;P45591	Cofilin-1	Cfl1	14	0.47288	0.61056	0.51013	0.51398	0.59559	0.92504	0.68779	1.0432	0.81438	0.8464	0.72768	0.73111	0.52989	0.82684	0.7691	0.54118	0.93271	1.0395	0.75774	0.70092
P19096;Q3UHT6;Q3TB22;O89060	Fatty acid synthase;[Acyl-carrier-protein] S-acetyltransferase;[Acyl-carrier-protein] S-malonyltransferase;3-oxoacyl-[acyl-carrier-protein] synthase;3-oxoacyl-[acyl-carrier-protein] reductase;3-hydroxyacyl-[acyl-carrier-protein] dehydratase;Enoyl-[acyl-carrier-protein] reductase;Oleoyl-[acyl-carrier-protein] hydrolase	Fasn	84	0.65164	0.75265	0.35106	0.40363	0.88355	1.0379	0.85024	0.89814	0.71716	1.2835	0.48241	0.50581	0.70071	0.76781	0.84517	0.53527	0.81073	0.95028	0.73149	0.67131
P19157;P46425;K9JA74;F6RWR5	Glutathione S-transferase P 1;Glutathione S-transferase P 2	Gstp1;Gstp2	15	0.59674	0.62147	0.39972	0.53526	0.69765	0.85847	0.8949	1.1242	0.77623	0.79051	0.54779	0.70878	0.54431	0.65371	0.86458	0.5866	0.86901	0.95769	0.60932	0.51948
Q5M9M0;P19253;E9Q5A0;S4R281;Q3TDS9;D3YY61	60S ribosomal protein L13a	Rpl13a	7	0.61136	0.70042	0.37328	0.45847	0.80872	1.1219	0.75812	1.0894	0.70473	0.94111	0.36047	0.49354	0.7042	0.66024	0.90228	0.64291	0.70964	0.84946	0.87421	0.58148
Q3TWG9;Q3TJK3;P19324;Q3TMD2;Q8BVU9;Q8BV87	Serpin H1	Serpinh1	14	0.069764	0.093998	0.035439	0.04801	0.058548	0.07107	0.051834	0.056299	0.04924	0.036662	0.069199	0.15488	0.055249	0.43872	0.045173	0.083998	0.045293	0.063809	0.096098	0.1205
Q3V1S6;P19467	Mucin-13	Muc13	6	0.45044	0.44299	0.57447	0.54687	0.46914	0.70993					0.83549	0.93247	0.47444	0.50063	0.65888	0.43353	1.0648	1.435	0.46603	0.46834
Q9D881;P19536	Cytochrome c oxidase subunit 5B, mitochondrial	Cox5b	4	0.39399	0.48286	0.37597	0.36346	0.43257	0.65018	0.60178	0.995	0.54848	0.71247	0.60393	0.66014			0.53682	0.6584			0.77976	0.6773
P19639	Glutathione S-transferase Mu 3	Gstm3	16	0.72794	0.73069	0.28895	0.47379	0.866	0.88472	1.124	1.3403	0.98911	1.0436	0.3667	0.69028	0.62319	0.60251	0.9871	0.66082	0.87719	1.2523	0.67244	0.48915
Q3U9G2;P20029;Q3TWF2;Q3TKF8;Q3TI47;Q3U7T8;Q9DC41;Q3U6V3;Q3UEM8;Q3TUS2	78 kDa glucose-regulated protein	Hspa5	30	0.51093	0.55343	0.3857	0.4851	0.66642	0.74611	0.86304	1.0204	0.68332	0.85911	0.47168	0.56967	0.56302	0.60084	0.70849	0.64518	0.90418	0.96221	0.90425	0.71157
Q3TXR9;P20060	Beta-hexosaminidase;Beta-hexosaminidase subunit beta	Hexb	6	0.50925	0.52673
P20108;Q8K4K8	Thioredoxin-dependent peroxide reductase, mitochondrial	Prdx3	9	0.48083	0.4778	0.45784	0.40241	0.79275	1.0269	0.78399	1.0653	0.68775	0.98293	0.6599	0.57477	0.50819	0.65893	0.65544	0.52253	0.89108	0.95603	0.92661	0.73912
Q5FWJ3;Q3UAX1;Q3U6S1;Q3TFD9;P20152;Q3TWV0;Q3V2S4;Q3UD36;A4IF59;A2AKJ2;Q3V2C6;Q3V1K9;P31001;Q3UMG4;D3YZ35;Q05DD2;Q80TQ3;P46660;P08551;P08553;P19246	Vimentin	Vim	11							0.17248	0.54148	0.1178	0.38094	0.076239	0.22284			0.069885	0.24326	0.049071	0.10381	0.10834	0.1351
Q58E70;P21107-2;Q3TJ53;D3Z2H9;Q8C7C3;D3Z6I8;E9Q7Q3		Tpm3;Tpm3-rs7	16	0.48427	0.54611	0.51	0.6066	0.78142	0.87745	0.76228	1.1308	0.72713	0.70127	0.79285	0.78189	0.5862	0.71346	0.73285	0.69763	0.89358	0.98371	0.78072	0.68605
Q91X95;Q3UPA1;P21278	Guanine nucleotide-binding protein subunit alpha-11	Gna11	12	0.54414	0.46323	0.38847	0.48016	0.74863	0.74839	0.99411	1.2273	0.97061	0.87155	0.49563	0.8867	0.5193	0.53838	0.92453	0.69092	0.97157	1.1845	0.76062	0.46134
P21447;B2RUR3;P06795;Q3UMH0;Q9CVG4;P21440	Multidrug resistance protein 1A;Multidrug resistance protein 1B	Abcb1a;Abcb1b	8											0.41011	0.88675			0.77074	0.58317	1.2247	1.3644
P21619;Q3V159;P21619-2	Lamin-B2	Lmnb2	10	0.45085	0.65906	0.46935	0.62687			0.62367	0.9874			0.68726	0.67879	0.45794	0.71359	0.63333	0.53886	1.0203	1.614	0.93826	0.96355
Q3TDU5;P21956-2;P21956	Lactadherin	Mfge8	3
P21981;G3UXE8	Protein-glutamine gamma-glutamyltransferase 2	Tgm2	14	0.67513	0.51704	0.549	0.60641	0.44649	1.0247	0.69271	0.89786	0.74556	0.65348	0.86864	0.63888	0.35889	0.68832	0.49487	0.51986	0.83052	1.3687	0.91508	1.1139
Q8CC03;Q8CBB7;Q3UKX8;P22892;Q8BSZ7	AP-1 complex subunit gamma-1	Ap1g1	10	0.53953	0.73402			0.67678	0.97343			0.63766	1.2734	0.36671	0.46568	0.58447	0.57402	0.69119	0.47942	0.65863	0.81282	0.53437	0.55114
P23116;Q3UL99;Q6A0B9;Q3TKF9;Q3UEK3;Q3UM46;Q3TRH1	Eukaryotic translation initiation factor 3 subunit A	Eif3a	39	0.54387	0.59054	0.32574	0.33048	0.63253	0.978	0.663	0.80906	0.63212	1.2999	0.34642	0.46933	0.56169	0.63114	0.67864	0.53669	0.68663	0.86384	0.71243	0.72475
Q543K9;P23492;Q9D8C9	Purine nucleoside phosphorylase	Pnp	12	0.58812	0.71794	0.48919	0.61076	0.70054	0.78977	0.80919	1.0332	1.0125	0.97671	0.61952	0.84053	0.57676	0.68062	0.96341	0.45692	0.86351	1.1033	0.38361	0.37361
Q5HZI6;P23591	GDP-L-fucose synthase	Tsta3	7	0.51633	0.55811	0.47257	0.62773	0.57374	0.90548	0.75606	1.0127			0.67367	0.73103	0.49125	0.75637	0.73919	0.5509	0.94667	1.0981	0.83725	0.72771
Q8K131;Q3TAW7;Q8C659;Q8C847;P23780;Q99KV2	Beta-galactosidase	Glb1	6			0.57445	0.52682	0.81865	0.62182	2.2945	0.77141			0.68287	0.59703	0.52816	0.51945	0.52594	0.56741
Q9DCY1;P24369;Q6ZQM2	Peptidyl-prolyl cis-trans isomerase;Peptidyl-prolyl cis-trans isomerase B	Ppib	9	0.52722	0.60514	0.42467	0.46828	0.54731	0.99607	0.65645	1.0859	0.80972	1.665	0.40359	0.5271	0.56361	0.71381	0.60612	0.59562	0.83284	1.1255	0.80251	0.83154
Q99LB4;Q3UJ44;P24452;Q3TNN6;D3YZN3;D3YU77;D3YTL5	Macrophage-capping protein	Capg	3																			1.0237	0.33581
P24472	Glutathione S-transferase A4	Gsta4	10	0.72127	0.55902	0.22429	0.43689	1.1877	0.59737	1.3831	1.5422	0.61653	0.85064	0.33934	0.73957	0.78621	0.40439	1.3471	0.95622	0.71406	0.68975	0.66366	0.27457
P24527	Leukotriene A-4 hydrolase	Lta4h	21	0.5786	0.57789	0.40505	0.56188	0.67548	0.70082	0.66635	0.92855	0.71435	0.74757	0.59077	0.69402	0.61867	0.63505	0.82223	0.48393	0.80176	1.0131	0.59813	0.61525
Q3UAT9;Q3U9N8;P24547;Q3UPJ2;O89058;E0CXK0	Inosine-5-monophosphate dehydrogenase;Inosine-5-monophosphate dehydrogenase 2	Impdh2	16	0.69323	0.6781	0.4935	0.52204	0.98289	1.1771	0.91148	0.98281	0.87943	0.9055	0.88688	0.54582	0.50526	1.0947	0.7177	0.57077	1.0471	1.1987	1.0572	0.89513
P24549	Retinal dehydrogenase 1	Aldh1a1	30	0.59688	0.74653	0.35565	0.43467	0.7466	0.76272	0.89324	1.2112	1.1414	0.88532	0.48414	0.80822	0.57639	0.7602	0.99573	0.52091	0.82034	1.0872	0.39704	0.23385
Q3UKQ5;Q3UF03;P24668;A2NWD6	Cation-dependent mannose-6-phosphate receptor	M6pr	3
P24822;Q1LZM2;F8VQM0	Intestinal-type alkaline phosphatase;Alkaline phosphatase	Iap;Akp3	6																	0.61222	0.57577
Q3ULD6;Q3UI57;P25206;Q3UZH2	DNA replication licensing factor MCM3	Mcm3	23	0.60976	0.71646	0.42933	0.60468	0.48337	0.91342	0.67082	0.99388	0.66449	1.6035	0.37065	0.43208	0.54927	0.9045	0.62908	0.6697	0.79969	1.1078	0.85955	0.97049
Q58EU3;Q3TXS9;P25444;Q3TXR5;Q3TL20;Q3UB36;D3Z659;D3YVC1;Q3TI78;Q3TLE5;D3YWJ3;L7N240;Q9DC49;J3QMG5;E9Q1N8;F6YTZ4;J3QM94;L7N453;O89072;Q3V2B9;D3Z536	40S ribosomal protein S2	Rps2;Gm5786;Gm18025;Gm6576	14	0.63556	0.64531	0.2802	0.37185	0.65426	0.97391	0.65606	0.91028	0.62849	0.99072	0.35087	0.47363	0.47788	0.56942	0.82863	0.58122	0.6727	0.74317	0.79419	0.60238
Q80TM2;P26039;Q3UHS6;Q3TBC3;Q0V930;Q6PB69;Q9CS79;Q68FD6;F6SX70	Talin-1	Tln1	14	0.65285	0.57299									0.59224	0.63787			0.67639	0.57518	0.67866	0.74632	0.69386	0.57138
Q4KML7;Q3UXR4;Q3UL48;Q3TCP5;P26040;Q8CBU4;Q8C2N4;Q7TSG6;Q05CE6;Q05DU4;Q3TZQ2;Q3TH46;Q3U111;P26041;P26043;Q3UJJ8	Ezrin	Ezr	20	0.52907	0.48726	0.38205	0.5139	0.76982	0.77395	0.84441	1.2605	0.63451	0.93985	0.51796	0.72041	0.63875	0.54917	0.75624	0.6363	0.865	0.84632	0.75356	0.62566
Q545R0;Q3TGQ3;P26231;Q6NV50;A4GE65;Q14DP5;A4GE64;Q65CL1	Catenin alpha-1	Ctnna1	33	0.50912	0.52281	0.42415	0.44615	0.62312	0.86921	0.7257	0.92673	0.86374	1.2895	0.56839	0.62126	0.54589	0.70773	0.66129	0.61492	0.85715	1.0422	0.86926	0.76663
Q3U6E4;Q0VGU2;P26350;Q8C2T3;Q3U8X6;Q3UA54;Q8CAQ5;J3QPK6	Prothymosin alpha;Prothymosin alpha, N-terminally processed;Thymosin alpha	Ptma;Gm12504	6	0.41122	0.54574			0.32959	0.96347	0.59708	0.83097	0.87844	0.746	0.84138	0.7608	0.38413	0.89648	0.69944	0.47657	0.98217	1.2908	0.80633	0.95347
Q922I0;Q3KQM4;Q505Q1;Q80XR5;P26369	Splicing factor U2AF 65 kDa subunit	U2af2	7	0.52821	0.53322	0.53141	0.51248	0.57514	0.99516	0.69706	0.85735	0.82302	0.79929	0.65888	0.61519	0.50284	0.76175	0.70326	0.49964	0.92383	1.1714	0.82179	0.8351
P26443;Q3TSQ7;F7CFA5	Glutamate dehydrogenase 1, mitochondrial	Glud1	23	0.59303	0.55377	0.40456	0.46686	0.73218	0.83394	0.7717	0.89404	0.78764	1.0815	0.4762	0.55969	0.52595	0.58001	0.73046	0.53661	0.96406	1.0536	0.96098	0.71604
Q3U6F6;Q8C483;P26638;Q3U8N1;A2AFS0;A2AFS1;Q8CEH3	Serine--tRNA ligase, cytoplasmic	Sars	12	0.57042	0.65409	0.34837	0.4524	0.70716	1.0734	0.76559	0.89017	0.74958	1.1818	0.53501	0.54211	0.69662	0.74013	0.77095	0.47755	0.91653	0.954	0.60632	0.70952
P26645;Q05BL6	Myristoylated alanine-rich C-kinase substrate	Marcks	4	0.43884	0.59888	0.53886	0.45043											0.6396	0.3821	0.92659	1.2034	0.79255	0.87962
P26883;Q3ULN5;Q1JUQ7;Q1JUQ8;Q1JUQ6;Q3UBA0;Q3UKJ3;F6X9I3	Peptidyl-prolyl cis-trans isomerase FKBP1A;Peptidyl-prolyl cis-trans isomerase	Fkbp1a	3					0.55338	0.96092			0.74758	0.85028									0.72504	0.76972
Q3UN87;P27048;P63163;O70499	Small nuclear ribonucleoprotein-associated protein;Small nuclear ribonucleoprotein-associated protein B;Small nuclear ribonucleoprotein-associated protein N	Snrpn;Snrpb	6	0.53529	0.58817	0.40365	0.50977	0.67703	0.92465	0.70294	0.92932	0.98564	1.1214	0.54059	0.59802	0.58667	0.72346	0.78405	0.56133			0.80924	0.8206
P27612	Phospholipase A-2-activating protein	Plaa	3
Q3UB90;Q3UB67;Q3UB15;Q3U9L3;Q3T9U9;P27659;Q99N25;Q9CQ09;Q5U470;E9PWZ3	60S ribosomal protein L3	Rpl3	17	0.56067	0.68088	0.39388	0.48662	0.71731	0.92885	0.72381	1.0049	0.71584	0.90941	0.49268	0.52483	0.56489	0.71014	0.82015	0.55075	0.85341	0.97424	0.80803	0.6522
P27773;F6Q404	Protein disulfide-isomerase A3	Pdia3	29	0.5345	0.5766	0.42124	0.49541	0.70226	0.80965	0.85016	1.0372	0.72193	0.93082	0.50419	0.59553	0.59129	0.65376	0.72321	0.61482	0.90509	1.0251	0.97179	0.77138
Q8VDC3;P28271;Q811J3	Cytoplasmic aconitate hydratase	aco1;Aco1	21	0.52161	0.60625	0.41283	0.47829	0.54409	0.86012	0.63787	0.97105	0.76809	1.001	0.60827	0.67878	0.52179	0.63137	0.68878	0.41571	0.70143	1.0097	0.55594	0.6057
P28309;P50706;P50714;P50705;P28310;K7N7D8;F2Z403;P50711;E9QPZ2;P50712;P50709;Q5G866;Q5G865;P50713;P50708;P50707;P50704	Alpha-defensin 2;Alpha-defensin 8;Alpha-defensin 16;Alpha-defensin 7;Alpha-defensin 3;Alpha-defensin 13	Defa2;Defa8;Defa16;Defa7;Defa3;Gm15299;Defa13	4			0.50155	0.54114			0.65104	0.5773	0.75264	0.77767	0.60939	0.44231	0.45323	0.70643	0.78955	0.52419	1.1608	1.7258	0.77486	1.1899
Q544Z7;P28352;F6QA74;D3Z124	DNA-(apurinic or apyrimidinic site) lyase;DNA-(apurinic or apyrimidinic site) lyase, mitochondrial	Apex1	11	0.51429	0.58409	0.29123	0.32266	0.49137	0.92301	0.64044	0.71778	0.69984	2.6909	0.30399	0.39207	0.62026	0.86262	0.72482	0.51397	0.75308	0.92735	0.63387	0.8435
Q6P5I3;P28474	Alcohol dehydrogenase class-3	Adh5	10	0.65509	0.5693	0.52	0.50692	0.64308	0.77252	0.82651	0.99497	0.81227	0.7727	0.65059	0.67318	0.5068	0.60771	0.77246	0.58602	0.84435	1.2544	0.80069	0.75053
P28651	Carbonic anhydrase-related protein	Ca8	4	0.4406	0.60053									0.74168	0.69361
P28659-2;P28659-3;P28659;P28659-4	CUGBP Elav-like family member 1	Celf1	4															0.69258	0.36927
Q3TR43;P28843	Dipeptidyl peptidase 4;Dipeptidyl peptidase 4 membrane form;Dipeptidyl peptidase 4 soluble form	Dpp4	6	0.55331	0.4777									0.7139	0.71001			0.57161	0.45931
Q8BN32;Q3U8U8;P29341;Q99KL3;Q9D4E6;Q792Y0;Q62029;Q9DBE3;F6ZAX1;Q3V2M1;B2RXY9;A2A5N3;Q05DT1;Q921B8;Q3TSA5;Q3TUS5;Q8C7D3	Polyadenylate-binding protein 1	Pabpc1	26	0.51488	0.58603	0.49346	0.55511	0.65594	0.99838	0.756	1.0123	0.78139	0.76664	0.6984	0.65232	0.52895	0.87024	0.75895	0.50803	0.95201	1.0854	0.87215	0.72512
P29452	Caspase-1;Caspase-1 subunit p20;Caspase-1 subunit p10	Casp1	11	0.63364	0.60162	0.37889	0.52469	0.5956	0.9502	0.74468	1.0444			0.59133	0.79176	0.31182	0.73376	0.71962	0.65594	0.86396	1.3123	0.78291	0.6961
Q3TG75;P29758;Q3UKT3;Q3UJK5	Ornithine aminotransferase, mitochondrial	Oat	22	0.43108	0.42981	0.59997	0.51363	0.40457	0.96055	0.54695	0.94486	0.84443	1.1233	0.6993	0.60687	0.37968	0.65978	0.41826	0.47957	0.88858	1.3035	0.90463	1.0173
P29788	Vitronectin	Vtn	4
P30115;Q9DCU1;K9JA27	Glutathione S-transferase A3;Glutathione S-transferase	Gsta3	8	0.69473	0.87065	0.31616	0.52806	0.77743	1.0128	1.0146	1.6393			0.401	0.63222			1.0479	0.79954			0.79436	0.60104
Q545N7;P30275;A2ARP5;B0R0E9;B0R0E8;B0R0F0;Q6P8J7	Creatine kinase U-type, mitochondrial	Ckmt1	15	0.63032	0.70224	0.40641	0.56552	0.7047	0.86502	0.82092	1.0395	0.83286	0.97495	0.50453	0.67066	0.59395	0.65484	0.83425	0.51099	0.88401	0.9854	0.52414	0.47561
P30416;F6S2D5;D6RDE2;F7CAT1;Q8CBS1	Peptidyl-prolyl cis-trans isomerase FKBP4;Peptidyl-prolyl cis-trans isomerase FKBP4, N-terminally processed;Peptidyl-prolyl cis-trans isomerase	Fkbp4	19	0.5117	0.64993	0.44309	0.45583	0.62537	0.97808	0.71638	0.86425	0.77536	0.912	0.64668	0.63427	0.5599	0.8914	0.83058	0.55127	0.87235	1.1125	0.77008	0.62308
Q3UAZ7;Q9CT19;Q3U566;P30681	High mobility group protein B2	Hmgb2	8	0.53386	0.534	0.27757	0.30406	0.48146	1.1788	0.59598	0.8897	0.69094	2.5781	0.35689	0.49193	0.49893	0.67985	0.68211	0.59202	0.70662	0.87639	0.70414	0.90077
Q3UZG4;P31230;Q8C2U7;Q3TUZ1	Aminoacyl tRNA synthase complex-interacting multifunctional protein 1;Endothelial monocyte-activating polypeptide 2	Aimp1	10	0.51166	0.63671	0.32431	0.35278	0.74059	0.94734			0.57689	1.0275	0.40459	0.51455	0.52258	0.77752	0.70584	0.59246	0.85464	0.96379	0.69734	0.5673
Q548W7;P31786;M0QWU8;Q3ULV8;F6WUQ1;Q4VWZ5;D3Z563	Acyl-CoA-binding protein	Dbi	5	0.50058	0.75261	0.48194	0.58035	0.62877	0.95044	0.66966	0.88295	0.81454	0.75436	0.69666	0.74078			0.7915	0.41577	0.87563	1.1257	0.49826	0.53235
Q9JJE1;Q3UK05;Q3U3F4;Q3TMJ8;P31938;Q3TMW4	Dual specificity mitogen-activated protein kinase kinase 1	Map2k1	9											0.54035	0.66564					1.0659	1.084	0.82685	0.68314
P32020-2;P32020	Non-specific lipid-transfer protein	Scp2	10	0.54324	0.73133	0.50716	0.59495	0.55767	0.90987	0.71819	1.1354	0.91011	0.85716	0.66771	0.74258	0.51384	0.77726	0.63623	0.53213	0.90592	1.1768	0.61669	0.51047
Q8BTU4;Q564E6;Q3TG93;P32067;Q9CYB9;A2AR07;D6RI87;F6SXM5	Lupus La protein homolog	Ssb	14	0.46399	0.52013	0.43896	0.43938	0.55281	1.0804	0.77624	0.98304	0.70568	0.8945	0.54659	0.53436	0.55663	0.74258	0.6944	0.55304	0.94239	1.1332	0.86268	0.86044
Q8CHR8;Q8BNS0;Q5NBZ3;P32233	Developmentally-regulated GTP-binding protein 1	Drg1	5			0.25063	0.25459							0.41488	0.42275			0.75258	0.5976			0.7114	0.90158
Q5J7N1;Q3U2W7;Q0VDV7;P32883-2;P32883;Q9D091;Q3UCX0;Q3TMF4;Q4FJP3;P08556;B2KGV5;Q53WZ3;Q675B0;E9Q8V2;E9PVD5;Q71SW8;P97870;C0H5X4;Q61411-2;Q61411;F7BIB2	GTPase KRas;GTPase KRas, N-terminally processed;GTPase NRas	Kras;Nras	3
Q3UDG2;Q3U6U7;P32921-2;Q4FJZ4;P32921	Tryptophan--tRNA ligase, cytoplasmic;T1-TrpRS;T2-TrpRS	Wars	11	0.57387	0.61236	0.46797	0.52554	0.57657	0.89197	0.64035	0.84628	0.6497	0.85956	0.62869	0.62552	0.53052	0.72236	0.6355	0.50325	0.87932	0.98216	0.73387	0.8003
Q3THK0;P33610;Q3TL46	DNA primase large subunit	Prim2	5
P34022;H7BX22;Q3U6M5;O08846	Ran-specific GTPase-activating protein	Ranbp1	5	0.49789	0.54987	0.53791	0.52287	0.58469	0.94726	0.78804	0.9887	0.83201	0.69316	0.90947	0.63648	0.58762	0.82082	0.86278	0.5459	0.93023	1.0607	0.88781	0.79869
Q545F0;P34884	Macrophage migration inhibitory factor	Mif	5	0.47694	0.43761	0.62669	0.63196			0.68475	0.95908	0.69309	0.77187	0.9086	0.5759	0.52449	0.5524	0.67805	0.56641	1.1067	1.1782	0.87445	0.99567
Q3TJ39;Q8C266;P35278;Q3TCT9;Q8C458;B2RPS1;Q0PD56;Q9CQD1;P61021;A2A5F5;A2A5F6	Ras-related protein Rab-5C;Ras-related protein Rab-5A;Ras-related protein Rab-5B	Rab5c;Rab5b;Rab5a	5	0.61263	0.55336	0.34617	0.37785	0.82526	1.0253	1.2967	1.0006	0.65702	1.0837	0.43624	0.50376	0.55287	0.59364	0.83259	0.56862	0.84058	0.97169	1.025	0.72283
Q3U4W5;Q0PD54;P35279-2;P35279;D3YV69;Q0PD53;P61294;Q0PD15;Q8BHD0	Ras-related protein Rab-6A;Ras-related protein Rab-6B	Rab6a;Rab6b	7	0.62063	0.63212	0.37999	0.50143	0.79609	1.0548	0.90238	1.1077	0.65396	1.2429	0.44775	0.614	0.62591	0.53608	0.67815	0.75689	0.73471	0.94202	0.90064	0.65385
Q0PD35;Q6A0C7;P35282	Ras-related protein Rab-21	Rab21	4
Q0PD38;P35293;Q8CEH2	Ras-related protein Rab-18	Rab18	6	0.5338	0.5045	0.32656	0.41398	0.88029	1.1705	1.2068	1.4045	0.69699	1.7632	0.33651	0.44788					1.2855	0.83386	0.96843	0.65644
Q3UFJ3;P35486	Pyruvate dehydrogenase E1 component subunit alpha;Pyruvate dehydrogenase E1 component subunit alpha, somatic form, mitochondrial	Pdha1	13	0.58381	0.33233	0.3983	0.434	0.66442	0.81493	0.70628	0.74595	0.81909	1.0828	0.48058	0.50128	0.46174	0.52012	0.62784	0.51018	0.89744	0.98578	0.92783	0.67427
Q3UJS2;P35550	rRNA 2-O-methyltransferase fibrillarin	Fbl	12	0.64644	0.5877	0.3373	0.36802	0.68292	1.0248	0.70655	0.98243	0.78689	1.5073	0.37256	0.43634	0.49878	0.63919	0.76308	0.67748	0.83688	0.94214	0.8872	0.81603
Q5SUC3;P35564;Q3TXE5	Calnexin	Canx	19	0.66693	0.52644	0.22627	0.23818	0.6826	0.98764	0.88938	1.1713	0.54148	2.2948	0.20845	0.33799	0.49314	0.44497	0.58836	0.76148	0.57293	0.71619	0.93097	0.80858
P35700;B1AXW5;B1AXW6;Q3U9J9;B1AXW4	Peroxiredoxin-1	Prdx1	14	0.54466	0.57973	0.40202	0.49049	0.67406	0.787	0.78898	1.0354	0.78399	0.87624	0.58157	0.67344	0.56987	0.68787	0.83196	0.55408	0.83791	0.99991	0.6227	0.57302
Q5BLK0;Q3TIQ2;P35979;Q8C2K0;Q6DI58;F8VQK7	60S ribosomal protein L12	Rpl12	6	0.51108	0.63735	0.3927	0.4761	0.64422	0.81223	0.71617	0.92597	0.81938	1.0105	0.55021	0.63046	0.5318	0.69098	0.78868	0.47688	0.81344	1.0015	0.70096	0.6855
Q642K1;Q58EW0;P35980;Q0QEW9;G3UZJ6;G3UZK4;G3UYV6;G3UX28	60S ribosomal protein L18	Rpl18	7	0.71646	0.74926	0.34057	0.43773	0.85538	1.1676	0.78929	0.98293	0.7371	1.1153	0.37468	0.45224	0.52521	0.58588	0.87245	0.59954	0.67303	0.82762	0.72217	0.57675
P36552;Q3U029	Oxygen-dependent coproporphyrinogen-III oxidase, mitochondrial	Cpox	6	0.51686	0.62684	0.46235	0.49489	0.61749	0.86528	0.75533	1.149	0.61239	0.8627			0.63292	0.5724	0.71168	0.44091	0.90068	0.90629	0.62449	0.58284
P37040;Q05DV1;E9Q997;E9PVT9	NADPH--cytochrome P450 reductase	Por	25	0.69816	0.56255	0.30623	0.37381	0.78121	1.183	1.078	1.4466	0.66189	2.0093	0.23378	0.41947	0.6159	0.47358	0.63155	0.84852	0.64759	0.83565	0.6877	0.53032
Q8R055;Q3U4X8;P37913;F6RQT5;Q3TSU8;D3YUC0	DNA ligase;DNA ligase 1	Lig1	3															0.68842	0.7191
Q3UMP2;P38060	Hydroxymethylglutaryl-CoA lyase, mitochondrial	Hmgcl	7	0.68775	0.77447	0.49643	0.64674	0.78671	1.0757	0.89483	0.94682			0.6238	0.69053	0.57797	0.68795	0.69624	0.67678	0.84943	1.0516	0.8874	0.72151
P38647	Stress-70 protein, mitochondrial	Hspa9	32	0.529	0.52757	0.40116	0.49938	0.67617	0.86753	0.8383	0.98177	0.77073	1.0334	0.56954	0.57302	0.57081	0.68648	0.70288	0.58095	0.97696	1.0894	1.0383	0.79085
Q3UVJ2;Q3U0U5;P40124;Q3TC53;Q3UNQ0;B1ARS0;D3YTR7;Q8BKZ3;Q9CYT6	Adenylyl cyclase-associated protein;Adenylyl cyclase-associated protein 1	Cap1	18	0.54686	0.70365	0.38509	0.48796	0.72012	0.90808	0.71879	0.9671	0.78926	1.0971	0.55279	0.67491	0.55151	0.64357	0.88381	0.53592	0.85144	0.91615	0.58947	0.48416
P40142;Q9Z2L5;O55021;E0CY51	Transketolase	Tkt	34	0.50139	0.6011	0.44918	0.5134	0.62688	0.86302	0.66282	0.95359	0.76608	0.81889	0.63471	0.69891	0.58345	0.75698	0.77108	0.55037	0.84252	1.0631	0.67659	0.66974
P40336;P40336-2;Q6PE78;Q8C0E2-2	Vacuolar protein sorting-associated protein 26A	Vps26a	6			1.1283	0.24985											0.75116	0.54141			0.78782	0.68672
Q5M9N5;Q5M9J8;P41105;F6Z0X0	60S ribosomal protein L28	Rpl28	7	0.84334	0.75091	0.29504	0.38858	0.82737	1.0862			0.65261	1.1657			0.58758	0.58374	1.0259	0.70346	0.66148	0.80713	0.75913	0.65637
Q9DBN7;P42125	Enoyl-CoA delta isomerase 1, mitochondrial	Eci1	9	0.50661	0.54384	0.49084	0.68814	0.5381	0.78184	0.88478	1.2004	0.82491	1.1165	0.62652	0.63496	0.44187	0.88625	0.56425	0.56591	0.86447	1.3571	0.92343	0.91807
Q3UL22;Q6A0F1;P42932;Q9WVS5;Q3UKQ2;Q8BVY8;H3BL49;Q9CS06;Q9CRW7;H3BJB6;H3BLL1;H3BKG2;H3BKR8	T-complex protein 1 subunit theta	Cct8;Cctq	28	0.55277	0.60172	0.45629	0.54833	0.66248	0.93769	0.78249	0.97682	0.76028	0.8862	0.68127	0.65472	0.65689	0.75576	0.77411	0.64168	0.91512	1.0224	0.91144	0.77524
Q3TV26;P43137;Q8C6F9	Lithostathine-1	Reg1	6	0.76486	0.74922	0.48383	0.52363	0.25082	0.60512	0.54168	0.87321	1.2465	0.7022	0.50383	1.0074	0.22573	0.46208	0.44485	0.2577	0.87298	1.3274	0.14371	0.19339
Q80V79;Q3TZI5;P43247;G3UXD8	DNA mismatch repair protein Msh2	Msh2	3
P43274	Histone H1,4	Hist1h1e	8	1.049	0.86649	0.12558	0.20843	0.66258	1.6993	0.82074	0.99542	0.59719	5.3134	0.071997	0.33083	0.55936	0.28362	0.99406	1.3869	0.38038	0.44761	0.79072	0.83637
P43275	Histone H1,1	Hist1h1a	6	1.3209	0.98477	0.15735	0.14188	0.97581	1.8088	0.92567	1.006	1.0596	6.5715	0.090519	0.25843	0.47821	0.32675	1.1354	1.5678	0.30024	0.33775	0.7048	0.66686
Q1WWK3;P43276	Histone H1,5	Hist1h1b	7	1.0199	0.87814	0.11994	0.18005	0.61533	1.4796	0.73773	0.87355	0.59918	5.1561	0.084063	0.30098	0.54186	0.34836	1.0416	1.2167	0.27634	0.37315	0.73491	0.76646
Q3TCL2;Q5U415;Q3UDY1;P45376;D3YVJ7;Q3ULP0	Aldose reductase	Akr1b3;Akr1b1	12	0.44599	0.52914	0.43269	0.48899	0.87943	0.77397	0.70921	1.058	0.65154	0.86973	0.67285	0.70411	0.73984	0.86857	0.85918	0.5089	0.70681	1.0188	0.73031	0.57836
P45377;D3Z494;Q8CI22;Q8BIV6;G5E895	Aldose reductase-related protein 2	Akr1b8;Akr1b10	5																	0.72545	0.64209	0.86923	0.42062
Q91WS8;P45952;Q8BJT5;Q3V2I9;D6RFD7	Medium-chain specific acyl-CoA dehydrogenase, mitochondrial	Acadm	13	0.58076	0.49245	0.43605	0.45062	0.57281	0.87166	0.82622	1.1366	0.72819	1.2241	0.54893	0.59209	0.44711	0.54479	0.71733	0.66237	0.84989	1.0231	0.78915	0.67414
Q91YS2;Q8C2E3;Q6ZPH4;P46061;Q7TMW1;Q3ULJ9;Q3UZD8;Q9CW20	Ran GTPase-activating protein 1	Rangap1	14	0.36746	0.6154	0.4098	0.47634			0.64122	0.86119	0.91653	0.93355	0.57932	0.6602	0.67385	0.89663	0.87569	0.48182	1.1564	1.153	0.854	0.69568
P46460;G3UX86	Vesicle-fusing ATPase	Nsf	11	0.64088	0.50941	0.49855	0.41097	0.73923	0.6512	1.3359	1.6495	0.93413	1.1495	0.6435	0.83639			0.95484	0.7791	0.83016	0.87479	0.97368	0.65817
Q3TN07;P46467;Q3U8P5;Q8BM73;Q3TDX2;Q8VEJ9;Q8BPY9	Vacuolar protein sorting-associated protein 4B	Vps4b	8											0.89595	0.68262			0.56614	0.54095			0.94022	0.81446
Q8BVQ9;P46471;Q3U5V3;Q3UIH5	26S protease regulatory subunit 7	Psmc2	16	0.54091	0.61188	0.41323	0.6151	0.71345	0.91961	0.80495	1.024	0.65776	0.751	0.55873	0.6778	0.50398	0.67626	0.72734	0.59191	0.81145	0.99833	0.80381	0.65708
Q78ZJ8;P46638;G3UY29;E9Q3P9;F8WGS1;G3UZD3;Q0PD45;P62492;Q3UZ37;G3UZL4;Q9QWU0;E9Q6B3	Ras-related protein Rab-11B;Ras-related protein Rab-11A	Rab11b;Rab11a	12	0.5945	0.51999	0.35291	0.47572	0.85447	1.0215	0.79449	1.1003	0.63186	1.1978	0.49438	0.67598	0.61795	0.57847	0.7195	0.68853	0.86431	1.09	0.8919	0.63733
Q8BMP9;Q5U412;Q3UA28;Q3U9H4;Q3U573;Q3TUR1;Q3TG02;P46978;Q3TVN9;Q3U547;D3YZN5;Q8BWT4	Dolichyl-diphosphooligosaccharide--protein glycosyltransferase subunit STT3A	Stt3a	10	0.63848	0.51053	0.19668	0.28101			0.92285	1.1628			0.23309	0.46993			0.44989	0.7609			1.037	1.0065
Q544B1;Q3UJW1;Q3U9J7;Q3TVM2;P47738;Q3U6I3;D3YYF3	Aldehyde dehydrogenase, mitochondrial	Aldh2	21	0.54981	0.47132	0.40483	0.45586	0.68343	0.89176	0.82801	1.0657	0.70895	0.98741	0.53434	0.55041	0.56819	0.57808	0.66581	0.59766	0.8755	0.981	0.93385	0.67179
Q5RKN9;Q3UAS2;P47753;Q3UJV2;Q3TLJ0	F-actin-capping protein subunit alpha-1	Capza1	8	0.51585	0.60637	0.38799	0.50993	0.6535	0.84032	0.78184	0.99484	0.64548	0.78877	0.62521	0.65025	0.62475	0.65975	0.76958	0.61329	0.88075	1.1241	0.62914	0.60377
Q5DQJ3;Q3UBZ3;P47754;Q3UCD2;D6RCW7;Q3U7G3	F-actin-capping protein subunit alpha-2	Capza2	9	0.50829	0.55643	0.43995	0.51074	0.6571	0.81944	0.61999	0.96881	0.64969	0.68041	0.60697	0.79962	0.61945	0.63894	0.6878	0.54629	0.77027	0.88211	0.63331	0.59061
Q923G3;P47757-2;A2AMW0;Q3TVK4;P47757-4;Q3TRH8;P47757;F7CAZ6;F6QJN8;F6YHZ8;P97856	F-actin-capping protein subunit beta	Capzb	14	0.55446	0.67412	0.47207	0.61597	0.76971	0.89372	0.77616	0.94664	0.76791	0.89882	0.67341	0.7014	0.67792	0.74078	0.92495	0.58373	0.90967	1.0183	0.61386	0.61428
Q3U9R7;Q3UB84;Q3TXK9;P47791-2;P47791;Q91Z57;Q3UAS7;Q3TWI5;Q3U9P5	Glutathione reductase, mitochondrial	Gsr	11	0.72487	0.55059	0.44279	0.51984	0.54096	0.7524	0.61918	1.0618	0.60096	0.55885	0.67271	0.75765	0.63286	0.67067	0.8661	0.47541	0.94321	1.0446	0.5833	0.53765
P47856-2;P47856;Q3V0X4;Q9Z2Z9;D3YYD9;D3YYE0	Glutamine--fructose-6-phosphate aminotransferase [isomerizing] 1	Gfpt1	26	0.67469	0.58949	0.32342	0.47657	0.82901	0.95064	1.0593	1.2278	0.55581	1.0535	0.48665	0.54881	0.58567	0.40542	0.77231	0.71374	0.91113	0.86855	0.94111	0.68522
Q3UCH0;P47911;Q3UFI4;E9PUX4	60S ribosomal protein L6	Rpl6;Gm5428	14	0.61901	0.65456	0.31893	0.42208	0.62125	0.88644	0.68958	0.81903	0.69217	0.89084	0.43661	0.47641	0.52729	0.66211	0.8526	0.50784	0.73473	0.8389	0.76796	0.61711
Q58E35;P47955;E9Q3T0	60S acidic ribosomal protein P1	Rplp1	4	0.44454	0.51654	0.60734	0.51223	0.57126	0.81361	0.82947	0.96479	0.65559	0.63942
Q5RKP3;P47963;D3YX54	60S ribosomal protein L13	Rpl13	7	0.81483	0.84108	0.28888	0.37581	0.81244	1.1302	0.74883	1.0325	0.73451	1.3462	0.2814	0.4283	0.61031	0.62541	1.0745	0.64478	0.68469	0.76598	0.73825	0.63227
P47968	Ribose-5-phosphate isomerase	Rpia	4											0.82804	0.72947			0.89574	0.43468
Q4V9T8;P48024;Q3UBT8;Q9CXU9;J3QN87;J3QPZ8	Eukaryotic translation initiation factor 1;Eukaryotic translation initiation factor 1b	Eif1;Eif1b	6	0.56976	0.73862	0.43927	0.48159	0.65819	0.97469	0.42563	0.78233	0.54593	0.8626	0.608	0.62307	0.59108	0.81036	0.65591	0.34951	0.84448	1.0683	0.68956	0.63532
P48036	Annexin A5	Anxa5	12	0.62067	0.43853			1.3065	0.541	1.0443	1.4409	0.68504	0.81518	0.83014	1.1395	0.76814	0.51844	1.0982	1.02	0.80727	0.70229	0.83073	0.42497
P48774;E9PVM7;E9PV63;E9Q024;E9Q5L9	Glutathione S-transferase Mu 5	Gstm5	8	0.52422	0.52902	0.4761	0.50659	0.69497	0.9812	0.74507	1.0836			0.83276	0.70454			0.89674	0.57826	0.93252	1.0583	0.94899	0.85614
P48962;Q8BVI9	ADP/ATP translocase 1	Slc25a4	15	0.61261	0.47942	0.41787	0.4269	0.77431	0.77841	0.93571	1.0127	0.7939	1.342	0.64911	0.55124			0.68307	0.63746	0.95943	1.0686	1.1577	0.77097
Q3U7F3;Q3TIK8;Q5EBP8;Q3UK83;P49312;J3QK72;Q3TFB1;P49312-2;B7ZWG9	Heterogeneous nuclear ribonucleoprotein A1;Heterogeneous nuclear ribonucleoprotein A1, N-terminally processed	Hnrnpa1	12	0.46484	0.61337	0.45421	0.48867	0.60838	0.87018	0.65119	0.89727	0.73492	0.79354	0.72582	0.67546	0.54342	0.88755	0.62579	0.59252	0.93199	1.1307	0.82349	0.78596
Q921D5;Q542F4;P49717;Q9D077;Q8C1Z0;Q3UA65;Q5DTS8;Q3UXG9;Q76NI2	DNA replication licensing factor MCM4	Mcm4	17	0.47489	0.57843	0.34632	0.34182	0.60342	0.96209	0.7588	0.7966	0.69276	1.8528	0.44766	0.46392	0.48652	0.71783	0.63003	0.62462	0.67778	0.82108	0.86627	0.83937
P50171;P50171-2;G3UX44	Estradiol 17-beta-dehydrogenase 8	Hsd17b8;H2-Ke6	4											0.60418	0.5201			0.60282	0.5939			1.0995	0.90087
Q3U4D1;Q3TF14;P50247;Q3U5U5;Q5M9P0;Q8BPI7;A2ALT5	Adenosylhomocysteinase	Ahcy	24	0.52003	0.56231	0.45081	0.46408	0.58562	0.83688	0.65591	0.82517	0.74853	0.76282	0.64011	0.62437	0.54584	0.68273	0.78445	0.4816	0.82973	1.009	0.60985	0.6827
Q9CWR5;P50431;G3UZ26;G3UYY1;G3UZZ9	Serine hydroxymethyltransferase;Serine hydroxymethyltransferase, cytosolic	Shmt1	18	0.47675	0.47173	0.52111	0.45572	0.4705	0.92774	0.67955	0.92652	0.75141	0.78844	0.83235	0.74874	0.47146	0.78281	0.74685	0.50144	0.99348	1.2797	0.90181	0.97143
P50516;P50516-2;D3Z1B9;D3YWH3;D3YZ23	V-type proton ATPase catalytic subunit A	Atp6v1a	13	0.50567	0.5907	0.41848	0.48385	0.75534	0.94763	0.7689	1.1912	0.57203	0.83488	0.63059	0.70557	0.64109	0.57994	0.77353	0.67462	0.86231	0.93474	1.077	0.68302
P50518;Q9D593	V-type proton ATPase subunit E 1	Atp6v1e1	3											0.48469	0.45854
P50543	Protein S100-A11	S100a11	3			0.43802	0.45585			1.1517	1.5175	0.67371	0.77598	0.64116	1.1515			1.1107	1.189	0.82644	1.0665
P50544;B1AR28;Q3UJR6	Very long-chain specific acyl-CoA dehydrogenase, mitochondrial	Acadvl	24	0.53606	0.58679	0.39064	0.41131	0.6315	1.0866	0.89344	1.194	0.83843	1.1571	0.48639	0.55447	0.50717	0.59349	0.63136	0.57165	0.81149	1.0718	0.78952	0.62418
Q3TGU7;P50580;Q05BN2;Q3UMW2;D3YVH7	Proliferation-associated protein 2G4	Pa2g4	21	0.51685	0.57782	0.41029	0.47575	0.62278	0.91187	0.68985	0.97878	0.77609	1.0451	0.61358	0.69055	0.5735	0.81169	0.73766	0.55934	0.88397	1.0773	0.78017	0.77743
Q4FJQ0;P51150	Ras-related protein Rab-7a	Rab7;Rab7a	10	0.74096	0.57683	0.47807	0.45333	0.77991	0.93277	0.8576	1.049	0.80841	1.5762	0.39405	0.46099			0.66988	0.591	0.81694	0.83412	0.78218	0.59006
P51174	Long-chain specific acyl-CoA dehydrogenase, mitochondrial	Acadl	14	0.53488	0.52891	0.41967	0.48594	0.63563	0.94323	0.8282	1.1747	0.78835	1.1553	0.51094	0.62431	0.48781	0.64433	0.66236	0.58837	0.81521	1.0887	0.79982	0.56295
Q5EBQ6;P51410;G3UW34;Q5M9J5;D3Z629;D3YZT0;S4R1R7	60S ribosomal protein L9	Rpl9	9	0.69498	0.69106	0.35583	0.40916	0.73302	0.98239	0.82826	1.0229	0.71932	1.1547	0.39055	0.51849	0.54701	0.60594	0.77506	0.57369	0.7575	0.87956	0.83876	0.67375
Q3TWI4;P51432;Q8CI86;Q571K9;Q3TPL1;Q8C8I0;Q9R1Y4;Q62076	Phosphoinositide phospholipase C;1-phosphatidylinositol 4,5-bisphosphate phosphodiesterase beta-3	Plcb3	32	0.55729	0.62969	0.34945	0.40638	0.57129	0.86213	0.8019	1.0306	0.66984	1.4547	0.5378	0.61744	0.57189	0.64926	0.74037	0.49974	0.87294	1.0582	0.67068	0.68938
Q3UHW2;Q3TT11;P51660	Peroxisomal multifunctional enzyme type 2;(3R)-hydroxyacyl-CoA dehydrogenase;Enoyl-CoA hydratase 2	Hsd17b4	24	0.68443	0.6349	0.3775	0.43718	0.68876	1.0373	0.86388	1.0979	0.80606	1.3571	0.40776	0.61565	0.58579	0.61556	0.69693	0.62373	0.84575	0.92617	0.72871	0.5697
Q541E2;Q3TWM2;P51855;Q8R436;Q3UEE2;A2AQN9;A2AQN7;Q3TF63	Glutathione synthetase	Gss	7			0.46909	0.65927	0.79296	0.7261	0.77483	0.90904	0.89037	0.57611	0.59665	0.85937	0.70354	0.60599	0.95099	0.46033	0.87605	0.96671	0.57548	0.44969
P51859;E0CXA0;E0CYW7	Hepatoma-derived growth factor	Hdgf	7	0.42908	0.46294	0.5054	0.47412	0.4692	0.73539			0.69918	0.87388	0.82518	0.67925	0.38919	0.70136	0.6461	0.48486	0.79186	1.0159	0.7096	0.70886
Q545A2;P51881;B2RTC8;Q3V132;B0LAB5	ADP/ATP translocase 2;ADP/ATP translocase 2, N-terminally processed	Slc25a5	17	0.60948	0.56363	0.37214	0.42856	0.72427	0.98422	0.91468	1.0533	0.82725	1.3487	0.41282	0.49561	0.52025	0.62263	0.71954	0.56887	0.90181	1.0835	0.93292	0.71322
Q3TQK8;P52019;Q3TSS7	Squalene monooxygenase	Sqle	4											0.38534	0.31779							1.1487	0.89814
Q52L97;P52293;Q641N9;A2A600;A2A601;A6PW68	Importin subunit alpha;Importin subunit alpha-1	Kpna2	5	0.44394	0.74244	0.23005	0.31791					1.114	1.4385	0.37861	0.37452
P52479;P52479-2;G8DZ75;G8DZ37;G8DZ23	Ubiquitin carboxyl-terminal hydrolase 10	Usp10	3											0.69904	0.76115
P52480	Pyruvate kinase PKM	Pkm	36	0.70251	0.69951	0.37033	0.49606	0.84236	1.0222	0.88766	0.99851	0.69802	1.4011	0.49586	0.45611	0.74847	0.53612	0.9	0.56548	0.86428	0.86738	0.6266	0.58928
P52480-2	Pyruvate kinase PKM	Pkm	34
P52503;D3YW32	NADH dehydrogenase [ubiquinone] iron-sulfur protein 6, mitochondrial	Ndufs6	5					0.48275	0.80825	0.63596	0.91254			0.66352	0.62609			0.73384	0.60555	1.0077	1.1772	0.82678	0.73119
Q3UN55;Q3UDA8;P52825;A2A8E8;A2A8E7;Q9CU20;A2A8E9	Carnitine O-palmitoyltransferase 2, mitochondrial	Cpt2	15	0.60938	0.59158	0.37784	0.59971	0.87511	1.1357	0.8864	1.1422	0.62125	1.3028	0.4388	0.65844	0.49696	0.64661	0.7113	0.59603	0.83298	1.056	0.67239	0.55962
Q7TND9;P53395	Lipoamide acyltransferase component of branched-chain alpha-keto acid dehydrogenase complex, mitochondrial	Dbt	5	0.46377	0.52085																	0.97393	0.74244
Q8JZZ5;P53811	Phosphatidylinositol transfer protein beta isoform	Pitpnb	4					0.72581	1.1848									0.73942	0.48225
Q3U935;Q3U5V2;Q3ULK8;Q5QJQ9;P53996-2;P53996-3;P53996;D3YYF6	Cellular nucleic acid-binding protein	Cnbp	5															0.66021	1.0227
P54071;D6RIL6	Isocitrate dehydrogenase [NADP], mitochondrial	Idh2	21	0.52742	0.52144	0.567	0.55707	0.60568	1.0482	0.70471	0.95651	0.78323	1.2576	0.52487	0.49703	0.44831	0.59778	0.51173	0.54892	0.89605	1.1591	1.0025	0.96945
Q8C2N9;P54276;Q9CRH0	DNA mismatch repair protein MSH6;DNA mismatch repair protein Msh6	Msh6	7											0.52323	0.46087			0.6985	0.84875
Q3TJ52;Q3UQN3;Q3U041;P54728;Q6NVC3;Q8BRA9;Q3TN85;Q05DT7;Q8CAP3;P54726;Q9D717	UV excision repair protein RAD23 homolog B	Rad23b	9	0.48261	0.6235	0.46601	0.62879	0.65552	0.90322	0.65458	0.9619			0.70477	0.80222	0.57855	0.88367	0.7401	0.48857	0.77753	1.0456	0.71033	0.74881
Q8BKU2;Q569X4;Q3TUN5;P54775;Q3TJ97;Q3TFA5;Q3UBF0;Q52L53	26S protease regulatory subunit 6B	Psmc4	15	0.58789	0.49074	0.40428	0.41398	0.60259	0.76941	0.67498	0.97083	0.7083	0.64063	0.64228	0.69702	0.56533	0.74811	0.82958	0.58728	0.89261	1.0326	0.7953	0.64757
Q3TMB8;P54822;E9Q242;E9Q3T7;E9Q0A0	Adenylosuccinate lyase	Adsl	6	0.54295	0.57199	0.43198	0.41987	0.56887	0.83102	0.60188	0.92472			0.64441	0.65784			0.68078	0.50643	0.26654	0.35082	0.62451	0.68028
P54823	Probable ATP-dependent RNA helicase DDX6	Ddx6	8	0.61108	0.32919	0.4039	0.37411			1.0716	1.2438	1.0386	2.0335	0.40176	0.44802			0.7131	0.44955	0.7581	0.87047	0.84374	0.72829
Q8N7N8;P54869	Hydroxymethylglutaryl-CoA synthase, mitochondrial	Hmgcs2	8	0.22788	0.20622	0.83047	0.48012	0.21299	1.9977	0.25709	1.3974			1.1013	0.47487			0.12662	0.67261	1.1268	2.5999	0.85305	1.9293
Q53YP5;P55050	Fatty acid-binding protein, intestinal	Fabp2	4	0.636	0.84972			0.6967	0.78731	0.82451	1.267	1.3127	0.72183	0.48553	0.83961	0.59386	0.90377	0.78068	0.45219	0.84172	1.0244	0.24065	0.23094
Q9DBZ6;Q91VT3;Q3U645;P55096;Q3UNS0;Q71V77	ATP-binding cassette sub-family D member 3	Abcd3	15	0.68697	0.64283	0.29943	0.40621	0.83384	1.2281	0.84662	1.0874	0.6995	1.9101	0.25239	0.4501	0.54584	0.45995	0.78717	0.77588	0.76244	0.86915	0.85737	0.61079
Q0PD50;Q3UHW5;P55258;Q8BKQ0;Q0PD49;P61028;Q0PD42;Q9DD03;Q9CXS2;Q0PD62;Q0PD63;Q3TU26;Q542T7;A2A7Z6;Q9CZT8;P63011;P62823	Ras-related protein Rab-8A;Ras-related protein Rab-8B	Rab8a;Rab8b	6	0.5981	0.55081	0.38086	0.44388			0.87974	0.97232	0.71114	1.4028					0.63048	0.50081	0.73105	0.80771	0.83257	0.6265
P55264-2;P55264;Q8BMC5;Q8BWS6;Q3TZR1	Adenosine kinase	Adk	9	0.48793	0.52946	0.45536	0.47316	0.53534	0.81065	0.68833	1.0931	0.52843	0.75478	0.63512	0.64448	0.46393	0.63175	0.6967	0.54511	0.8661	1.1114	0.90333	0.87123
Q3V1C8;P56380	Bis(5-nucleosyl)-tetraphosphatase [asymmetrical]	Nudt2	4																			0.88926	0.80932
P56389;Q8R219	Cytidine deaminase	Cda	5	0.54455	0.6024	0.4932	0.59637	0.68513	0.65396	1.1545	1.09	0.82845	0.59142	0.59268	0.9447					0.8775	1.0544	0.48882	0.32895
P56391	Cytochrome c oxidase subunit 6B1	Cox6b1	4	0.47962	0.72052	0.44338	0.3469	0.50476	0.99957	0.61758	1.2583	0.76749	0.92855	0.78096	0.79936	0.48255	0.84939	0.65103	0.66451	0.81998	1.1822	0.82855	0.7
Q3U4W8;P56399;D3YYA5;D3Z4K7	Ubiquitin carboxyl-terminal hydrolase;Ubiquitin carboxyl-terminal hydrolase 5	Usp5	10	0.4833	0.54887	0.46344	0.55277			0.83842	1.2076	0.81194	0.9326	0.71769	0.87671			0.77744	0.59143	0.99388	1.2754	0.83157	0.84303
P56480	ATP synthase subunit beta, mitochondrial	Atp5b	25	0.51635	0.50923	0.45271	0.50611	0.62065	0.82788	0.8486	1.0291	0.74377	0.95535	0.55791	0.58804	0.51103	0.59506	0.62326	0.59145	0.94237	1.0875	1.0415	0.77322
Q564F6;P56812;D3Z7Q5	Programmed cell death protein 5	Pdcd5	4											0.75874	0.74012	0.55483	0.78547	0.75545	0.4406			0.78036	0.74063
Q8R3D5;P57016	Ladinin-1	Lad1	9	0.47657	0.75225	0.27234	0.33487	0.66002	0.8059			0.4548	1.6733					0.81651	0.70674	0.83914	0.81315	0.68157	0.56201
Q3TDE4;Q3TD54;Q3T9E5;Q6ZQF2;P57716;Q3TV74	Nicastrin	Ncstn	4	0.47731	0.45587	0.31368	0.54802			0.74263	1.0577			0.47339	0.67032			0.73641	0.56162			1.032	0.73746
P57759;A8C1V9;F8WJI4;F8WIM7;D6RG87	Endoplasmic reticulum resident protein 29	Erp29	5	2.4066	0.5976	0.61137	0.5084			1.0187	1.0772			0.58404	0.7691			0.83595	0.68201	0.9546	1.1985	0.84648	0.8149
Q3ULT2;P57780;Q3UDJ7;E9Q2W9;Q8BP35;D3Z0L8;D3Z761;Q61064;Q61063	Alpha-actinin-4	Actn4	48	0.8173	0.57865					0.95888	1.2436					0.71142	0.65042					0.54459	0.50808
P57784;G5E883;Q8BSH5	U2 small nuclear ribonucleoprotein A	Snrpa1	7	0.57961	0.672	0.39513	0.48683	0.63225	1.069	0.70989	0.90672	0.83027	1.1668	0.538	0.57207	0.5613	0.69551	0.76011	0.46512	0.91565	1.0835	0.77961	0.83371
P58044;G3XA48;H3BLF8;H3BLP1;H3BKD7	Isopentenyl-diphosphate Delta-isomerase 1	Idi1	9	0.49406	0.75027	0.48585	0.56148	0.66402	1.0684	0.72338	1.0218	0.61693	0.89639	0.72951	0.62073	0.57887	0.69144	0.79814	0.48827	0.89053	1.072	0.76864	0.63678
Q3UMI7;Q3UDC8;P58252;Q3TX47;Q8BMA8;Q3TLB1;Q3TJZ1;Q3UBL9;Q3TK17;Q8C153;Q3UZ14;Q6P9L9;Q3TWX1;Q3TSK4;Q3TPG2;Q99LT6;Q61509	Elongation factor 2	Eef2	44	0.5942	0.68893	0.35708	0.43713	0.76505	0.89903	0.73472	0.95768	0.7981	0.9702	0.50724	0.59879	0.62717	0.71653	0.82672	0.49826	0.79787	0.91506	0.66575	0.59625
Q543N6;P58389;Q8C0E1;A2AWF0;A2AWE9;D6RFC2;B7ZDE0	Serine/threonine-protein phosphatase 2A activator	Ppp2r4	4							0.94964	1.2868
Q4W4Z0;P59113	Fermitin family homolog 1	Fermt1	3											0.37845	0.63691
Q3TQR3;P59325;Q8BVV6;Q05CM5;Q3TKY2;Q05CY6;Q3TT65;Q6PHA6;Q05C65;Q05CH7	Eukaryotic translation initiation factor 5	Eif5	11	0.55559	0.66789	0.43262	0.50887	0.74036	1.0906	0.83005	0.86754	0.71393	1.0743	0.5085	0.60954	0.55416	0.86792	0.90029	0.43239	1.0622	1.1405	0.79117	0.72531
Q9D3C4;Q7TPD9;P59999;Q8BVW6;Q3TX55;E9PWA7	Actin-related protein 2/3 complex subunit 4	Arpc4	5	0.6383	0.68671	0.39351	0.51001	0.81012	0.95225	0.85912	0.9618	0.71866	1.052	0.49558	0.62334	0.6459	0.61074	0.72029	0.54095	0.7018	0.8413	0.66067	0.534
Q3UJN2;Q3U1C2;P60122;D3YW60	RuvB-like 1	Ruvbl1	14	0.41538	0.60208	0.26642	0.43273	0.68557	0.86619	0.53576	0.68997	0.45495	0.5617	0.59255	0.58559	0.60153	0.60633	0.56862	0.56592	0.69435	0.84219	0.81154	0.63461
Q3UIG0;P60229;Q9CT23;Q6LCK2	Eukaryotic translation initiation factor 3 subunit E	Eif3e	17	0.5233	0.56654	0.35275	0.4492	0.62903	0.99077	0.75983	0.83296	0.71274	1.0869	0.54207	0.5775	0.54161	0.73044	0.6521	0.51565	0.8158	0.9526	0.8174	0.73283
P60335;Q9DB01;Q8BP63;P57724	Poly(rC)-binding protein 1	Pcbp1	17	0.51671	0.56096	0.45498	0.4962	0.57317	0.88435	0.70185	0.9177	0.77564	0.85288	0.64208	0.65215	0.51285	0.72834	0.76692	0.52972	0.84101	1.106	0.78433	0.77292
P60766;Q3UL78;P60766-1;Q8CEV8;G3UZM2;B2KKU6;D3Z3L1;F2Z463;D3YX61;Q3UDZ1;Q7TMY0;Q3TZU6;P84096;Q9ER71-2;Q8R527;Q9ER71	Cell division control protein 42 homolog	Cdc42	4	0.58906	0.49919	0.43689	0.44176	0.71841	0.84389	0.79154	0.81596	0.76032	1.2754	0.42935	0.56673	0.54484	0.60179	0.64911	0.5663	0.72539	0.75147	0.7318	0.58148
Q4FZL1;Q5F2A7;Q3TFG3;P60843;Q3TGK7;Q3UXC2;Q3TLL6;Q3U8I0;Q78WR5;Q3TSJ4;Q99LR0	Eukaryotic initiation factor 4A-I	Eif4a1	24	0.52304	0.55387	0.39681	0.45102	0.66934	0.9696	0.80116	1.043	0.81791	1.0929	0.57806	0.6057	0.51638	0.74949	0.757	0.56602	0.89722	1.1376	0.92462	0.79879
Q5BLK2;P60867	40S ribosomal protein S20	Rps20	3	0.63969	0.73617	0.28347	0.36116	0.70875	1.0458	0.75929	0.9611	0.73831	1.3879	0.33945	0.50829	0.65488	0.66157	0.79478	0.56833	0.72949	0.76522	0.72331	0.64451
Q4FJL0;P61027;Q3U621;Q91YW0;Q3TYH2;Q3TYB1;Q0PD40;Q8K386	Ras-related protein Rab-10	Rab10	4	0.6071	0.55541
Q9D1S1;Q4QQL2;Q3UT95;P62838;P61079;Q9D7F5;Q3U5V6;Q3UFQ4;P61080;Q6ZWY6	Ubiquitin-conjugating enzyme E2 D2;Ubiquitin-conjugating enzyme E2 D3	Ube2d3;Ube2d2a;Ube2d2	3											0.59155	0.69323			0.90812	0.58429	0.88796	1.3279	0.75761	1.1739
Q6ZWQ6;P61087;Q3TL77;D3Z4U3;Q3V3R8;F8WIC2	Ubiquitin-conjugating enzyme E2 K	Ube2k	6	0.52435	0.70181	0.80328	0.74412	1.0403	1.3822					0.74265	0.68602			0.83255	0.52748	0.89366	0.99652	0.76527	0.6936
Q5SW83;P61161;Q8BMA4	Actin-related protein 2	Actr2	12	0.54633	0.59552	0.36023	0.55935	0.87216	1.0114	0.76298	0.76594	0.74444	2.3204	0.55939	0.63997	0.66261	0.6262	0.77428	0.64436	0.74628	0.88439	0.65864	0.54011
P61164	Alpha-centractin	Actr1a	7											0.64745	0.64967					1.0534	0.86782
Q3V3N6;P61202;P61202-2;A2AQE4;Q3UK65	COP9 signalosome complex subunit 2	Cops2	3
Q6NXX7;Q3UHY8;Q3TJM9;Q3TIU8;P61222	ATP-binding cassette sub-family E member 1	Abce1	13	0.6104	0.84986	0.29136	0.43626	0.63628	1.0113	0.75935	0.95906	0.72905	1.2829	0.33379	0.49312	0.58753	0.67445	0.84194	0.69128	0.65399	0.88875	0.80645	0.70284
P61327;G3UZW7;Q9CQL1;G3UYI5	Protein mago nashi homolog;Protein mago nashi homolog 2	Magoh;Magohb	5	0.43665	0.41025	0.46203	0.40346	0.53181	0.68903	0.62389	0.59592	0.72332	0.68074	0.55665	0.5408			0.55242	0.56284	0.76118	0.86752	0.75569	0.79387
Q5BLJ9;P61358;Q9CSM4;A2A4Q0	60S ribosomal protein L27	Rpl27	6	0.66419	0.71968	0.39999	0.47092	0.75392	1.0432	0.79593	1.047	0.77422	1.1567	0.39811	0.47336	0.51541	0.78666	0.99327	0.57872	0.81909	1.0334	0.82932	0.64415
P61458	Pterin-4-alpha-carbinolamine dehydratase	Pcbd1	4	0.47324	1.0838	0.51755	0.50947	0.48736	1.4209					0.82262	0.9218	0.43752	0.73271	0.71367	0.56201	0.82984	1.3041
Q3TJD0;P61620;Q9CYJ6;Q9JLR1;Q3TTK6;A2ATT9	Protein transport protein Sec61 subunit alpha isoform 1	Sec61a1	6	0.58352	0.67722	0.20881	0.63318	0.67185	1.0008	0.6197	0.85458			0.1602	0.55124							0.78936	0.6791
Q14BR4;P61750;Q9DD04;E9Q798;F6UFB9	ADP-ribosylation factor 4	Arf4	7	0.60894	0.58748			0.73236	0.93377	0.97544	1.2364	0.71274	0.93448	0.56876	0.56265			0.87096	0.57272	0.82841	1.068	1.0526	0.70955
P61804	Dolichyl-diphosphooligosaccharide--protein glycosyltransferase subunit DAD1	Dad1	3			0.30724	0.338			0.74026	0.79264	0.63218	1.7406			0.57027	0.46191					1.0562	0.97883
Q542M2;P61924;Q8R3M1	Coatomer subunit zeta-1	Copz1	4	0.5752	0.59829	0.41354	0.52375	0.65933	0.82656	0.73223	0.79615			0.64203	0.68432			0.76229	0.63408	0.84412	0.94257	0.75262	0.65112
P61967;D3Z268;D3Z0D6;D3YXN0;B1B0F6;Q3TIV9;Q8BW87;Q8BLQ6;Q9DB50	AP-1 complex subunit sigma-1A	Ap1s1	4			0.36091	0.40028	0.76326	1.113
P61971;Q3U8H8	Nuclear transport factor 2	Nutf2	6					0.6	0.94356	0.71165	0.88858			0.8273	0.90285			0.80872	0.55168	1.083	1.3513	0.76497	0.81078
P62071;Q9CTF6	Ras-related protein R-Ras2	Rras2	4
P62075	Mitochondrial import inner membrane translocase subunit Tim13	Timm13	5	0.6311	0.68056	0.49008	0.57056	0.69495	0.96696					0.62004	0.69078			0.70142	0.4512	0.88384	1.1444	0.74513	0.65916
Q3U8W0;P62137;Q3TYF5	Serine/threonine-protein phosphatase PP1-alpha catalytic subunit;Serine/threonine-protein phosphatase	Ppp1ca	13	0.54215	0.54317	0.38903	0.4342	0.75266	1.0309	0.77765	0.94661	0.7347	1.4026	0.4381	0.50734	0.57181	0.61249	0.71853	0.62106	0.82842	0.98126	0.82353	0.74029
P62141	Serine/threonine-protein phosphatase PP1-beta catalytic subunit	Ppp1cb	12			0.51963	0.46692					0.65817	1.5487	0.46168	0.57938	0.67458	0.73821	0.77573	0.70592	0.82874	0.96222	0.87033	0.74847
Q542I9;P62192	26S protease regulatory subunit 4	Psmc1	10	0.43223	0.60598	0.34612	0.5172	0.74602	1.0284	0.79229	1.0637	0.63935	0.8594	0.50195	0.71097	0.69518	0.86522	0.77061	0.65335	0.81787	0.91664	0.84198	0.71041
P62196;Q99KR1;Q8K1K2	26S protease regulatory subunit 8	Psmc5	17	0.54431	0.57204	0.40983	0.43168	0.78516	0.89361	0.85759	1.0089	0.68086	0.81155	0.62903	0.65272	0.54255	0.70956	0.83386	0.6326	0.85338	1.0034	0.78317	0.64157
P62204;Q3UKW2;Q9D6P8;G3UX57;Q3UZY7;P20801	Calmodulin;Calmodulin-like protein 3	Calm1;Calml3	10	0.49812	0.62266	0.52494	0.58515	0.65741	0.86462	0.70589	1.0691	0.77526	0.73867	0.77131	0.82095	0.5249	0.76402	0.77868	0.53596	0.95247	1.1385	0.60451	0.62463
Q497E9;P62242;Q5M9L9;Q3UJU6;Q9CQW4;Q3UA25;Q9CRJ5	40S ribosomal protein S8	Rps8	13	0.70055	0.75143	0.34278	0.44002	0.77363	1.0595	0.85223	1.0495	0.78554	1.0751	0.34308	0.48463	0.54823	0.67663	1.0929	0.66069	0.84924	0.93782	0.79536	0.67424
Q5SS40;P62259;Q8BPH1;F6WA09;D6REF3;Q3V453	14-3-3 protein epsilon	Ywhae	16	0.47487	0.53612	0.48082	0.55087	0.64849	0.8778	0.75396	1.0292	0.74272	0.76437	0.70945	0.74731	0.55959	0.7126	0.69331	0.55403	0.9354	1.1292	0.77882	0.74542
P62274;D3YYL7	40S ribosomal protein S29	Rps29	4			0.32131	0.48081			0.80153	1.1361	0.69882	1.3039	0.33656	0.55137	0.65862	0.79006			0.78771	0.99195	0.72657	0.65722
Q3UC02;Q9DB79;P62281;Q9D0P6;Q9CW75	40S ribosomal protein S11	Rps11	11	0.71061	0.6816	0.23588	0.35383	0.71374	1.1382	0.8318	1.0039	0.59009	1.5352	0.25824	0.41842	0.55599	0.59168	0.90779	0.75856	0.67199	0.81802	0.81807	0.66169
Q5BLJ7;P62301;Q921R2	40S ribosomal protein S13	Rps13	7	0.71497	0.71983	0.27925	0.43864	0.76184	1.0363	0.75979	0.95118	0.67201	1.1192	0.29505	0.43773	0.52939	0.61114	0.99303	0.67652	0.76025	0.83036	0.74489	0.62316
P62305;E9Q4F4;E9Q0W8	Small nuclear ribonucleoprotein E	Snrpe	3							0.59969	0.81683
Q497K3;P62307;Q3UX80;Q6NZQ3	Small nuclear ribonucleoprotein F	Snrpf	4	0.5676	0.63835	0.53567	0.53497	0.76443	0.89092	0.80072	0.88145	0.94624	0.78292	0.76914	0.59883							0.74243	0.77218
P62315	Small nuclear ribonucleoprotein Sm D1	Snrpd1	5	0.58013	0.55136	0.4747	0.41648			0.61717	0.81121			0.59655	0.60253	0.43796	0.68276	0.65051	0.55255	0.71936	0.97282	0.70968	0.71886
Q14AF6;P62317;D3Z5N9	Small nuclear ribonucleoprotein Sm D2	Snrpd2;Gm5449	8	0.5763	0.64224	0.48337	0.48172	0.63129	0.99867	0.71486	0.99277	0.87459	1.1362	0.5856	0.60875	0.53882	0.84407	0.84349	0.56675	0.89895	1.1091	0.77958	0.85351
Q91VM2;P62320	Small nuclear ribonucleoprotein Sm D3	Snrpd3	3	0.52841	0.52728	0.39611	0.45348	0.58388	0.86554	0.65265	0.81491	0.67774	1.0988	0.498	0.61076	0.58495	0.69878	0.79017	0.49457	1.0416	1.0832	0.74485	0.70447
Q14AQ1;P62334;Q8QZS9	26S protease regulatory subunit 10B	Psmc6	14	0.58333	0.66094	0.39162	0.51784	0.92225	1.088	0.89394	1.1194	0.78333	0.93574	0.54348	0.67912	0.64082	0.83123	0.82594	0.67812	0.96598	1.2051	0.88418	0.75028
Q545F8;Q545X8;Q3UXQ6;P62702;Q3V1Z5	40S ribosomal protein S4;40S ribosomal protein S4, X isoform	Rps4x;Rps4l	17	0.62928	0.62668	0.3467	0.41907	0.75593	0.95955	0.80704	1.0183	0.7165	0.99047	0.41841	0.49861	0.60244	0.69625	0.87559	0.62092	0.78482	0.88916	0.8348	0.66422
P62717;Q3THJ0;Q05CK2;F6YJW4	60S ribosomal protein L18a	Rpl18a	7	0.58799	0.58911	0.3241	0.40209	0.69536	0.9834	0.73491	0.91762	0.57882	0.93987	0.29664	0.40621	0.48045	0.54006	0.78204	0.611	0.60917	0.79679	0.73732	0.61984
Q3UJ76;P62743;Q7TT10	AP-2 complex subunit sigma	Ap2s1	3
Q8BT09;Q5BLK1;P62754;Q3TL53	40S ribosomal protein S6	Rps6	4	0.78591	0.72166	0.24982	0.34929	0.86106	1.1762	0.74714	1.0163	0.70781	1.5852	0.21799	0.38284	0.57114	0.52771	0.9556	0.68796	0.62753	0.63166	0.82269	0.62298
P62774	Myotrophin	Mtpn	6					0.54303	0.92991	0.7385	1.3139	0.79601	0.79022			0.41619	0.68778	0.7156	0.56084	0.77872	1.0488	0.79036	0.88476
P62814;Q99KA3;Q6P6I3;Q91YH6;Q8C3L6;B0LAC8	V-type proton ATPase subunit B, brain isoform	Atp6v1b2	8	0.61059	0.45079									0.67673	0.83681			0.68244	0.66532	0.87465	0.85132	0.93419	0.69594
Q3ULW0;P62827;Q14AA6;A6H622;Q61820	GTP-binding nuclear protein Ran	Ran;1700009N14Rik	11	0.55236	0.65456	0.34861	0.41904	0.64164	0.9605	0.76547	1.0117	0.69297	1.272	0.4397	0.5164	0.56956	0.71328	0.77413	0.63056	0.79801	0.89889	0.7918	0.77516
P62830;A2A6F8	60S ribosomal protein L23	Rpl23	7	0.7145	0.62955	0.28138	0.34629	0.89122	1.1055	0.7441	0.96687	0.64512	1.4577	0.32858	0.51237	0.5665	0.60033	0.87137	0.71307	0.69162	0.76717	0.80621	0.73515
Q9D7P1;Q9CY61;Q5M9M7;Q3TIF8;Q9CQK2;P62849-2;P62849-3;P62849;Q9DCA4	40S ribosomal protein S24	Rps24	4	0.79149	0.73554	0.31421	0.3911	0.69506	1.1075	0.87726	1.1723	0.71603	1.2222	0.3334	0.49341	0.59565	0.62392	0.94447	0.66749	0.7222	0.79934	0.93169	0.66266
Q58EA6;P62852	40S ribosomal protein S25	Rps25	5	0.78333	0.81181	0.25928	0.37244	0.63401	1.0231	0.6633	1.0106	0.72979	1.41	0.29043	0.47293	0.5192	0.61973	0.92032	0.6012	0.72039	0.79099	0.76753	0.62055
Q497N1;P62855	40S ribosomal protein S26	Rps26	3	0.62802	0.6572	0.34787	0.38701	0.64736	0.98752	0.70158	0.89074	0.66278	0.96439	0.41993	0.47769	0.66813	0.87176	0.89439	0.53601	0.80068	0.88458	0.84581	0.5618
P62869	Transcription elongation factor B polypeptide 2	Tceb2	6	0.51271	0.56585	0.52029	0.50603	0.83925	0.85354	0.75621	0.93217	0.77859	0.80265	0.76785	0.82964			0.83965	0.70831	0.86671	0.95637	0.94341	0.77602
Q3U1B1;Q3TQ70;P62874;H3BKR2;H3BLF7;Q61621;Q8BMQ1;Q54AE3;Q61011	Guanine nucleotide-binding protein G(I)/G(S)/G(T) subunit beta-1	Gnb1	9			0.55136	0.50697			0.91578	1.0456			0.65685	0.65077	0.60555	0.62279	0.70447	0.5953	0.97146	1.1024	0.81332	0.59044
Q3U9V4;P62880;E9QKR0;D3Z1M1;D3Z1T4;D3YZX3;E9PWM7;Q3U2F9;Q3THF3;P29387;Q9QWG2	Guanine nucleotide-binding protein G(I)/G(S)/G(T) subunit beta-2	Gnb2	11	0.4315	0.40402	0.51509	0.53523	0.60711	0.81219	0.71555	0.94261			0.58578	0.7075	0.49333	0.5824	0.66118	0.52166	0.8419	1.0195	0.90122	0.58912
Q497D7;Q58DZ3;P62889;Q5PR15	60S ribosomal protein L30	Rpl30	6	0.56306	0.66781	0.40119	0.47662	0.69121	0.91226	0.76678	1.0111	0.7483	0.94219	0.49731	0.55723	0.54519	0.72752	0.87316	0.58825	0.91987	1.0323	0.82354	0.67754
Q9CY93;Q5M9K9;P62900;Q58DZ1	60S ribosomal protein L31	Rpl31	6	0.67313	0.78526	0.30351	0.46793	0.74547	1.0522	0.77719	1.0045	0.85496	1.3039	0.38535	0.51753	0.56547	0.66843	0.77105	0.53148	0.75855	0.84432	0.68936	0.68467
Q5YLW3;P62908;Q3UCL7;Q9CZP6;Q9D0A2;Q3UK56;D3YV43;O89068	40S ribosomal protein S3	Rps3	18	0.6011	0.64648	0.30695	0.36187	0.68202	0.96277	0.68348	0.84414	0.60156	0.92024	0.39167	0.51269	0.53384	0.6474	0.7304	0.54842	0.67657	0.8119	0.74252	0.64602
P62911;Q5PR09;A2AD25;P17932;F6WJV0	60S ribosomal protein L32	Rpl32;Gm4987	8	0.62613	0.7339	0.33942	0.43912	0.64067	1.0571	0.66278	0.99463	0.75018	1.2809	0.30371	0.4776	0.52343	0.67441	0.99898	0.65201	0.75916	0.90255	0.81024	0.68446
Q3UJS0;P62918;Q3THC7;Q9Z237	60S ribosomal protein L8	Rpl8	10	0.72668	0.76613	0.30452	0.39338	0.82248	1.0935	0.82361	1.1467	0.77081	1.4403	0.33239	0.44768	0.76146	0.72087	1.0805	0.62546	0.69922	0.7786	0.75968	0.69772
Q71V06;Q810K5;Q60951;Q3UBT1;P62960;A2BGG7;Q60950;B2RUF0;Q9Z2C8-2;Q9Z2C8;Q497N3;Q8BRJ5;Q9CTL4	Nuclease-sensitive element-binding protein 1	Ybx1	11	0.44851	0.64865	0.49806	0.44771	0.57445	0.93408	0.6469	0.87435	0.82191	0.75377	0.75836	0.63124	0.68934	0.99271	0.71429	0.43905	0.86612	1.0261	0.67247	0.66022
Q5SX50;P62962;Q8CEH8;Q3U7V7;Q5SX49;CON__P02584;J3QMC2	Profilin;Profilin-1	Pfn1	9	0.53302	0.60499	0.44515	0.55303	0.6781	0.86805	0.8188	1.0662	0.72141	0.89019	0.61874	0.75945	0.56495	0.67315	0.7945	0.56655	0.79279	0.97974	0.7374	0.64589
Q642L7;P62983;A5JUZ1;E9Q9J0;Q66JP1;Q8C2K3;E9Q4P0;E9Q5F6;Q922B0;E9QNP0;Q5SX22;Q3TH47;Q78XY9;Q6NZC5;Q8R0Z9;Q922Z8;Q8VC46;P62984;P0CG49;P0CG50;B0LAC2;F6X7C4;J3QK04;D3YYZ2;Q3TWD1	Ubiquitin-40S ribosomal protein S27a;Ubiquitin;40S ribosomal protein S27a;Ubiquitin-60S ribosomal protein L40;Ubiquitin;60S ribosomal protein L40;Polyubiquitin-B;Ubiquitin;Polyubiquitin-C;Ubiquitin;Ubiquitin-related 1;Ubiquitin-related 2	Rps27a;Ubc;Uba52;Gm1821;Kxd1;Ubb;Gm7808	7	0.60007	0.59042	0.36893	0.44865	0.61347	0.96851	0.67154	0.9878	0.77691	1.4021	0.50368	0.61124	0.5821	0.78094	0.8077	0.52507	0.86319	0.99383	0.79601	0.78415
Q5SW18;Q3UGR6;Q3TJG1;Q3TIK0;P63005;Q3UHM0;Q3UH92;P63005-2	Platelet-activating factor acetylhydrolase IB subunit alpha	Pafah1b1	4															0.72466	0.49404			0.79197	0.66213
Q3UBA6;Q3TH56;Q3TEK2;P63017;Q504P4;Q3U9L2;Q3TQ13;Q3TZJ3;Q3ULM1;Q3TRH3;Q3TF16;Q3UDS0;Q3TB63;Q3KQJ4;Q3TH04;Q3UXU1;B7U582;P17156;D3Z5E2;D3YW43;Q3UBR0;Q9QZ38;Q61698	Heat shock cognate 71 kDa protein	Hspa8	29	0.50477	0.62297	0.43728	0.51344	0.76372	0.85053	0.69976	0.91772	0.81597	0.82929	0.6469	0.71025	0.63203	0.82157	0.82695	0.55113	0.92943	1.0241	0.7536	0.62231
P63028;D3YU75	Translationally-controlled tumor protein	Tpt1	4	0.42655	0.59723	0.3915	0.48627	0.78593	0.98872	0.66285	1.1415	0.7436	0.79397	0.73611	0.8225	0.59562	0.87773	0.74231	0.5346	0.81179	0.95838	0.72944	0.6169
Q5NTY0;Q3TK61;P63037;B1AXY0;B1AXY1;B1AXX9	DnaJ homolog subfamily A member 1	Dnaja1	6	0.59281	0.61665	0.39234	0.53638	0.98343	0.85517	0.98488	0.9643			0.52998	0.57709	0.64001	0.7612	0.76499	0.47724	0.98842	1.2192	0.89445	0.57738
P63038;P63038-2;D3Z2F2;D3Z7J9	60 kDa heat shock protein, mitochondrial	Hspd1	37	0.50902	0.5212	0.44952	0.50755	0.64416	0.79543	0.8426	0.9905	0.72727	0.89281	0.59274	0.59437	0.58611	0.64735	0.64501	0.65229	0.91858	0.97687	1.0503	0.78281
Q3TK95;P63073;Q8C470	Eukaryotic translation initiation factor 4E	Eif4e	5	0.50094	0.58127	0.42777	0.46366	0.60828	1.0615	0.56766	0.94977	0.77969	1.1327	0.63591	0.62509			0.78849	0.49171	0.81973	1.1094	0.85945	0.74561
P63085;Q3UF82;O35558;Q922X7;F6VEI7	Mitogen-activated protein kinase 1;Mitogen-activated protein kinase	Mapk1;Erk2	16	0.54271	0.6954	0.46264	0.50432	0.63345	1.0819	0.56164	0.97049	0.6243	1.2479	0.55681	0.57912	0.50324	0.72598	0.65662	0.58599	0.76498	1.1974	0.7566	0.90485
Q6ZWM8;Q3U7K1;P63087;P63087-2	Serine/threonine-protein phosphatase;Serine/threonine-protein phosphatase PP1-gamma catalytic subunit	Ppp1cc	11
P63101;Q3UA58;Q8BWN0;D3YXN6;D3YXF4;D3YW45	14-3-3 protein zeta/delta	Ywhaz	14	0.52366	0.54729	0.43035	0.54163	0.68545	0.82437	0.77536	1.0454	0.74023	0.83196	0.6514	0.75777	0.55617	0.68474	0.74752	0.60917	0.86934	1.017	0.75775	0.63739
Q8C7C4;Q8BNM0;Q58EV5;Q497Z6;Q3UBK2;P63158;Q8BQ02;Q6P202;Q3UJK0;D3YZ18;D3YVC6;Q8CH24;Q80YZ1	High mobility group protein B1	Hmgb1	10	0.58664	0.54064	0.43203	0.36109	0.48227	1.1469	0.66142	0.95456	0.89666	1.6065	0.42975	0.49221	0.44834	0.79465	0.63641	0.59055	0.83423	1.0223	0.66857	0.88196
P63242;J3QPS8;Q8BGY2;Q8VHU9	Eukaryotic translation initiation factor 5A-1	Eif5a	13	0.47832	0.57311	0.50577	0.5243	0.70606	0.9516	0.76093	1.0661	0.7523	0.79184	0.78106	0.72251	0.61461	0.83888	0.77379	0.60509	0.95076	1.0844	0.92851	0.7999
Q8C2N7;P63254;Q6P3B4	Cysteine-rich protein 1	Crip1	3	0.50192	1.1667	2.1218	0.66117	0.52343	0.99462													0.59916	0.46641
Q5M9L7;Q8BT90;P63276;Q3TK12	40S ribosomal protein S17	Rps17	5	0.66991	0.7735	0.33609	0.43667	0.68899	0.9802	0.75406	1.0948	0.76063	1.0462	0.44622	0.60244	0.67572	0.81941	0.78623	0.61692	0.85038	0.93951	0.78778	0.73213
Q5M9K7;Q3U9P0;P63325;Q3UW83;J3QNI7	40S ribosomal protein S10	Rps10	6	0.75004	0.76646	0.2573	0.33782	0.76625	1.0777	0.69032	0.92559	0.73941	1.2727	0.27983	0.46606	0.6205	0.61119	0.88132	0.60784	0.66991	0.71736	0.59664	0.60397
P63330;Q8BN07;P62715;Q8VED4;Q3UNF2;P97470	Serine/threonine-protein phosphatase 2A catalytic subunit alpha isoform;Serine/threonine-protein phosphatase;Serine/threonine-protein phosphatase 2A catalytic subunit beta isoform	Ppp2ca;Ppp2cb	9	0.50031	0.58096	0.45574	0.56722	0.67348	0.74964	0.84367	1.0413	0.76746	0.85254	0.70954	0.76572	0.66275	0.74006	0.76102	0.63006	0.88988	1.0375	0.77955	0.73398
P67778;Q5SQG5;Q3TV00;Q3V2K0	Prohibitin	Phb	18	0.4932	0.46843	0.44746	0.45643	0.59371	0.85776	0.83365	1.065	0.83135	0.95801	0.64063	0.61933	0.51814	0.62319	0.63825	0.61566	0.95359	1.0734	1.1061	0.88252
Q4VAG4;P67984	60S ribosomal protein L22	Rpl22	4	0.66437	0.71528	0.35029	0.56026	0.94447	1.0685	0.79849	1.199	0.77304	1.0462	0.40454	0.50309			0.97187	0.66489	0.86708	0.95338	0.79697	0.6542
Q9CXK3;Q497E4;P68134;P68033;Q61275;Q3UJ36;Q3TG92;Q3UIJ3;Q3U122;P63268;P62737;D3YZY0;Q61852;Q61264;Q61272;D3Z2K3;Q61274;Q61273;I6L9D2	Actin, alpha skeletal muscle;Actin, alpha cardiac muscle 1;Actin, gamma-enteric smooth muscle;Actin, aortic smooth muscle	Actc1;Acta1;Actg2;Acta2;alpha-cardiac actin	15	0.52709	0.52159	0.45761	0.54963	0.7285	0.83185	0.77864	1.0696	0.68721	0.78472	0.62539	0.7054	0.56582	0.6597	0.74082	0.56458	0.82504	0.91103	0.75846	0.56021
Q561N4;P68037;Q3TIH9;D3YZS3	Ubiquitin-conjugating enzyme E2 L3	Ube2l3	5	0.47272	0.57045	0.45057	0.42009	0.58241	0.82798	0.63094	0.91957	0.7863	0.76696	0.8173	0.71384	0.49725	0.71061	0.67724	0.48792	0.81389	1.0187	0.76146	0.72914
P68040	Guanine nucleotide-binding protein subunit beta-2-like 1;Guanine nucleotide-binding protein subunit beta-2-like 1, N-terminally processed	Gnb2l1	17	0.53609	0.67979	0.43178	0.50428	0.67071	0.96232	0.70946	0.99753	0.78827	0.90229	0.62515	0.66126	0.58893	0.75903	0.82854	0.51361	0.84321	1.0625	0.72937	0.68536
P68368	Tubulin alpha-4A chain	Tuba4a	21	0.53776	0.53294	0.41596	0.49213	0.72825	0.93707	0.7986	0.99264	0.64519	0.82211	0.63879	0.61746	0.53355	0.69451	0.76292	0.57042	0.88332	0.99228	0.86716	0.72051
P68510;Q8BJH3	14-3-3 protein eta	Ywhah	10	0.56058	0.58866	0.45777	0.50497	0.65704	0.85849	0.83171	1.0109	0.86137	0.87173	0.79456	0.85656	0.56235	0.66702	0.73479	0.56739	0.91011	1.0261	0.85463	0.84953
Q3TFE8;Q7TSZ6;P70168;Q3UHW8	Importin subunit beta-1	Kpnb1	25	0.53087	0.57378	0.43286	0.47165	0.65646	0.84774	0.72149	0.87877	0.76881	0.9182	0.64977	0.6268	0.64029	0.74758	0.77175	0.53784	0.83798	0.98055	0.79368	0.70835
Q5D098;P70195	Proteasome subunit beta type;Proteasome subunit beta type-7	Psmb7	4
P70227;Q0IJ80	Inositol 1,4,5-trisphosphate receptor type 3	Itpr3	6											0.20795	0.32252
P70288;Q8BQ10;Q3UXH8	Histone deacetylase 2	Hdac2	8	0.47627	0.66518	0.46957	0.5097	0.62489	1.0539	0.71194	0.79107	0.61806	1.0037	0.60096	0.51855			0.4633	0.47728	0.65005	0.85955	0.94133	0.77599
Q5EBQ2;Q3TGC5;P70296;D3Z1V4;D6RHS6;E9QLE5;Q8VIN1-2;Q8VIN1	Phosphatidylethanolamine-binding protein 1;Hippocampal cholinergic neurostimulating peptide	Pebp1	12	0.44297	0.53642	0.63681	0.54934	0.48557	0.94179	0.63876	0.92563	0.79313	0.74767	0.79361	0.7312	0.51503	0.82026	0.64241	0.50781	0.90397	1.2604	0.79489	0.89683
Q921W2;Q545C1;P70318;Q6NVC2;D3Z3Y4;D6RGU1;Q8CII5;G5E8L2;Q80ZW7;D3Z4H6;Q564E7;P52912;D3YY02;Q8BT02	Nucleolysin TIAR	Tial1	5
P70333;Q3UR26;J3QPH6	Heterogeneous nuclear ribonucleoprotein H2;Heterogeneous nuclear ribonucleoprotein H2, N-terminally processed	Hnrnph2;Gm8775	9											0.70749	0.78486			0.6832	0.55188
P70349;B0R1E3	Histidine triad nucleotide-binding protein 1	Hint1	5	0.4788	0.51564	0.55488	0.57564	0.49087	0.90028	0.70765	1.0594	0.75036	0.85255	0.72279	0.73108	0.5778	0.75958	0.71406	0.57796	0.79286	1.0876	0.85572	0.77623
Q4FE56;P70398;Q8BS89;Q8C7T5;E9PWA9;G3UZS3	Ubiquitin carboxyl-terminal hydrolase;Probable ubiquitin carboxyl-terminal hydrolase FAF-X	Usp9x	5	0.46625	0.39447					0.65269	0.87347			0.5625	0.66533			0.83496	0.50307	0.70017	0.80772	0.74541	0.60093
Q3TKM5;Q3TGZ3;P70404;Q684I8;Q9CW65	Isocitrate dehydrogenase [NAD] subunit gamma 1, mitochondrial	Idh3g	11	0.69394	0.77519	0.55354	0.42457	0.8143	0.95694	0.80757	0.97505	0.97995	1.5162	0.4879	0.49288	0.47558	0.84197	0.63657	0.53362	0.91455	1.277	1.0503	0.78296
Q3TG37;P70441;Q9R1A1;P70441-2	Na(+)/H(+) exchange regulatory cofactor NHE-RF1	Slc9a3r1	13	0.49209	0.62033	0.40366	0.47099	0.86253	0.74014	0.71496	0.97833	0.77926	0.6453	0.54689	0.78607	0.58382	0.57554	0.89149	0.46452	0.7858	0.88231	0.52989	0.42367
P70460	Vasodilator-stimulated phosphoprotein	Vasp	11	0.58744	0.45185	0.41646	0.50419	0.97345	1.0507	0.96208	1.0562	0.81664	0.96095	0.83219	0.8231			0.81519	0.49416	1.1034	1.0678	1.1658	0.74922
Q3UK68;Q60817;P70670	Nascent polypeptide-associated complex subunit alpha;Nascent polypeptide-associated complex subunit alpha, muscle-specific form	Naca	4	0.44417	0.61971	0.60729	0.58464	0.60683	0.96512	0.66497	0.972	0.82103	0.79286	0.65865	0.66455	0.63386	0.85868	0.75078	0.51665	0.97956	1.1676	0.66544	0.75055
P70677;Q8BNT4	Caspase-3;Caspase-3 subunit p17;Caspase-3 subunit p12	Casp3	6	0.54998	0.69087	0.41409	0.50772							0.53116	0.62814			0.67707	0.43874	0.61243	0.67778	0.66111	0.59218
Q3TKP4;Q3TH92;P70695	Fructose-1,6-bisphosphatase isozyme 2	Fbp2	11	0.60251	0.61957	0.41751	0.49752	0.63213	0.81382	0.75394	0.94701	0.86185	0.92963	0.61593	0.76769	0.64063	0.61745	0.88921	0.5119	0.82732	1.1672	0.48713	0.5311
P70697	Uroporphyrinogen decarboxylase	Urod	4											0.63927	0.76391							0.88235	0.90514
P70698;Q3TPP2;P70303-3;P70303-2;P70303	CTP synthase 1	Ctps1	8			0.36499	0.41114							0.60327	0.57224	0.68435	0.71525	0.77013	0.5141	0.70367	0.82095	0.96592	0.69684
Q3TIJ7;Q3TET0;P80313;Q3UDB1;Q3TJN2;Q3THH8;Q3UIJ0;Q8C5Q5	T-complex protein 1 subunit eta	Cct7	22	0.5502	0.5842	0.36118	0.45657	0.71358	0.94203	0.80498	0.96893	0.75105	1.0727	0.54771	0.54862	0.65432	0.69378	0.78526	0.67333	0.86971	0.958	0.83002	0.74281
Q542X7;P80314;Q9JJD8	T-complex protein 1 subunit beta	Cct2	27	0.55576	0.59499	0.47386	0.56683	0.64795	0.87493	0.77353	0.96743	0.77576	0.85062	0.72179	0.66853	0.62607	0.78061	0.77061	0.58901	0.93516	1.0446	0.86586	0.74654
Q564F4;Q3UJZ8;Q3TII0;P80315;G5E839;G3UYW5;G3UXF3;G3UXG2	T-complex protein 1 subunit delta	Cct4	23	0.55692	0.60193	0.40516	0.48295	0.69484	0.91611	0.76529	0.9222	0.73727	1.0463	0.56089	0.59674	0.62081	0.6207	0.75629	0.6068	0.87204	0.95449	0.83543	0.72322
P80316;E0CZA1	T-complex protein 1 subunit epsilon	Cct5	26	0.50855	0.55146	0.48301	0.54659	0.69185	0.91812	0.75194	1.0396	0.75065	0.82359	0.70166	0.68184	0.66313	0.76084	0.76317	0.5867	0.90585	1.042	0.8998	0.76655
Q52KG9;Q3TIX8;Q3TI05;P80317;Q3TW97;Q3TI62;E9QPA6;Q8VEI1;Q497N0;Q61390;Q8BVT1;B1AT05	T-complex protein 1 subunit zeta	Cct6a	19	0.54967	0.56663	0.39121	0.47078	0.65652	0.8906	0.80951	0.93465	0.73846	1.0655	0.59093	0.59013	0.63883	0.73043	0.76031	0.61775	0.91165	0.96976	0.80984	0.78008
Q3U4U6;P80318;Q3U0I3;E9Q133;Q3UJP4;F6Q609;Q3TBM6;Q9R1U1;F6ZVG8	T-complex protein 1 subunit gamma	Cct3	28	0.63086	0.67269	0.32553	0.40718	0.76721	1.0644	0.82258	1.0026	0.72272	1.5705	0.48139	0.55515	0.68061	0.71312	0.78342	0.67531	0.86474	0.938	0.82282	0.72812
Q5M9P1;P83882	60S ribosomal protein L36a	Rpl36a	3
P83917;Q7TPM0;Q9CYJ8	Chromobox protein homolog 1	Cbx1	3
P83940	Transcription elongation factor B polypeptide 1	Tceb1	3	0.5252	0.56239	0.42084	0.52378	0.6615	0.87545	0.83878	1.0896			0.64693	0.65839					0.86764	1.1245	0.76989	0.71679
P84078;Q3U344;P61205;Q8BSL7;A2A6T9	ADP-ribosylation factor 1;ADP-ribosylation factor 3;ADP-ribosylation factor 2	Arf1;Arf3;Arf2	10	0.48712	0.53751	0.41967	0.50494	0.7869	0.8965	0.81741	1.093	0.67341	0.8684	0.60399	0.62553	0.55542	0.62082	0.65402	0.5925	0.84928	1.0409	0.82662	0.67516
P84084;D3YV25;E9Q2C2	ADP-ribosylation factor 5	Arf5	7
Q4FZH7;P84089;G3UW85;Q9DA82;Q9D9P6;Q9D2S9	Enhancer of rudimentary homolog	Erh	4	0.55043	0.5024			0.57784	0.76841	0.69283	0.78947			0.62661	0.67015			0.58705	0.51547			0.73737	0.7362
Q3TWV4;Q5FWI9;P84091;Q3TH69;Q6A0C9;Q3UCW9	AP-2 complex subunit mu	Ap2m1	6			0.39223	0.29267							0.45512	0.46337					0.60747	0.79789	0.43141	0.34732
Q3U781;Q9D6W4;P84104-2;P84104;A2A4X6	Serine/arginine-rich splicing factor 3	Srsf3;Gm12355	4			0.5567	0.59554					1.0111	0.66598			1.4408	0.77204	0.70869	0.51985	0.91924	1.0889	1.0058	0.88878
Q3UK39;Q3UJN1;P97310	DNA replication licensing factor MCM2	Mcm2	16	0.474	0.59309	0.46165	0.50889	0.55892	1.2998	0.70165	0.85719	0.78773	1.6568	0.62957	0.56192	0.58855	0.90639	0.65509	0.56028	0.95318	1.3178	0.90688	0.90868
Q542I2;P97311;Q3ULG5;Q3UC10;Q8C5L1	DNA replication licensing factor MCM6	Mcm6	21	0.52897	0.55974	0.52046	0.4484	0.58686	1.0533	0.63208	0.81026	0.70831	0.86203	0.75281	0.56326	0.53784	0.84446	0.64627	0.56442	0.88787	1.3187	0.94057	0.96848
Q542D6;P97363;Q3UZQ0;Q8BNV0;Q6A053;Q8C9F8;Q3UT78	Serine palmitoyltransferase 2	Sptlc2	6											0.24151	0.36957
Q3U6X7;Q3UGB9;Q3U307;P97377-2;P97377;Q80YP0;Q80YP0-2	Cyclin-dependent kinase 2;Cyclin-dependent kinase 3	Cdk2;Cdk3	4
Q3U931;Q542W3;Q3U541;P97379-2;P97379;Q3U6B1	Ras GTPase-activating protein-binding protein 2	G3bp2	5															0.63534	0.47195
P97384;D3Z7U0	Annexin A11;Annexin	Anxa11	15	0.56989	0.6577	0.48026	0.58611	0.63411	0.86883	0.78065	0.99089	0.82108	0.93994	0.60969	0.64679	0.57041	0.72002	0.75453	0.60483	0.7994	0.9384	0.82119	0.62628
P97429;Q7TMN7;D3Z0S1;F7ANV6;Q8BSL2;S4R1F2;Q9R0V2;Q8CEX0;Q3V2Z4;Q99JX6;Q3TUI1;F8WIT2;Q3UI56;Q3UDK4;P14824	Annexin A4;Annexin	Anxa4	22	0.5487	0.63167	0.47852	0.62014	0.71932	0.92142	0.81798	0.96518	0.8041	0.87096	0.6646	0.7285	0.61326	0.64894	0.84558	0.54976	0.87577	1.0405	0.72097	0.71657
P97449;Q3UP74;Q3TB69	Aminopeptidase N	Anpep	26	0.58411	0.45817	0.54473	0.53877	0.50168	0.62373	0.83354	1.5513	0.96775	0.73204	0.6514	0.96713	0.38443	0.52958	0.49411	0.465	0.87956	1.4961	0.55075	0.48715
P97450;E9QAD6;Q812D0	ATP synthase-coupling factor 6, mitochondrial	Atp5j	5	0.42027	0.49382	0.45862	0.51493	0.59644	0.80312	0.82426	1.0936	0.67586	0.71052	0.61183	0.67724					0.84123	1.0462
Q3TEF1;P97494;Q9QZG5	Glutamate--cysteine ligase catalytic subunit	Gclc	12	0.61911	0.59503	0.18058	0.3698	1.3356	0.89621	1.0726	1.4182	0.76443	1.1118	0.40524	0.62203			1.4671	0.6646	0.71062	1.0074	0.73967	0.35515
P97807-2;P97807;H3BKG7	Fumarate hydratase, mitochondrial	Fh	16	0.46692	0.5628	0.43178	0.51061	0.59465	0.86191	0.7345	0.94223	0.67753	1.0411	0.58569	0.55609	0.51417	0.6118	0.60587	0.57655	0.88426	1.0613	0.88039	0.81285
Q5VM59;P97816;Q91XG5;Q7M092;Q7M091	Protein S100;Protein S100-G	S100g	5	0.35935	0.48076	0.43662	0.44061							0.47913	0.92701			0.6728	0.52672	0.65707	1.2843
Q3TX26;P97822-2;P97822;E9Q5H2;E9PZF5;E9Q0X5;E9Q2G1	Acidic leucine-rich nuclear phosphoprotein 32 family member E	Anp32e	6	0.51381	0.50712	0.46515	0.55741	0.59757	0.85383	0.52653	0.74031			0.7586	0.63749	0.45854	0.63431	0.76212	0.60677	1.0192	1.3505	1.1244	0.98271
P97855;Q571F9;Q3UR88	Ras GTPase-activating protein-binding protein 1	G3bp1	12	0.56498	0.62958	0.45386	0.50115	0.81946	1.0593	0.6446	0.93687	1.0473	1.0079	0.70019	0.74584	0.65938	1.0534	0.82922	0.54112	0.94846	1.0739	0.87339	0.8012
Q4FJQ4;P97864	Caspase-7;Caspase-7 subunit p20;Caspase-7 subunit p11;Caspase-7, N-terminally processed	Casp7	4	0.45043	0.49975	0.37778	0.50384	0.79388	0.86511			0.8846	0.74333	0.68032	0.87762	0.45524	0.80489	0.86922	0.58364			0.59441	0.56671
P97872;Q3TRA1;Q3UV28	Dimethylaniline monooxygenase [N-oxide-forming] 5	Fmo5	10	0.76168	0.48498	0.19761	0.261	0.88056	0.75413	1.2563	1.4446	0.7914	1.7991	0.17392	0.6221	0.46867	0.36132	0.78112	0.65889	0.55133	0.6904	0.62164	0.30811
P99024;Q80ZV2;D5MR34	Tubulin beta-5 chain	Tubb5	22	0.5222	0.51352	0.45167	0.50696	0.73148	0.92951	0.78942	0.99895	0.65525	0.80415	0.6693	0.64122	0.5624	0.74128	0.76129	0.57044	0.91211	1.056	0.87727	0.77321
P99026	Proteasome subunit beta type-4	Psmb4	5	0.56095	0.57922									0.70091	0.79014			0.82181	0.49892	0.82746	1.117	0.6144	0.62763
P99027	60S acidic ribosomal protein P2	Rplp2	7	0.48558	0.62632	0.45209	0.55405	0.60578	0.83634	0.63636	0.91167	0.74662	0.71893	0.70385	0.69291	0.61583	0.87966	0.89409	0.57131	0.98365	1.1029	0.76491	0.75456
P99028;Q8BMU6	Cytochrome b-c1 complex subunit 6, mitochondrial	Uqcrh	4	0.6129	0.63641	0.5835	0.62711	0.76107	0.85272	1.0065	1.4527			0.70516	0.61879			0.86519	0.64365			1.051	0.85771
Q3UWS9;Q3U7H9;P99029-2;P99029;G3UZJ4;H3BJQ7;Q9D6X2;Q9JHL8;Q91YU9	Peroxiredoxin-5, mitochondrial	Prdx5	9	0.53014	0.54559	0.54213	0.52174	0.60391	0.98801	0.78463	1.2486	0.71976	0.7953	0.74444	0.69224	0.56062	0.6645	0.61148	0.62338	0.92398	1.0409	0.61765	0.43671
Q790Y8;Q00612;Q3TNL1;A3KG36;G3UWD6;P97324;A0FF38;REV__Q3TIW4;REV__P46662	Glucose-6-phosphate 1-dehydrogenase;Glucose-6-phosphate 1-dehydrogenase X	G6pdx	24	0.5946	0.66386	0.36765	0.46966	0.8136	0.86966	0.99125	1.1408	0.84566	1.0192	0.53601	0.72889	0.7463	0.8059	1.0229	0.68636	0.89576	0.96248	0.77816	0.54266
Q3V2G1;Q00623;Q58EV2;O09042;O08855	Apolipoprotein A-I;Proapolipoprotein A-I;Truncated apolipoprotein A-I	Apoa1	7	0.39796	0.27867	1.1916	0.56081	0.74622	0.84849	0.51328	1.098	0.52892	0.37152	1.2833	0.65535	0.38418	0.56259	0.36478	0.90929	0.67413	0.71031	0.58527	0.37377
Q00PI9;Q8BIQ7	Heterogeneous nuclear ribonucleoprotein U-like protein 2	Hnrnpul2	20	0.47297	0.48737	0.41441	0.49753	0.57115	0.85018	0.65288	0.98544	0.73806	0.87909	0.71435	0.61106	0.45669	0.66526	0.63301	0.56599	0.87794	1.0761	0.93291	0.89591
Q01320;Q8CCE5;Q3TTG4	DNA topoisomerase 2-alpha	Top2a	18			0.26119	0.18417							0.18537	0.17592
Q01853;Q8BNF8	Transitional endoplasmic reticulum ATPase	Vcp	40	0.51993	0.57811	0.43276	0.50746	0.70344	0.82099	0.72928	0.9519	0.76704	0.74738	0.65009	0.70371	0.66571	0.76119	0.75078	0.5221	0.87309	1.0161	0.64652	0.60128
Q3UZT7;Q02248;E9Q6A9;Q80VE7;F7BAC9;F7CRC6;F6QZ47;D3YUH4;D3Z7S6;D3Z5Q1;E9PW26	Catenin beta-1	Ctnnb1	24	0.47866	0.42428	0.4348	0.47725	0.59767	0.90957	0.59264	0.81181	0.79615	1.1256	0.66768	0.67408	0.53795	0.77047	0.58972	0.56628	0.91163	1.1545	0.87507	0.85226
Q02257	Junction plakoglobin	Jup	21	0.4809	0.53828	0.38148	0.41666	0.72516	0.81732	0.75076	0.94425	0.73778	0.95116	0.58111	0.64586	0.58271	0.78623	0.66515	0.50041	0.80703	0.98515	0.85864	0.66883
Q8BRD3;Q02819;Q3TCI1;H3BK79;D3Z7D7;D3Z1N1	Nucleobindin-1	Nucb1	10	0.43845	0.45037			0.65163	0.72046	0.88169	1.3164			0.49376	0.76924			0.66859	0.61412	0.98096	1.0722	1.0954	0.93051
Q03265;D3Z6F5;Q3U452;D6RJ16	ATP synthase subunit alpha, mitochondrial;ATP synthase subunit alpha	Atp5a1	28	0.57794	0.56351	0.42233	0.49	0.68642	0.95588	0.8563	1.0377	0.81178	1.1856	0.49885	0.59027	0.52821	0.6077	0.67328	0.59709	0.9	1.0352	0.96645	0.74876
Q499C7;Q03311	Cholinesterase	Bche	3
Q04447	Creatine kinase B-type	Ckb	17	0.57087	0.69153	0.51583	0.57009	0.69715	1.1358	0.6867	1.0383	0.76025	0.79204	0.67773	0.59514	0.67677	0.95956	0.74186	0.50687	0.87961	0.97817	0.65743	0.62203
Q8CBP1;Q8C762;Q3TJI7;Q04736;D3YZ57;Q80XU2;Q3UKD6;P39688-2;P39688;P05480	Tyrosine-protein kinase Yes;Tyrosine-protein kinase Fyn;Neuronal proto-oncogene tyrosine-protein kinase Src	Yes1;Fyn;Src	3
Q04750;Q3TSR2;Q6LBJ1;Q3ULF5;Q3TUS4;Q569Q5;Q3TPX7	DNA topoisomerase 1	Top1	14			0.17525	0.26152	0.81126	1.1077			1.138	4.0812	0.21475	0.34774							0.73317	0.66122
Q05793;Q52KG8	Basement membrane-specific heparan sulfate proteoglycan core protein;Endorepellin;LG3 peptide	Hspg2	70																			0.016298	0.099854
Q497I3;Q05816;Q3TLH6	Fatty acid-binding protein, epidermal	Fabp5	5											0.80847	0.56221			0.66556	0.4508			0.73297	0.8731
Q059R7;Q08652	Retinol-binding protein 2	Rbp2	4	0.62659	0.65443	0.50036	0.57424	0.67386	0.87851	0.8404	1.4929	1.0614	0.77762	0.60897	0.96996	0.67998	0.95512	0.71913	0.58601	0.91057	1.0607	0.39949	0.25477
Q05BD4;Q8BK37;Q5SWZ0;Q8R574	Phosphoribosyl pyrophosphate synthase-associated protein 2	Prpsap2	3
Q8BM29;Q05DT0;Q8BJH2;Q3UNK1;Q05C56;Q9QYB5-2;Q9QYB5;Q9JLE2	Gamma-adducin	Add3	4
Q05D44;Q7TPC0;Q6A002;Q8BYY7	Eukaryotic translation initiation factor 5B	Eif5b	6	0.64619	0.59907							0.28932	2.4828	0.33539	0.47846							0.92734	0.77745
Q06138;Q8K312;Q9DB16-2;Q9DB16	Calcium-binding protein 39	Cab39	6	0.71264	0.62771			0.98369	1.0645	1.1878	0.92158			0.58081	0.68325			0.81303	0.46208	0.90138	1.0019	0.56696	0.58724
Q5EBI8;Q06185;Q8BTB6	ATP synthase subunit e, mitochondrial	Atp5k;Atp5i	4			0.46784	0.43027	0.6508	0.91935			0.88325	1.2786	0.4728	0.4508	0.48968	0.50221	0.69334	0.54788	0.89025	1.0274	0.87484	0.67988
Q549A5;Q06890;Q9JK98;E9PUU2;E9PXG5;E9Q8Y5;E9Q9B8;E9Q2G2;Q3V245	Clusterin;Clusterin;Clusterin beta chain;Clusterin alpha chain	Clu	10	0.23223	0.18511					0.19726	0.53083	0.47946	0.50175					0.22412	0.67298	0.37616	0.31294	0.4974	0.46852
Q922A2;Q8BP75;Q3TJ49;Q07076;Q3UYL7;Q8CCV9	Annexin;Annexin A7	Anxa7	10					0.88514	1.6231					0.55092	0.84023			0.60032	0.37282	0.67827	0.66087	0.69872	0.47191
Q07417;F6RAZ3	Short-chain specific acyl-CoA dehydrogenase, mitochondrial	Acads	15	0.5373	0.47677	0.43766	0.54882	0.61933	0.93533	0.82731	1.1463	0.89092	1.0364	0.50696	0.58644	0.48091	0.57295	0.60954	0.56761	0.76959	1.0114	0.89849	0.70798
Q07797;E9Q5X5;F6VRP8	Galectin-3-binding protein	Lgals3bp	14	0.52333	0.49321	0.5568	0.53925	0.55882	0.7291	0.99109	1.1545	0.65072	0.61886	0.89762	1.0982	0.56916	0.57325	0.81412	0.5937	1.0989	1.513	0.62394	0.62608
Q8K3J2;Q544Z6;Q07813;Q3TXJ7	Apoptosis regulator BAX	Bax	4					1.3532	1.1071	1.3577	0.99493	0.91699	0.90381	0.70117	0.56312			0.89983	0.50249			0.65766	0.83445
Q08288;D3Z5X8;D3Z7N3;D3Z345;D6RDT2;D3Z009;D3YU83	Cell growth-regulating nucleolar protein	Lyar	5			0.20666	0.28986							0.27826	0.48733					0.77637	0.92884
Q0P6B2;Q3TUE1;Q3TIS5;Q3UUU2;Q91WJ8;Q91WJ8-2	Far upstream element-binding protein 1	Fubp1	9			0.56298	0.50731	1.0272	0.99319	0.71014	0.91082			0.73001	0.79932			0.72808	0.60627	0.87705	1.1426	0.77532	0.9642
Q0PD30;Q9WTL2;D3YYB3	Ras-related protein Rab-25	Rab25	4
Q0PD66;Q9D1G1;Q3V3C2	Ras-related protein Rab-1B	Rab1b	9	0.55817	0.57372	0.3645	0.42824	0.83519	1.0125	0.94285	1.0873	0.71783	1.3497	0.43193	0.48637	0.57792	0.57392	0.71276	0.67932	0.75744	0.93649	0.85422	0.67664
Q0QEZ4;Q3TE45;Q9CQA3;Q9Z1Z5	Succinate dehydrogenase [ubiquinone] iron-sulfur subunit, mitochondrial	Sdhb	12	0.56499	0.53198	0.4399	0.46295	0.69775	1.01	0.8531	1.0991	0.83533	1.2176	0.47237	0.529	0.47424	0.53463	0.57878	0.53506	0.8911	1.0936	0.91514	0.76999
Q0VBA4;Q9D7S7-2;Q9D7S7	60S ribosomal protein L22-like 1	Rpl22l1	3	0.75507	0.82416	0.34261	0.36758			0.83029	0.96596	0.91049	1.5055	0.33083	0.52141	0.62082	0.7776	1.1374	0.62479	0.81343	1.0173	0.64415	0.72826
Q0VBU4;Q9D024-2;Q9D024	Coiled-coil domain-containing protein 47	Ccdc47	3											0.2057	0.29538
Q3U281;Q0VGU0;Q9CQC9	GTP-binding protein SAR1b	Sar1b	7	0.61977	0.58763	0.40055	0.55539	0.8187	1.0269	1.1417	1.3694	0.68237	0.89828	0.44606	0.53237	0.56259	0.55493	0.76231	0.68119	0.86026	1.1211	0.76753	0.54589
Q0VGU9;Q3UXT6;Q3U313;Q8VH51-3;Q8VH51-2;Q8VH51;F7AA45;E9Q8F0;Q3UZ51;B7ZD61;B7ZD63	RNA-binding protein 39	Rbm39	10	0.49195	0.58213	0.62336	0.62778	0.59201	0.92143	0.7011	0.97276			0.59574	0.65685	0.63117	0.87632	0.69205	0.89953	0.95928	1.1972	0.9601	0.89491
Q3UN27;Q10738	Matrilysin	Mmp7	3																			1.2183	1.3711
Q11011;F6QYF8;E9Q039;E9Q6F4;F6V7K3;F7ANF4;F2Z3V5	Puromycin-sensitive aminopeptidase	Npepps	25	0.56793	0.56913	0.40906	0.52028	0.71988	0.81297	0.69977	0.84109	0.68543	0.83667	0.5562	0.65819	0.58748	0.56711	0.79023	0.49333	0.8527	0.91913	0.64002	0.56894
Q9CVC8;Q148B1;Q5GLZ1;Q8QZU0;Q9DBD9;Q9D816;P56654		Cyp2c65	19	0.74473	0.54002	0.21428	0.33268	0.69763	0.99763	1.0487	1.4422	0.82297	2.0018	0.17605	0.42706	0.43319	0.35223	0.63918	0.71474	0.66971	0.976	0.68309	0.55595
Q148W0	Phospholipid-transporting ATPase IC	Atp8b1	4
Q14AZ9;Q8BGC4;Q8R0Z8;Q3UY81	Zinc-binding alcohol dehydrogenase domain-containing protein 2	Zadh2	5											0.47457	0.48222
Q14C24;Q9D883;G3UW94;E9Q5Y2;E9PUZ3;E9Q1I7;Q8BGJ9;E9Q809;F8WH71;E9PXR5;E9Q5J3;E9PWX6;E9PWM2;F7D8X7;E9PWA1	Splicing factor U2AF 35 kDa subunit	U2af1	7	0.48429	0.52848	0.47596	0.47213											0.64705	0.56148	1.0112	1.0969	0.8584	0.73836
Q14C51;Q8BSI7;Q3UK51;Q6NV85	Pentatricopeptide repeat domain-containing protein 3, mitochondrial	Ptcd3	7			0.38187	0.45035			0.63042	0.70944			0.42916	0.46644			0.54924	0.51136	0.86	0.91434	0.94847	0.77106
Q1A602		Actn4	48	0.54071	0.57417	0.45601	0.56213	0.72267	0.81268	0.80934	1.0637	0.75175	0.79107	0.71065	0.81329	0.65424	0.64729	0.83788	0.55427	0.87255	0.99724	0.59418	0.533
Q6P5E5;Q1HL32;Q9CW03;Q6PIE1;Q6PFZ4;Q3UNU2;Q3TMK9;Q3US85;Q3TPG9	Structural mainte ce of chromosomes protein 3	Smc3	14			0.26027	0.29864			0.82742	0.85092	0.78675	2.6256	0.40262	0.39101			0.60616	0.49111			0.7433	0.75379
Q3TGI9;Q8BVY0;Q3TS64;Q8K235;Q3UL54;Q1PG84;Q3TN25;Q3TAJ5;Q3TLJ3;Q3TH37;Q9CSF9		Rsl1d1	6			0.18666	0.2179							0.20147	0.32478			0.8575	0.59255	0.46453	0.60377	0.63102	0.71445
Q1RME4		Gm1123	5	0.58774	0.53515			0.44304	0.8187
Q9D6G1;Q544Z3;Q80XR6;Q3TMZ8;Q20BD0;Q99020;Q8CIR3	Heterogeneous nuclear ribonucleoprotein A/B	Hnrnpab	9	0.43044	0.65723	0.48394	0.52338	0.48774	1.0364	0.58691	0.8677	0.78336	0.92577	0.69092	0.63505	0.57804	0.8959	0.61177	0.49564	0.90156	1.1332	0.78614	0.8575
Q91VK1;Q2L4X1;Q3V199;Q3TRM2;Q6PDC5	Basic leucine zipper and W2 domain-containing protein 2	Bzw2	6			0.96758	0.62756							0.46246	0.61324			0.73049	0.57251
Q2YDW1;Q3UGC7;Q66JS6;Q99JK5;Q66JW9	Eukaryotic translation initiation factor 3 subunit J-A;Eukaryotic translation initiation factor 3 subunit J-B	Eif3j;Eif3j1;Eif3j2	4	0.40749	0.54951	0.43409	0.44801	0.81352	0.70748	0.77777	0.82323			0.72771	0.70464	0.6136	0.88978	0.86206	0.48526	1.0446	1.2121	0.66898	0.80066
Q9DCC5;Q32P00;I6L9I7;P23198;D3Z313;D3Z1A9	Chromobox protein homolog 3	Cbx3	7	0.443	0.48462	0.62821	0.59241	0.53493	1.0144	0.84881	0.97675	0.96183	1.007	0.75716	0.66937	0.30428	1.0269	0.49359	0.5635	1.0299	1.4222	0.582	1.0994
Q3B7Z2;Q3B7Z2-2	Oxysterol-binding protein 1	Osbp	6															1.073	0.46595
Q3KQQ1;Q3UVN5;Q9CZ44;Q9CZ44-3;A2AT02;Q9CZ44-2	NSFL1 cofactor p47	Nsfl1c	11	0.36104	0.5583	0.51245	0.57748	0.51642	0.88902	0.61204	0.69802	0.81259	0.6078	0.80242	0.75411			0.76473	0.55237	0.89238	1.1194	0.69018	0.68338
Q3SXD3	HD domain-containing protein 2	Hddc2	3
Q8BGJ5;Q3T984;Q922I7;Q5RJV5;Q3UBR5;Q8K144;Q6NZB8;Q8CB58;Q3TQW3;Q80T07;Q8R509;P17225;Q8C2R5;E9QMW9;Q923A7;F7AXP1;E9Q0W3;F7DCW4;E9Q279;F7C521;Q9CX77;B2RU80	Polypyrimidine tract-binding protein 1	Ptbp1	18	0.56451	0.57525	0.45498	0.46159	0.57562	0.89663	0.7431	0.93022	0.74848	1.1142	0.62205	0.59278	0.54489	0.78815	0.72111	0.56881	0.84549	1.0787	0.85436	0.84742
Q3TN93;Q3T992;Q66K07;Q8R317-2;Q8R317;Q3V2J6;Q99NB8	Ubiquilin-1	Ubqln1	6	0.4548	0.61221									0.63706	0.59343	0.5479	0.98228	0.76635	0.40798	0.92502	1.0161	0.72878	0.71426
Q3UVN0;Q3T9L0;Q8VDW0;Q3TPL7;Q3TIE4;Q3U837;Q3UAF1;D6RHT5;Q8VDW0-2	ATP-dependent RNA helicase DDX39A	Ddx39;Ddx39a	16	1.0888	0.60336			0.77414	0.97543	1.0536	1.2222			0.6363	0.66856			0.73321	0.74825	0.87135	1.0541	1.0238	0.90713
Q3T9Z2;Q91Z53;D6REG4;B1AXQ0	Glyoxylate reductase/hydroxypyruvate reductase	Grhpr	8	0.62509	0.74083	0.53259	0.66941	0.64968	1.1083			0.91463	0.85577	0.69625	0.63463	0.6002	0.74718	0.71992	0.45537	0.99137	1.213	0.60191	0.71972
Q3TA68;Q3TAQ9;Q505Q0;Q6NSU4;Q8VDN1;Q8BHI6;Q3USW8		Wdr36	4
Q3TA75;Q6P5B5;Q61584-2;Q61584-5;Q61584-6;Q61584-4;Q61584-7;Q61584-3;Q61584	Fragile X mental retardation syndrome-related protein 1	Fxr2;Fxr1	3
Q3UHZ7;Q3TAD4;Q91YN5-2;Q91YN5-3;Q91YN5	UDP-N-acetylhexosamine pyrophosphorylase;UDP-N-acetylgalactosamine pyrophosphorylase;UDP-N-acetylglucosamine pyrophosphorylase	Uap1	4
Q3TAH3;Q9CPP0	Nucleoplasmin-3	Npm3	4	0.49722	0.5936	0.54786	0.58917			0.6549	0.82542	0.84738	0.75666	0.81479	0.84655	0.63488	1.0319	0.83928	0.58375	1.11	1.2891	1.0168	0.95168
Q3U1Y7;Q3TAN0;Q9R100;A2AKS7	Cadherin-17	Cdh17	19	0.52256	0.64496	0.37918	0.50235	0.54008	0.8841	0.75092	0.88122	0.94243	0.99341	0.53379	0.70915	0.49822	0.65004	0.87207	0.49789	0.78384	1.0127	0.56008	0.60466
Q3UKB4;Q3TYS4;Q3TIS3;Q3TAW4;Q9D662;A2ANA0;Q3U2Q0;A2AN98;A2AN99;A2AN97	Protein transport protein Sec23B	Sec23b	8	0.54972	0.55085	0.42528	0.42075	0.60261	0.77689					0.45178	0.48003	0.68114	0.68245	0.74618	0.58557			0.61892	0.61639
Q3TBW2	39S ribosomal protein L10, mitochondrial	Mrpl10	3
Q3TCD4;Q9WUR2-2;Q9WUR2;E9Q7A8;E9PYC6;E9Q858;E9PUY9;E9PYA9;E9PVM6;E9PY42;Q78JN3;D3U0D8	Enoyl-CoA delta isomerase 2, mitochondrial	Eci2	4
Q3U094;Q3TCE7;Q91Z25;Q9WV32;Q3TBA2;F6VVE6;F6THG2;D3Z6S0	Actin-related protein 2/3 complex subunit 1B	Arpc1b	12	0.56718	0.62235	0.35561	0.44768	0.71992	0.93786	0.70826	1.0443	0.65889	1.0366	0.51912	0.61408	0.57738	0.58712	0.81745	0.64288	0.75952	0.83572	0.72048	0.58985
Q3TCW3;Q99LJ1	Tissue alpha-L-fucosidase	Fuca1	3											0.64913	0.66538
Q3TD51;Q570Z8;Q7M6Y3-2;Q7M6Y3-3;Q7M6Y3-4;Q7M6Y3-6;Q7M6Y3-5;Q7M6Y3;Q8BQA2;Q3TWS4;Q3UI39;E9Q9A3;E9QQ05;E9QLK9;Q61548-3;Q61548-2;Q61548	Phosphatidylinositol-binding clathrin assembly protein	Picalm	8			0.57186	0.50634			0.69581	0.84677			0.70362	0.62614	0.60238	0.74661					0.65037	0.74722
Q3TDA7;Q9WVE8;Q3UP40	Protein kinase C and casein kinase substrate in neurons protein 2	Pacsin2	7													0.91565	0.59625			0.69695	1.2053	0.66961	0.46399
Q3TDD8;Q3UGC0;Q3TSY9;Q3TLQ9;Q3THB0;Q8BGD9;B2RWE8;Q922K6	Eukaryotic translation initiation factor 4B	Eif4b	7	0.39358	0.65948	0.60716	0.54612	0.64506	0.99036	0.80775	0.82503	0.81576	0.66656	0.73999	0.67223			0.8929	0.44047	0.87435	1.1759	0.71716	0.70947
Q3U6V5;Q3TL10;Q3TF02;Q3TDF8;Q8BWY3;P70199	Eukaryotic peptide chain release factor subunit 1	Etf1	10	0.55666	0.65559	0.30395	0.39811	0.75443	1.0061	0.82087	0.95524	0.84593	1.5382	0.51801	0.60571	0.60917	0.70156	0.84822	0.53597	0.74347	0.93692	0.76334	0.73631
Q3TDN2-2;Q3TDN2;D3YUP4;D3Z2H4	FAS-associated factor 2	Faf2	3											0.32264	0.40516							0.91828	0.84755
Q3TDQ1	Dolichyl-diphosphooligosaccharide--protein glycosyltransferase subunit STT3B	Stt3b	7	0.80507	0.60391	0.27387	0.2775							0.24262	0.45464							1.205	0.97779
Q99KL9;Q3TE40;Q62193;F6V8R7	Replication protein A 32 kDa subunit	Rpa2	3															0.49911	0.4944
Q3TEA8-2;Q3TEA8;Q3B7C1;A2AM65;Q3TEA8-3;A2AM69;A2AM70;A2AM63	Heterochromatin protein 1-binding protein 3	Hp1bp3	3
Q3TEB9;Q6NX62;Q6PCW8;Q546F8;Q571G2;Q9D753;F6SGT4;D3YYN3	Exosome complex component RRP43	Exosc8	3
Q3TED3;Q3V117;Q91V92;Q3UEA1;Q8VDM8;Q3UVY4;Q3TS02;Q99K05;Q6P063	ATP-citrate synthase	Acly	35	0.64972	0.73848	0.2985	0.35083	0.87309	1.1551	0.71937	0.96667	0.58638	1.2193	0.4115	0.40927	0.72013	0.63635	0.83777	0.66332	0.76439	0.84964	0.82465	0.7434
Q3TET5;Q9CXT8	Mitochondrial-processing peptidase subunit beta	Pmpcb	7	0.47374	0.49475	0.31571	0.51284							0.49999	0.45233			0.65886	0.51976			0.9937	0.62025
Q5PPQ7;Q499X7;Q3TEU8;Q9WUM4;Q3TF74;E9PX03;E9PZJ0;E9PVJ1;Q3U8F0	Coronin;Coronin-1C	Coro1c	7	0.66031	0.5112			0.91916	0.93701			0.85529	1.0269	0.4457	0.5051	0.65195	0.48001	0.85862	0.51553	0.81183	0.79135	0.71813	0.57659
Q4FK11;Q3UM20;Q3TF40;Q99K48;Q3TFC2;Q3TTV7;Q99K48-2;B1AXT0	Non-POU domain-containing octamer-binding protein	Nono	12	0.55002	0.59475	0.39017	0.42579	0.53676	0.87687	0.59674	0.82704	0.72192	1.1673	0.5355	0.54327	0.48958	0.75138	0.60319	0.55887	0.8146	0.95959	0.78404	0.80329
Q505L1;Q3TF62;Q9Z2N8;D3YVN1	Actin-like protein 6A	Actl6a	7	0.53209	0.55782	0.37944	0.44526							0.73851	0.60888			0.80433	0.57647	1.0039	1.4357	0.85321	0.80557
Q3TF84;Q922Q8;Q3UBL0	Leucine-rich repeat-containing protein 59	Lrrc59	9	0.8049	0.74052	0.20557	0.26894	0.98172	1.0767	0.91093	0.91835	0.77733	2.7854	0.15404	0.38135	0.71445	0.53013	0.83448	0.83636	0.50797	0.63939	0.75276	0.57917
Q3UJQ3;Q3TMC5;Q3TF87;Q922B2;Q8BK18;Q8BJY7	Aspartate--tRNA ligase, cytoplasmic	Dars	23	0.55434	0.52633	0.33967	0.35896	0.61149	0.98806	0.58302	0.91328	0.51676	1.3661	0.36053	0.4548	0.49089	0.61866	0.52923	0.5515	0.66376	0.82528	0.68814	0.65327
Q3TFA9;Q9JHJ0;Q8C3Z3	Tropomodulin-3	Tmod3	9	0.43874	0.47054			0.61999	0.83942	0.78356	1.1981	0.69824	0.6827	0.72814	0.76327			0.56913	0.66653	0.82154	0.90718	0.98715	0.78225
Q3TFD0;Q9CZN7;Q99K87	Serine hydroxymethyltransferase	Shmt2	23	0.6086	0.55969	0.4541	0.50067	0.85134	0.93899	0.97656	0.88257	0.84843	1.1962	0.5132	0.45278	0.72237	0.66993	0.68288	0.52472	1.0192	1.0139	1.066	0.80383
Q5FWJ9;Q3UDG5;Q3U2X1;Q3TFE2;Q63850;Q3UGJ7;Q3THR9;G3UZB1	Nuclear pore glycoprotein p62	Nup62	5																			0.88152	0.83113
Q3TFF0;Q9QYJ0	DnaJ homolog subfamily A member 2	Dnaja2	8	0.56494	0.5835	0.40761	0.48601			0.91232	1.1793	0.72229	1.3636	0.61267	0.54143			0.76961	0.63298	0.98336	1.0838	1.01	0.71456
Q3V3U0;Q3UYH9;Q3UGT5;Q3TFQ8;Q8CI94;Q3UZL2;Q9WUB3	Phosphorylase;Glycogen phosphorylase, brain form	Pygb	12	0.50159	0.59201	0.65066	0.63807	0.6506	0.84915	0.67359	0.73374	0.78709	0.88408	0.63527	0.61844	0.58508	0.57579	0.64035	0.61079			0.83659	0.86237
Q6PDC2;Q9CZL0;Q3TFU8;Q99KF1;Q8BLM5;Q3U7N8	Transmembrane emp24 domain-containing protein 9	Tmed9	4	0.61629	0.63572									0.27835	0.46162
Q3TG12;Q3TI98;Q9WUA2;Q9CZU5;Q8C644;Q3UYC2;Q3TMX6	Phenylalanine--tRNA ligase beta subunit	Farsb	14	0.60579	0.62433	0.35858	0.41534	0.74095	0.86935	0.77983	0.96941	0.78695	1.2084	0.42388	0.53855	0.57501	0.66076	0.71824	0.54876	0.80558	0.88508	0.70132	0.69423
Q3TG45;Q99JB5;Q9CPS5;Q8BKP5;Q3TW90;Q3TVY0;Q9CX56;Q3U617;Q3TI95	26S proteasome non-ATPase regulatory subunit 8	Psmd8	6	0.99996	0.74917									0.55763	0.6001	0.71245	0.70798	0.7051	0.52965	0.83994	0.92902	0.84783	0.7136
Q3TG58;Q80U88;Q564E5;Q3V244;Q9WUK2-2;Q9WUK2;Q9ET00	Eukaryotic translation initiation factor 4H	Eif4h;mKIAA0038	5	0.48081	0.57783	0.60895	0.62156	0.44138	0.91603	0.64705	0.76704	0.89813	0.76893	0.81687	0.88827			0.86178	0.61642	0.89705	1.1406	0.70579	0.82061
Q91Z50;Q8R069;Q8C952;Q3TGH6;Q8C5X6;Q99M86;P39749	Flap endonuclease 1	Fen1	6	0.83945	0.74977	0.50058	0.32497			0.75212	0.86215	0.90914	2.3593	0.37865	0.53687			0.74927	0.58409			0.71304	0.88967
Q3TGR2;Q8K0E8;CON__P02676	Fibrinogen beta chain;Fibrinopeptide B;Fibrinogen beta chain	Fgb	18	0.2162	0.39794	0.13324	0.40584	0.15387	0.14734	0.085364	0.079451	0.071307	0.053139	0.12403	0.14874			0.061977	0.09445	0.079205	0.087548	0.063312	0.09449
Q3ULF7;Q3TWJ4;Q3TGW0;Q99JY9;Q3TGE1;Q9ERF8;Q3UGH0;Q641P0;Q641P0-2	Actin-related protein 3	Actr3	19	0.59047	0.60406	0.50717	0.59327	0.76486	0.93002	0.8545	1.0193	0.78775	0.93718	0.60676	0.71541	0.64286	0.74513	0.76699	0.59249	0.85191	0.98786	0.72047	0.61285
Q3TH57;Q8CGF7-2;Q8CGF7;Q8CGF7-3	Transcription elongation regulator 1	Tcerg1	4											0.68042	0.57034
Q544H0;Q3THA0;Q9Z1D1	Eukaryotic translation initiation factor 3 subunit G	Eif3g	8	0.62467	0.58663	0.84706	0.49347			0.67572	0.78922	0.98507	0.67084	0.65301	0.63099	0.64471	0.73345	0.69535	0.48108	0.9755	1.1158	0.64712	0.63946
Q3THA6;Q8BL97-3;Q8BL97-4;Q8BL97-2;Q8BL97	Serine/arginine-rich splicing factor 7	Srsf7	5	0.54163	0.57553	0.51869	0.52791	0.62478	0.81726	0.68995	0.86824	0.7518	0.6753	1.0028	0.70562			0.66571	0.50315	0.93417	0.9968	0.97679	0.82058
Q3THB3;Q9D0E1-2;Q9D0E1;Q3TW40;Q570Z0;B8JK33;Q3TL61;B8JK32;F6W322;F7C9U3	Heterogeneous nuclear ribonucleoprotein M	Hnrnpm	30	0.53874	0.54361	0.4751	0.50941	0.6313	0.83573	0.72562	0.92766	0.7727	0.88536	0.63041	0.58232	0.51965	0.7866	0.71112	0.5394	0.94064	1.0781	0.94232	0.81589
Q3THH1;Q922R8;Q3TML0;Q3TJL8;Q9DAB4	Protein disulfide-isomerase A6	Pdia6	9	0.57956	0.62383	0.4403	0.54855	0.6805	0.86328	0.84226	1.0132	0.71734	0.96235	0.53268	0.55209	0.60624	0.62212	0.74119	0.55593	0.89885	1.0659	0.86429	0.84463
Q3THN2;Q91YP3	Putative deoxyribose-phosphate aldolase	Dera	8	0.69195	0.65695	0.36755	0.49467	0.7243	1.1003	0.86769	0.93604	0.89395	1.1679	0.47112	0.62344	0.59828	0.58403	0.76714	0.54179	0.86959	1.0237	0.59138	0.57772
Q3THQ5;Q60864	Stress-induced-phosphoprotein 1	Stip1	23	0.54946	0.69848	0.52888	0.52853	0.73675	0.95684	0.71777	0.87283	0.88305	0.8113	0.82708	0.71879	0.62352	0.94643	0.76267	0.49036	0.94063	1.0627	0.75954	0.77158
Q3TSS0;Q3UZA2;Q99J57;Q3THS6;Q3UAP7;Q6PE05;Q3TED1;Q91X83	S-adenosylmethionine synthase;S-adenosylmethionine synthase isoform type-2	Mat2a	6	0.50031	0.56295	0.44346	0.4591	0.66381	0.90856	0.51707	0.97418	0.98757	1.0374	0.65121	0.60802	0.54164	0.87541	0.7742	0.57665	0.89382	1.0684	0.89848	0.81351
Q3THU8;Q8VEM8;Q3UB63;Q3U995;G5E902	Phosphate carrier protein, mitochondrial	Slc25a3	12	0.63123	0.61362	0.42069	0.48334	0.83039	1.0564	1.0265	1.1053	0.73724	1.2823	0.43591	0.50781	0.5734	0.61863	0.76043	0.66645	0.88745	1.0114	0.98267	0.74611
Q8BTX5;Q5M9L0;Q3TIK5;Q3TII2;Q3THW7;Q91WK2;Q8BMZ8	Eukaryotic translation initiation factor 3 subunit H	Eif3h	9	0.4338	0.44485	0.54507	0.56426	0.65004	1.0728	0.76596	0.89744			0.67167	0.68047	0.67396	0.87375	0.7577	0.52912	0.92058	1.1216	0.90648	0.88635
Q6NZD2;Q3U4S1;Q3TI63;Q9WV80;Q3UDY9;D3YWH1	Sorting nexin-1	Snx1	8			0.49193	0.57906	0.62837	0.83126	0.78886	1.0129	0.85985	1.002	0.7555	0.66082	0.52171	0.64727	0.74559	0.51813	0.99518	1.1753	0.91067	0.84946
Q499D4;Q3TM67;Q3TI79;Q9ESX5;B7ZCL7;A2AN81;F6YUI5;F6S1S5	H/ACA ribonucleoprotein complex subunit 4	Dkc1	8	0.56704	0.55148	0.9186	0.66642	0.67894	0.83382	0.77094	0.99133			0.60062	0.58384			0.72312	0.58682	1.0719	1.0932	1.0585	0.93934
Q3TIC8;Q9CZ13;Q3THM1;Q8VEJ2;Q8K2S8	Cytochrome b-c1 complex subunit 1, mitochondrial	Uqcrc1	16	0.53577	0.51795	0.43612	0.5104	0.60697	0.91996	0.85781	1.0667	0.83114	1.0883	0.53917	0.56613	0.5201	0.6362	0.62166	0.53975	0.94533	1.1682	1.0353	0.82654
Q3TXV1;Q3TKV1;Q3TIP0;Q8VDM4;Q3TW71;Q3TI61;Q3U9Y8;Q3TWL6;Q80V77;J3KMQ2;Q99JX8;Q9CRK7;E9Q2S8	26S proteasome non-ATPase regulatory subunit 2	Psmd2;Gm5422	23	0.50905	0.5365	0.4936	0.5097	0.7043	0.85659	0.80228	1.0299	0.65589	0.7229	0.62332	0.64565	0.55838	0.66184	0.76987	0.62859	0.86402	0.99241	0.94524	0.68582
Q3TIU7;Q91VD9;Q3UIQ2	NADH-ubiquinone oxidoreductase 75 kDa subunit, mitochondrial	Ndufs1	27	0.52562	0.56148	0.43608	0.48625	0.56672	0.89517	0.74142	0.94412	0.67664	0.97864	0.52671	0.52818	0.49491	0.61379	0.57094	0.51029	0.90325	1.0687	0.87881	0.80492
Q3U868;Q921K2;Q3TX36;Q3TIV3;Q3TM68;Q3UJ03;Q3TF18;P11103;P11103-2;Q3UX06	Poly [ADP-ribose] polymerase 1	Parp1	16	0.69847	1.453	0.33086	0.36714					0.60803	3.0407	0.27346	0.40106							0.75703	1.2218
Q3TIV5;Q3TIV5-3;Q3TIV5-2	Zinc finger CCCH domain-containing protein 15	Zc3h15	4
Q8C292;Q8C1V4;Q3TIV6;Q99MN1;Q8CFK5;Q8R2P8	Lysine--tRNA ligase	Kars	14	0.60916	0.60258	0.41068	0.4452	0.76563	0.96646	0.85549	1.0318	0.80514	1.3147	0.65496	0.66558	0.60496	0.81725	0.68138	0.52512	1.0174	1.028	0.92063	0.82978
Q9CQ73;Q3TIY5;E0CX59;E0CXK9;Q6NV73		Pkp2	4											0.49913	0.61045			0.79825	0.74145
Q3TJ01;Q99LF4	tRNA-splicing ligase RtcB homolog	Rtcb	16	0.4604	0.48997	0.45734	0.50909	0.60767	0.90004	0.66963	0.95579	0.93476	0.97908	0.61881	0.67309	0.57859	0.79906	0.73106	0.56852	0.87469	1.0066	0.86474	0.81754
Q3TMZ1;Q3TJ21;Q922Q4;Q3UTR5;Q922W5;A2ABZ2	Pyrroline-5-carboxylate reductase;Pyrroline-5-carboxylate reductase 2;Pyrroline-5-carboxylate reductase 1, mitochondrial	Pycr2;Pycr1	4															0.53586	0.67213			0.96521	1.3946
Q3TRJ1;Q3TJ43;Q9EQH3;Q3UQJ1;Q3TKU6;Q3TUV7	Vacuolar protein sorting-associated protein 35	Vps35	19	0.48479	0.50802	0.32668	0.44646	0.7007	0.8549	0.59963	0.74183	0.57309	0.70972	0.60219	0.58288	0.53061	0.55782	0.62821	0.44522	0.71716	0.8759	0.66975	0.6151
Q3TJA9;Q99M87-3;Q99M87-2;Q99M87	DnaJ homolog subfamily A member 3, mitochondrial	Dnaja3	3
Q3TJC2;Q61205;D3Z7E6;D3Z2X5;Q8CA83	Platelet-activating factor acetylhydrolase IB subunit gamma	Pafah1b3	10	0.54534	0.58864	0.51016	0.52134			0.77444	0.99029	0.69784	0.88424	0.61144	0.56358	0.49545	0.71074	0.73713	0.5292	0.83495	1.1557	0.89226	0.87923
Q3TJF2;Q9CZ30;Q3TW21;B1AYJ9;Q9CZ30-2;Q8CAV3;Q99K73	Obg-like ATPase 1	Ola1	8	0.85266	0.69338	0.29816	0.4162	0.8039	1.0959	0.76205	0.98272	0.83142	1.4409	0.4633	0.57549			0.85335	0.62097	0.86641	0.93251	0.73799	0.66017
Q3TJG6;Q9R0Q7;D3Z7C6;Q9CRH1	Prostaglandin E synthase 3	Ptges3	6	0.53868	0.60914	0.48768	0.59257	0.63018	0.90742	0.90372	1.1979	0.82121	0.79639	0.7941	0.72407	0.56285	0.75199	0.79018	0.64745	0.83936	1.2305	0.94399	0.86705
Q3TJH1;Q9DC51;P18872-2;B2RSH2;Q61018;Q9JJ21;A2A610;A2AE31;Q8C040;Q9WUC0;Q8BHK8;A2AE32;Q9D7B3;Q543S2;B2RVZ3;A2AE33;P20612;Q3V3I2;P50149;P18872	Guanine nucleotide-binding protein G(k) subunit alpha;Guanine nucleotide-binding protein G(o) subunit alpha;Guanine nucleotide-binding protein G(i) subunit alpha-1	Gnai3;Gnao1;Gnai1	4
Q8C5E7;Q3TJN6;Q9D8U8;Q3TXT4	Sorting nexin-5	Snx5	5																	1.4419	1.1225
Q3TJZ7;Q3U7P4;Q3TM10;Q6PGH2	Hematological and neurological expressed 1-like protein	Hn1l	3
Q3TK27;Q8CI11-2;Q8CI11	Guanine nucleotide-binding protein-like 3	Gnl3	3																			1.1191	0.57323
Q922Z3;Q922R9;Q3UPJ8;Q3TSG8;Q3TK29;Q9CQN1	Heat shock protein 75 kDa, mitochondrial	Trap1	23	0.54637	0.5447	0.44816	0.50153	0.62901	0.96758	0.78814	0.99044	0.778	1.2442	0.5398	0.53696	0.5471	0.75882	0.60815	0.53585	0.87818	1.0694	0.96972	0.86647
Q3TKB7;Q99N84;G3UYQ9;G3UYX8;G3UX79;Q3THT9;Q542W5;Q99N84-2	28S ribosomal protein S18b, mitochondrial	Mrps18b	3
Q3TKM9;Q9CPW4;Q3TK56;Q3UC32;Q3UA72;E9Q2K4	Actin-related protein 2/3 complex subunit 5	Arpc5	4	0.64409	0.56622	0.44562	0.53958	0.73721	0.89402					0.67927	0.76595			0.80038	0.57113	0.89631	1.0035	0.77995	0.57836
Q8CA60;Q3UWH3;Q3TL56;Q80X41-2;Q80X41-5;Q80X41-3;Q80X41	Serine/threonine-protein kinase VRK1	Vrk1	3
Q5SUR3;Q3TL58;Q9WTX5;E9PUV4	S-phase kinase-associated protein 1	Skp1a;Skp1	4							0.60222	0.99672			0.89145	0.80124			0.74167	0.53987	0.99881	1.3276	0.7866	0.85391
Q3TL79;Q8BK64	Activator of 90 kDa heat shock protein ATPase homolog 1	Ahsa1	8			0.60708	0.49024			0.84089	0.96742			0.85525	0.69968			1.0686	0.44547	0.96639	1.1172	0.89546	0.8016
S4R294;S4R2J9;Q3TLH4-5;Q3TLH4;S4R2L9;S4R209;S4R2E2	Protein PRRC2C	Prrc2c	3											0.18439	0.46201
Q3UQM8;Q3TLJ6;Q8BMS4	Hexaprenyldihydroxybenzoate methyltransferase, mitochondrial	Coq3	3
Q3TLX1;Q99KQ4	Nicotinamide phosphoribosyltransferase	Nampt	9									0.7722	1.1532	0.43306	0.53168	0.85774	0.49964					0.52737	0.59144
Q3TM89;Q3UCC5;Q6P8I4;D3YWA4;Q3KQH9;F8WI88	PEST proteolytic signal-containing nuclear protein	Pcnp	3
Q3UIJ2;Q3TML6;Q9Z0N1;Q3UDF8;A2AAW9;Q9CRE9;Q9D791;Q9Z0N2;Q3U5H6;Q6NY07;Q9CZT2	Eukaryotic translation initiation factor 2 subunit 3, X-linked;Eukaryotic translation initiation factor 2 subunit 3, Y-linked	Eif2s3x;Eif2s3y	14	0.65351	0.74545	0.27414	0.32994	0.74945	0.97911	0.91181	0.90321	0.65626	1.4979	0.42874	0.50783	0.72666	0.69252	0.86083	0.64826	0.79528	0.79305	0.64275	0.64795
Q3TMQ3;Q545A5;Q9Z0G9-2;Q9Z0G9	Claudin;Claudin-3	Cldn3	3
Q3TMQ6;P97802;Q5GAN1	Angiogenin-4	Ang4	6	0.63181	0.49117	0.38982	0.57341			0.87499	1.131			0.48482	1.0097			0.58519	0.65027	0.94499	1.4663	0.94216	1.2522
Q3UNL5;Q3TST0;Q3TN29;Q8K1R3;Q8K1R3-2	Polyribonucleotide nucleotidyltransferase 1, mitochondrial	Pnpt1	4
Q542H2;Q3UIT9;Q3TN31;Q9Z2U0;Q3THL2;Q9CWH6;B7ZMS3;B7ZMS4;Q8VEB8	Proteasome subunit alpha type;Proteasome subunit alpha type-7	Psma7	11	0.56977	0.62279	0.45174	0.48346	0.59381	0.91241	0.72339	0.92061	0.8159	0.84545	0.63173	0.64923	0.56725	0.7277	0.74406	0.50535	0.87034	1.0337	0.58116	0.6634
Q3TN35;Q8BJU0-2;Q8BJU0	Small glutamine-rich tetratricopeptide repeat-containing protein alpha	Sgta	3																			0.91093	0.95321
Q3TNH0;Q3UR33;Q3U7B3;Q61029-3;Q61029;Q3U955;Q61029-2;Q61029-4;Q61033-2;Q78WP6;Q3TXQ1	Lamina-associated polypeptide 2, isoforms beta/delta/epsilon/gamma;Lamina-associated polypeptide 2, isoforms alpha/zeta	Tmpo	15	1.4336	1.1787	0.15009	0.18706	0.62573	1.4083	0.86294	0.7714	0.6164	4.3362	0.12353	0.33915	0.60037	0.58029	0.94025	0.89537	0.54062	0.41288	0.71053	0.9109
Q9CWU3;Q3TPC5;Q3TT94;Q571J7;Q6P1F6;Q7TPQ7;Q925E7;F6RV17;Q8BVB4;Q6ZWR4-3;Q6ZWR4;Q6ZWR4-2;G3UZP6;G3UXS9;Q8BG02	Serine/threonine-protein phosphatase 2A 55 kDa regulatory subunit B;Serine/threonine-protein phosphatase 2A 55 kDa regulatory subunit B alpha isoform	Ppp2r2a	7											0.64176	0.5925			0.68285	0.45524	0.82111	0.70653	0.78883	0.78496
Q3TPD9;Q3U2X5;Q64133;Q3UJ53	Amine oxidase [flavin-containing] A	Maoa	16	0.63351	0.47578	0.25936	0.37026	0.8123	0.83014	1.1393	1.3439	0.82609	1.278	0.256	0.50961	0.49753	0.43694	0.78385	0.68844	0.7842	0.91692	0.7527	0.43253
Q3TPZ5;Q99KJ8	Dynactin subunit 2	Dctn2	8													0.53827	0.819	0.78314	0.48255	0.88114	1.0925	0.80915	0.66022
Q3TQ33;Q3UPG0;Q9Z1T1	AP-3 complex subunit beta-1	Ap3b1	4											0.46045	0.45449
Q3TQC7;Q9WUZ9	Ectonucleoside triphosphate diphosphohydrolase 5	Entpd5	5											0.34089	0.5632							0.79896	0.45674
Q3TS44;Q9R1P4;Q8BTU5;Q9JHS5	Proteasome subunit alpha type;Proteasome subunit alpha type-1	Psma1	12	0.50903	0.54112	0.47611	0.60626	0.63582	0.8845	0.7165	1.0174	0.85023	0.94712	0.64975	0.7065	0.4961	0.7464	0.70973	0.49758	0.94618	1.1021	0.6405	0.71042
Q3TSX8;Q80TT4;Q9CZW5	Mitochondrial import receptor subunit TOM70	Tomm70a	13	0.53617	0.51021	0.4067	0.47768	0.55459	0.98493	0.79116	1.0197	0.99198	1.573	0.42208	0.51422	0.44247	0.60861	0.65936	0.63357	0.78192	1.1	0.92632	0.77296
Q5BL18;Q4FJT0;Q3TTX0;Q6ZQ61;Q8K310;Q3TZN1;Q9R0U5;Q3UFN8	Matrin-3	Matr3	17	0.48141	0.53287	0.49034	0.55667	0.74075	0.98249	0.63361	0.80774	0.72157	1.0384	0.6296	0.58322	0.53007	0.73167	0.71959	0.48768	0.86814	1.0679	0.93032	0.7899
Q3UPK6;Q3TUX3;Q3TUI9;Q9Z2U1;D3YX79	Proteasome subunit alpha type;Proteasome subunit alpha type-5	Psma5;Gm8394	10	0.50585	0.5845	0.48769	0.5704	0.63155	0.86817	0.67481	0.97135	0.77675	0.70671	0.71912	0.77213	0.59946	0.77813	0.7965	0.53378	0.91662	1.0917	0.67831	0.70838
Q3TUU3;Q3UKM0;Q8VCH0	3-ketoacyl-CoA thiolase B, peroxisomal	Acaa1b	12
Q3TV90;Q9CYI4;Q05D11;D6REI1;D6RGP6	Putative RNA-binding protein Luc7-like 1	Luc7l	5
Q3TV94;Q52PE3;Q9CY50	Translocon-associated protein subunit alpha	Ssr1	3	0.81506	0.74499	0.36723	0.37987	1.1091	1.0556			0.96076	2.2807	0.26057	0.44972			0.66068	0.62686			1.1383	0.90593
Q3TVJ8;Q9D8L3;Q62186;Q9D6F7;Q9DC94	Translocon-associated protein subunit delta	Ssr4	4	0.77599	0.52353	0.47402	0.34677			2.2759	1.1032			0.31731	0.45381			0.66191	0.75914	0.49584	0.72345	0.80339	0.73904
Q8CAJ7;Q3U3I6;Q3TVK3;Q9Z2W0;Q8BPW9	Aspartyl aminopeptidase	Dnpep	12	0.6105	0.62322	0.45256	0.50788	0.69777	0.83352	0.68352	1.2683	0.67922	0.6998	0.52279	0.64813	0.52782	0.60498	0.71954	0.48543	0.64409	0.92444	0.49	0.59231
Q3TVM1;Q8K4Z5;Q8BKK2	Splicing factor 3A subunit 1	Sf3a1	11	0.54524	0.59593	0.46311	0.47573	0.54648	0.88247	0.5613	0.73605	0.81227	0.82483	0.69427	0.59482	0.57244	0.89077	0.64655	0.46941	0.8366	1.078	0.73188	0.77362
Q3UYP2;Q3TVT6;Q9CQF9;D3Z275;F7CIP8;Q99JK4	Prenylcysteine oxidase	Pcyox1	4
Q3ULH5;Q3TVV6;Q8VEK3;O88568;Q3TWN5;Q3TXW2;Q8C290;G3XA10;Q3TGN5;Q3TS50;Q9R205	Heterogeneous nuclear ribonucleoprotein U	Hnrnpu	26	0.55007	0.60164	0.36969	0.41999	0.64426	0.97385	0.70519	1.0306	0.72801	1.5484	0.49021	0.49289	0.47132	0.71262	0.71993	0.62619	0.88636	1.0998	0.8949	0.8248
Q3TW28;Q64514-2;Q64514;Q3TB11;Q3U4M7;Q05DJ9;Q3V3M8;Q3V451;Q922K4	Tripeptidyl-peptidase 2	Tpp2	10			0.32205	0.34024	0.72903	1.0079					0.49331	0.60984			0.58418	0.51304	1.1321	0.85197	0.55999	0.60581
Q3UZI3;Q3TW51;Q78PY7;Q3TRW3;Q3TJ56;E9Q3E9	Staphylococcal nuclease domain-containing protein 1	Snd1	32	0.63407	0.66001	0.31022	0.36	0.72217	1.0079	0.91612	1.061	0.7768	1.7228	0.41398	0.50717	0.67985	0.71956	0.82639	0.6244	0.7613	0.9429	0.89242	0.69625
Q3TW74;Q922D8;Q3UZH3;Q8BXX7;Q8BY49	C-1-tetrahydrofolate synthase, cytoplasmic;Methylenetetrahydrofolate dehydrogenase;Methenyltetrahydrofolate cyclohydrolase;Formyltetrahydrofolate synthetase;C-1-tetrahydrofolate synthase, cytoplasmic, N-terminally processed	Mthfd1	31	0.53772	0.59212	0.39672	0.4291	0.67876	0.94859	0.82366	0.99628	0.79466	1.033	0.58265	0.63255	0.56504	0.69563	0.83449	0.63864	0.86186	0.95512	0.82851	0.85941
Q8BVK3;Q3TW96;Q3TW96-2	UDP-N-acetylhexosamine pyrophosphorylase-like protein 1	Uap1l1	4											0.61346	0.70264			0.91761	0.54849			0.83636	0.60995
Q3TWG5;Q8R1Q8;Q3TVT4;A2VDF8	Cytoplasmic dynein 1 light intermediate chain 1	Dync1li1	5																			0.72493	0.55653
Q3TWN8;Q9Z110-2;Q9Z110;Q3UGW8;Q3UZ27;D3Z0B4;H3BKJ8;H3BLE8;H3BKK0	Delta-1-pyrroline-5-carboxylate synthase;Glutamate 5-kinase;Gamma-glutamyl phosphate reductase	Aldh18a1	36	0.54519	0.52937	0.50179	0.48836	0.64712	1.2046	0.65598	0.9552	0.95867	1.3688	0.54153	0.5106	0.52986	0.85578	0.4994	0.46903	0.90074	1.3022	0.90399	0.90286
Q78P93;Q3U8A7;Q3U646;Q3TWT5;Q9WV54;D3Z015;D3Z505	Acid ceramidase;Acid ceramidase subunit alpha;Acid ceramidase subunit beta	Asah1	4																			0.66979	0.75035
Q91YT7;Q8K325;Q8BM70;Q3TWU3;Q3TH60;Q3UNH5;A2AWN8;P59326;Q8BUI8;Q3U8D6;Q8R5D2;Q8BVC6;Q7TN20;Q8BYK6-2	YTH domain-containing family protein 2;YTH domain-containing family protein 1	Ythdf2;Ythdf1	3
Q9DBP1;Q921K3;Q3UJV5;Q3TWW8;Q8BKL0	Serine/arginine-rich splicing factor 6	Srsf6	6	0.4497	0.73896					0.75504	1.0622					0.59122	0.89345	0.76143	0.58252	1.0523	1.3233
Q5RKP0;Q499X4;Q3U331;Q3TXD3;Q62465	Synaptic vesicle membrane protein VAT-1 homolog	Vat1	11	0.55538	0.60884	0.39372	0.43598	0.63212	0.67725	0.8654	0.92612	0.59287	0.7993	0.44811	0.60532	0.6042	0.53075	0.8942	0.62313	0.70766	0.87643	0.64888	0.49509
Q8JZN2;Q3U4S7;Q3TXH7;Q3U1S6;Q80TP8;Q91W50;Q8R3R1;Q3U672;Q05C63;Q3UJ74	Cold shock domain-containing protein E1	Csde1	8			0.43679	0.64849			0.88836	0.92923			0.63429	0.60345			0.77705	0.57979			0.92471	0.68814
Q99JZ4;Q3TXJ4;P36536	GTP-binding protein SAR1a	Sar1a	5
Q3TXS7;Q8BU34;Q8CGG2;Q05CG9;Q8CGI9;Q5HZG6;A0JLU3;J3QN38;D6RGR5	26S proteasome non-ATPase regulatory subunit 1	Psmd1	19	0.57445	0.54651	0.52188	0.48309	0.73171	0.78385	0.7464	0.8848	0.92855	0.7072	0.64529	0.66421	0.63015	0.66884	0.69932	0.56876	0.75459	0.81968	0.90218	0.59208
Q3UXP2;Q3TXT7;Q9WTM5;D3YXQ8	RuvB-like 2	Ruvbl2	16	0.38555	0.48023	0.39757	0.47483	0.48366	0.82182	0.5598	0.75667	0.41117	0.66019	0.50114	0.53219	0.49415	0.61965	0.49125	0.49151	0.73568	0.78873	0.85847	0.70823
Q3TY06;Q9DC61;Q8BK51;A2AIW9;Q3UDE0;Q3TTM6	Mitochondrial-processing peptidase subunit alpha	Pmpca	7	0.56266	0.50526	0.69737	0.62191									0.71848	0.90923	0.80116	0.65574	1.0079	1.1243	1.1453	0.87446
Q3TYJ0;Q9WUD1	STIP1 homology and U box-containing protein 1	Stub1	3
Q6XMP4;Q3UD67;Q3TZ32;Q8BGQ7;Q8R346;Q6PDM7	Alanine--tRNA ligase, cytoplasmic	Aars	16	0.70841	0.80444	0.39369	0.56221	0.91791	1.0173	0.87896	1.2459	0.88493	0.9327	0.58257	0.56022			0.74114	0.49735	0.9767	1.1338	0.86293	0.69917
Q569W4;Q3TZ45;Q69Z91;Q99NB1;Q99KM8	Acetyl-coenzyme A synthetase;Acetyl-coenzyme A synthetase 2-like, mitochondrial	Acss1	10	0.49226	0.45911	0.49689	0.41061	0.43522	1.0347	0.73876	0.98252			0.54557	0.51443			0.57548	0.50877			0.94832	1.181
Q3TZP3;Q9R190;Q3UDZ8;H3BLE1;M1VQI8;M1V1V1;Q3UKM9;Q3U3A7;E9Q794;A4FTZ3;Q6ZPV1;Q3TY62;Q3UII8;M1VB37;M1VHG3;F8WHY8;M1VHG6;Q2KHS8;E9PX23;M1VHG1;M1VMF6;Q924K8-2;Q924K8;Q8K4B0	Metastasis-associated protein MTA2	Mta2	12			0.24397	0.3329					0.7752	2.9391	0.22678	0.42499							0.83605	0.69295
Q3UME9;Q3U026;Q80UM7;Q3U950;Q3U8P9	Mannosyl-oligosaccharide glucosidase	Mogs	6											0.24594	0.36035			0.57417	0.58547			0.95041	0.80036
Q3U0B3	Dehydrogenase/reductase SDR family member 11	Dhrs11	6	1.2666	0.65286									0.49156	0.7115
Q3U0V1;Q9R1J3	Far upstream element-binding protein 2	Khsrp	15	0.49432	0.57013	0.53265	0.54827	0.51088	0.90833	0.61881	0.81749	0.87947	0.73452	0.77857	0.74505	0.48113	0.83022	0.71117	0.5234	0.93586	1.285	0.80455	0.77756
Q3U125;Q9CYH2;D3YYG8;D3Z398;D3Z252;D3Z0A8;D3YWL4;D3Z143	Redox-regulatory protein FAM213A	Fam213a	10	0.52129	0.41737	0.26029	0.42433	0.84627	0.86908	1.3623	1.3769	0.78161	1.8904	0.28288	0.39125	0.51287	0.33285	0.63352	0.78308	0.73134	0.86643	0.76141	0.44952
Q3U186	Probable arginine--tRNA ligase, mitochondrial	Rars2	3
Q3U1J4;Q91YC8;Q3ULS8	DNA damage-binding protein 1	Ddb1	23	0.42683	0.54274	0.50235	0.50502	0.60079	0.87027	0.7265	0.9638	0.76003	0.71638	0.79718	0.65688	0.52815	0.72535	0.74062	0.53819	0.86616	1.0367	0.73684	0.7233
Q3U2G2;Q571M2;Q99L75;Q61316;Q8C6R3;E0CY23;P48722-2;P48722	Heat shock 70 kDa protein 4	Hspa4	33	0.51461	0.57941	0.46599	0.49363	0.70947	0.98834	0.85827	1.0385	0.83508	0.93509	0.71702	0.64221	0.62764	0.84337	0.79227	0.53924	0.94948	1.057	0.79024	0.68456
Q3U2W2;Q7TPV4;A0JLT5;Q3TLF6	Myb-binding protein 1A	Mybbp1a	39	0.84912	0.75799	0.18227	0.26085	0.83824	1.3053	0.80998	0.86889	0.72392	2.0397	0.17054	0.32972	0.64794	0.60272	0.78124	0.74186	0.5343	0.57425	0.8565	0.72584
Q3U3T6;Q3U335;Q99KH8;D3Z359;Q3U6Y0;Q9Z2W1;A2AD84;A2AD85;Q7TPV1;Q99JT2	Serine/threonine-protein kinase 24;Serine/threonine-protein kinase 24 35 kDa subunit;Serine/threonine-protein kinase 24 12 kDa subunit;Serine/threonine-protein kinase 25	Stk24;Stk25	5											0.63504	0.74654
Q3U8F7;Q3U3C2;Q9Z0J0;Q3TXQ4	Epididymal secretory protein E1	Npc2	3	0.34757	0.45017	0.61166	0.46937	0.58992	0.90832	0.61551	0.85517			0.58604	0.66871			0.56545	0.45344	0.81309	1.0554	0.65816	0.72783
Q7TPT7;Q790I0;Q3U3D3;Q9Z1Q9;G3UY93;Q3TII4;G3UZ22;G3UYW2	Valine--tRNA ligase	Vars	21	0.59546	0.72226	0.38568	0.40099	0.67842	0.9882	0.72931	0.85281	0.52371	1.5107	0.41354	0.44843	0.52582	0.64657	0.61367	0.47001	0.64799	0.87767	0.73222	0.70817
Q4FJQ6;Q3U3L3;Q60854;F8WIV2;K7E6F1;E9Q3Y1;Q8BZR2;E9Q6X2;E9Q108;E9Q0P9;E9PYY0;E9PZQ9;E9Q4R2;E9Q5Q5;Q6P6K7;Q8VHQ0	Serpin B6	Serpinb6a;Serpinb6	15	0.65758	0.69878	0.36863	0.49879	0.85729	0.8074	0.95181	1.1024	0.92907	1.0249	0.50172	0.76154	0.65024	0.63471	1.1028	0.52898	0.82367	0.88103	0.59358	0.40254
Q9QZL0;Q3U3Z9;Q8K2Y2;G3X8V8;E9PZP3	Receptor-interacting serine/threonine-protein kinase 3	Ripk3	6			0.19278	0.29558															0.94293	0.63246
Q3U487	E3 ubiquitin-protein ligase HECTD3	Hectd3	3
Q3U489;Q3UYL0;Q9WUR9;A2ARF6;F6TEU8;A2ARF5	Adenylate kinase 4, mitochondrial	Ak4	4																			1.771	1.4509
Q3U4H0;Q61166	Microtubule-associated protein RP/EB family member 1	Mapre1	5			0.40382	0.47796							0.58555	0.63944			0.81654	0.54502	0.99408	1.1138	0.73951	0.5906
Q3UDI8;Q3U4T8;Q3V122;Q61881;D3Z6N3;D3Z335;D3Z0J6;D3Z2K9	DNA replication licensing factor MCM7	Mcm7	18	0.43163	0.50433	0.50724	0.4652	0.58241	0.92499	0.56589	0.71153	0.69053	1.085	0.53687	0.51159	0.54002	0.71155	0.64358	0.56045	0.77433	1.2025	0.9761	1.0214
Q3V1M8;Q3U4Z7;Q8VDJ3;Q8BX68;A0PJE9	Vigilin	Hdlbp	18	0.5077	0.52117	0.30369	0.38925	0.83452	0.82186	0.85455	1.1143	0.69249	1.457	0.49573	0.59534	0.66138	0.72577	0.79658	0.63505	0.87554	0.87472	0.85874	0.65454
Q8R0M2;Q3U548;Q91ZJ5-2;Q91ZJ5	UTP--glucose-1-phosphate uridylyltransferase	Ugp2	16	0.57233	0.61355	0.29093	0.44445	0.7148	0.79004	0.95691	1.3139	0.82782	0.83	0.46002	0.68312	0.68167	0.53685	0.82555	0.51438	0.77875	0.84093	0.37813	0.31485
Q5XJF6;Q3U561;P53026;Q99JL6;D3YXT2;D6RE43	Ribosomal protein;60S ribosomal protein L10a	Rpl10a	10	0.63028	0.80816	0.32754	0.40103	0.68471	1.0147	0.65415	0.98989	0.68955	0.96733	0.39438	0.45625	0.54326	0.65004	0.83521	0.5385	0.6282	0.89733	0.64413	0.69378
Q3U5C8;B1ASH8;B1ASH7	Rho guanine nucleotide exchange factor 16	Arhgef16	3
Q91VZ1;Q3U5L3;Q9CWK8	Sorting nexin-2	Snx2	7											0.56135	1.093			0.8137	0.63432
Q9D066;Q924B0;Q3U5R8;Q3TME6;O55023;Q80ZJ2;D3Z703	Inositol monophosphatase 1	Impa1	9	0.50119	0.61132	0.49649	0.54417	0.71794	0.89024	0.78639	1.0114	0.88397	0.83682	0.71177	0.76873	0.68948	0.83865	0.75824	0.4828	0.94733	1.0534	0.62223	0.60383
Q6NZM8;Q3U647;Q60967;Q3TUA8	Bifunctional 3-phosphoadenosine 5-phosphosulfate synthase 1;Sulfate adenylyltransferase;Adenylyl-sulfate kinase	Papss1	5															0.5422	0.41723
Q3U6A2;Q8C2Q3;E9QL13;Q8C2Q3-2;Q62019;J3QN51;J3QPT3;B0LM42;F7BGR7	RNA-binding protein 14	Rbm14;p16	14	0.46785	0.4976	0.41224	0.36952	0.59292	0.75643	0.61664	0.82739			0.54393	0.49948			0.68558	0.57913	0.82998	1.0355	0.92238	0.76127
Q3UCC6;Q3U6C7;Q9Z2I9;Q05BC6;Q9CTE2	Succinyl-CoA ligase [ADP-forming] subunit beta, mitochondrial	Sucla2	13	0.57454	0.60067	0.41326	0.54715	0.78764	0.98171	0.9522	1.2025	0.90683	1.2711	0.49368	0.6152	0.51279	0.63326	0.69122	0.55826	0.89068	1.1806	0.78647	0.66602
Q3U6D2;Q6PFB2;Q8VE37;A2CER2	Regulator of chromosome condensation	Rcc1	8	0.54558	0.72015	0.31323	0.34821	0.7829	1.0819	0.83373	0.97425			0.39136	0.5096			0.70801	0.72902	0.69323	0.79354	0.59284	0.50752
Q3U6L3;Q9QUH0;Q9D6F8	Glutaredoxin-1	Glrx	5	0.48579	0.5175	0.44779	0.44862	0.40374	0.69333	0.58659	0.88503			0.47887	0.87336	0.39601	0.66987	0.62096	0.49247	0.87017	1.1794	0.48788	0.64884
Q3U6P5;Q9Z204-2;Q9Z204;Q9Z204-4;Q9Z204-3;Q9Z204-5	Heterogeneous nuclear ribonucleoproteins C1/C2	Hnrnpc	12	0.4913	0.59698	0.40288	0.42779	0.6383	0.9629	0.63216	0.97172	0.68995	1.1467	0.45787	0.56236	0.54104	0.70038	0.58405	0.63798	0.81503	1.034	0.86152	0.84368
Q3U716;Q9ER72-2;Q9ER72;Q3UXN3;Q7TNP6	Cysteine--tRNA ligase, cytoplasmic	Cars	7											0.32579	0.44322			0.85539	0.51704			0.5268	0.49961
Q3U741;Q501J6;Q3TU25;Q501J6-2;Q8K392;Q3U6Y5;Q78W10	Probable ATP-dependent RNA helicase DDX17	Ddx17	23	0.53599	0.52212	0.38368	0.41541	0.6615	1.0896	0.6819	0.82182	0.65808	1.7474	0.51642	0.47612			0.64646	0.63535			0.85491	0.79664
Q3U7Z6;Q9DBJ1;Q6NWV5;Q5NCI4;O70250	Phosphoglycerate mutase 1	Pgam1	13	0.62951	0.75072	0.48159	0.57311	0.74431	1.0111	0.88341	1.0408	0.72852	0.84898	0.69628	0.52891	0.64274	0.58647	0.86964	0.52341	0.96415	1.0713	0.73752	0.67866
Q5SWN2;Q3U8B3;Q8VEE4	Replication protein A 70 kDa DNA-binding subunit;Replication protein A 70 kDa DNA-binding subunit, N-terminally processed	Rpa1	6
Q3U8R9;Q3UNH3;Q8CDN6;Q3UBF4	Thioredoxin-like protein 1	Txnl1	10	0.48091	0.53154	0.50252	0.50257	0.65246	0.87883	0.71876	1.0694	0.74422	0.7289	0.75323	0.73622			0.76429	0.56013	0.85489	1.038	0.80583	0.77191
Q9CT37;Q99KG1;Q3UZI0;Q3UKV5;Q8VHM5;Q3UMT8;Q3U8W9;F7B5B5;A2AW41;Q8BL32		Hnrnpr	11	0.83506	0.62879					0.95962	1.1767			0.53992	0.54378			0.5548	0.75453			0.92676	1.0131
Q6IRT4;Q8BTW2;Q3U8X1;Q9DCH4;Q3UVY8;Q8VH52;B0LAD0	Eukaryotic translation initiation factor 3 subunit F	Eif3f	9	0.4431	0.57841	0.39464	0.47231	0.58133	0.86131	0.66408	0.98645	0.72873	0.69391	0.66192	0.66944	0.51702	0.76023	0.6834	0.47473	0.7689	0.9597	0.75106	0.6174
Q5RKP4;Q8BMR3;Q3U900;Q91YQ5;Q99LY0	Dolichyl-diphosphooligosaccharide--protein glycosyltransferase subunit 1	Rpn1	25	0.65919	0.5233	0.25936	0.27257	0.71913	1.0836	0.96001	1.1044	0.59208	1.948	0.22214	0.37455	0.53145	0.4113	0.65238	0.77334	0.58827	0.72849	0.93923	0.83157
Q3U9A8;Q9JJU8	SH3 domain-binding glutamic acid-rich-like protein	Sh3bgrl	4					0.43314	1.0046					0.81988	0.85901			0.80039	0.61157	0.97785	2.0741	0.89523	0.88505
Q3U9G9;Q811V7	Lamin-B receptor	Lbr	12	0.86757	0.74715	0.14951	0.21987	0.75413	1.2956	0.9372	1.1174	0.64887	3.9803	0.1775	0.37385			0.88315	1.199	0.5448	0.66737	1.0133	1.0117
Q3U9P7;Q9D0K2;Q3UJQ9;Q3UK61;Q9CRF4;A1E285	Succinyl-CoA:3-ketoacid-coenzyme A transferase;Succinyl-CoA:3-ketoacid coenzyme A transferase 1, mitochondrial	Oxct1	11	0.63814	0.49196	0.41531	0.43755			1.0747	1.1453	0.66385	1.0447	0.55872	0.75831	0.73889	0.82836	0.83224	0.7726	1.0113	1.0236	0.97563	0.66678
Q3U9U5;Q61335	B-cell receptor-associated protein 31	Bcap31	4	0.78286	0.90406	0.31364	0.30323	0.69419	1.5589	0.91407	0.9477							0.58604	0.76664	0.58384	0.78421	0.98212	0.88079
Q3UA17;Q791V5;A2AFW6;Q9D050;Q05C68	Mitochondrial carrier homolog 2	Mtch2	11	0.59424	0.54837	0.35906	0.36269	0.57418	1.0732	0.88886	1.0434	0.83119	1.3378	0.35198	0.489	0.51599	0.50847	0.65233	0.55224	0.79949	1.0702	0.83701	0.71537
Q3UQU5;Q80W39;Q3UJB0;Q3UBH2;Q3UAI4;Q8BL33;Q9CS24		Sf3b2	7	0.5014	0.5638	0.61707	0.59555	0.22018	0.71682	0.35714	0.33253	0.15328	0.097095	0.64209	0.69134			0.60334	0.39376	0.6853	0.96087	0.70493	1.8826
Q3UBU9;Q62446	Peptidyl-prolyl cis-trans isomerase;Peptidyl-prolyl cis-trans isomerase FKBP3	Fkbp3	6	0.57111	0.61677	0.61945	0.5203	0.82952	0.98953	0.81652	1.0108			0.65394	0.73243			0.69435	0.69694	0.96464	1.2465	0.735	1.1017
Q3UC67;Q8JZR0;Q3UKS0;F6WNZ2	Long-chain-fatty-acid--CoA ligase 5	Acsl5	26	0.69439	0.56254	0.27801	0.36451	0.87795	1.1393	1.0282	1.6381	0.73551	1.7907	0.2564	0.41314	0.54538	0.45334	0.74841	0.83997	0.6722	0.88628	0.74257	0.4537
Q3UUX9;Q3UC72;Q3UPA3;Q61598;Q61598-2;Q3TIY6;Q9CZ18;D6RI86;B7FAU8	Rab GDP dissociation inhibitor beta	Gdi2	28	0.55651	0.60877	0.46282	0.50797	0.64409	0.85327	0.67183	1.0199	0.9057	0.87062	0.65074	0.68376	0.60438	0.67297	0.77192	0.51991	0.86662	0.98607	0.59104	0.61988
Q3UCF2;Q6A068;Q05DT4	Cell division cycle 5-like protein	Cdc5l	5											0.38682	0.53316
Q8C2Q8;Q9D9D7;Q3UD06;Q91VR2;A2AKU9;Q9ERA8;A2AKV1;A2AKV2;A2AKV3;A2AKV0;Q9Z1F5	ATP synthase subunit gamma;ATP synthase subunit gamma, mitochondrial	Atp5c1	9	0.55491	0.55938	0.36578	0.44783	0.60892	1.0002	0.80906	1.0566	0.80403	1.3638	0.4355	0.51797	0.50752	0.68833	0.71872	0.61405	0.90726	1.0882	0.93387	0.76187
Q3UDE2;F2Z423	Tubulin--tyrosine ligase-like protein 12	Ttll12	6																			0.95288	0.6317
Q4FK38;Q3UDJ2;Q69ZN1;Q8R0X7;D6REF7;D3YY13;D3Z1Z3;D3YZT4	Sphingosine-1-phosphate lyase 1	Sgpl1	5	0.73409	0.49887	0.28127	0.28489	0.54715	1.065					0.22044	0.41451
Q3UDQ7;Q8JZQ2;Q8R5F1;Q3U7C0;Q920A7-2;Q920A7	AFG3-like protein 2	Afg3l2	3
Q3UDS4;Q9R112;F6ZKZ3;H3BLH2	Sulfide:quinone oxidoreductase, mitochondrial	Sqrdl	17	0.79678	0.55053	0.28713	0.42399	1.0243	0.61575	1.3636	1.3559	0.85956	1.2254	0.28745	0.76763	0.60184	0.50812	1.2034	0.78253	0.8022	0.81753	1.0328	0.38184
Q3UKF5;Q3UE92;Q6P1B1;Q3TL27;S4R1I3;Q8VDK8;Q8BKH1;Q8BV43;S4R228	Xaa-Pro aminopeptidase 1	Xpnpep1	14	0.44466	0.602	0.41479	0.52347	0.72771	0.87223	0.71625	1.0397	0.63326	0.76584	0.72895	0.62235	0.56783	0.67231	0.74405	0.53457	0.83243	0.99463	0.59042	0.53778
Q3UEB3-3;Q3UEB3-2;Q3UEB3;Q0VDY2	Poly(U)-binding-splicing factor PUF60	Puf60	8	0.53134	0.66826	0.68874	0.66009			0.80627	0.91269			0.65236	0.60061			0.85786	0.50961			0.8802	1.0137
Q3UEB4;Q9R008;D3YV77	Mevalonate kinase	Mvk	3
Q3UEM7;Q3UER8;Q8VCM7	Fibrinogen gamma chain	Fgg	13	0.10847	0.2315	0.096056	0.12018	0.11572	0.46045	0.077463	0.45239	0.064702	0.29661	0.097351	0.34743	0.077976		0.061258	0.091698	0.12728	0.19573	0.091367	0.092088
Q52L54;Q3UEN8;Q64459;Q9JMA7	Cytochrome P450 3A11	Cyp3a11	3											0.14564	0.58219
Q3UER1;Q91Y97;Q3TJ66	Fructose-bisphosphate aldolase B	Aldob	21	0.73922	0.91142	0.31639	0.55491	0.77905	0.75881	1.0657	0.96243	0.9189	0.812	0.35014	0.63314	0.63744	0.53486	0.99903	0.38335	0.84518	1.0843	0.29323	0.21171
Q3UFZ6;Q60865;F6YLI0	Caprin-1	Caprin1	5	0.4919	1.0444	0.46333	0.55747	0.62786	1.0325	0.78911	1.0345	0.91172	1.334	0.67081	0.62697	0.53353	0.97017	0.82406	0.5576	0.96463	1.0999	0.80167	0.76417
Q3UGB5;Q9JII5-2;Q9JII5;Q3U878;D3Z4J1	DAZ-associated protein 1	Dazap1	5	0.45065	0.60764	0.47507	0.51746	0.57326	0.92174	0.68236	0.86049	0.66077	0.68456	0.759	1.0493			0.77014	0.73318	1.3413	1.1845
Q3UGC8;Q91ZA3;H3BL62	Propionyl-CoA carboxylase alpha chain, mitochondrial	Pcca	3
Q9CRS5;Q5SUT0;Q3UI30;Q6NVA3;Q5SUS9;Q61545	RNA-binding protein EWS	Ewsr1	4																	0.83551	1.146
Q3UIB2;Q9Z1B7;D6RG58	Mitogen-activated protein kinase 13	Mapk13	3
Q3UIB5;Q99LB2;Q9DCL1;Q9D2U3	Dehydrogenase/reductase SDR family member 4	Dhrs4	10	0.50669	0.62634	0.40297	0.52625	0.49967	1.1013	0.68309	0.99526	0.826	1.1515	0.45083	0.52654	0.4839	0.74229	0.55897	0.52534	0.84084	1.2054	0.67788	0.75158
Q3UID0;Q6PDG5-2;Q6PDG5	SWI/SNF complex subunit SMARCC2	Smarcc2	5
Q3UIG8;Q9JIF0-2;D3Z0A2;Q8C2D7;Q3TPF5;Q80WB1;Q80WV6;Q9JIF0-3;Q9JIF0;F8WH01;D3Z3N0;Q9CX58;Q6PAK3	Protein arginine N-methyltransferase 1	Prmt1	15	0.49634	0.55174	0.51589	0.50827	0.55348	0.816	0.70723	0.87452	0.71141	0.75195	0.67117	0.60269	0.52761	0.75943	0.64921	0.51866	0.83309	1.2053	0.78061	0.82857
Q8K0I5;Q3UWQ9;Q3UJ70;Q8JZK9;Q3UKE7;Q8C5F4	Hydroxymethylglutaryl-CoA synthase, cytoplasmic	Hmgcs1	13	0.967	0.67559	0.54488	0.51738	0.8733	1.0487	0.72493	0.99479	0.73777	0.9946	0.65878	0.49657	0.61161	0.9577	0.6811	0.37481	0.91647	1.405	0.66129	0.56148
Q3UJK2;Q9CY58-2;Q9CY58;Q3UEI6;Q3UMP4;Q9CY58-3;Q3V274;Q9CY58-4	Plasminogen activator inhibitor 1 RNA-binding protein	Serbp1	12	0.54667	0.75937	0.2575	0.3547	0.6527	1.2152	0.71935	1.0419	0.75274	2.3428	0.41003	0.55651	0.66309	0.81518	0.76997	0.61989	0.88245	0.95228	0.70339	0.80669
Q8BSZ8;Q543H0;Q3UJL7;Q64674	Spermidine synthase	Srm	4	0.54537	0.58739	0.40998	0.44985	0.75607	0.78296	0.82361	0.97773	0.76835	0.75378	0.68105	0.67443			1.0261	0.64334	0.92452	1.2311	0.83097	0.68566
Q3UJP8;Q64737;Q3TH49;Q64737-2;D6RCG1	Trifunctional purine biosynthetic protein adenosine-3;Phosphoribosylamine--glycine ligase;Phosphoribosylformylglycinamidine cyclo-ligase;Phosphoribosylglycinamide formyltransferase	Gart	18	0.50662	0.70321	0.41682	0.53403	0.72594	1.0984	0.67983	1.0095	0.77294	1.0023	0.71543	0.60206	0.58633	0.8922	0.75338	0.50499	0.88989	1.07	0.89806	0.89054
Q3UJR8;Q64152-2;Q64152	Transcription factor BTF3	Btf3	5	0.59066	0.70339	0.46198	0.53299							0.69335	0.71965			0.84532	0.50899			0.80308	0.7917
Q3UKS4;Q3UJX2;Q9CWL8	Beta-catenin-like protein 1	Ctnnbl1	3
Q3UKJ7;Q3UKJ7-2	WD40 repeat-containing protein SMU1;WD40 repeat-containing protein SMU1, N-terminally processed	Smu1	4											0.60929	0.54555	0.55311	0.78437					0.88331	0.83965
Q99L61;Q3ULB1;Q921W7;P47226-2;P47226;D6RH72;A2ALC6	Testin	Tes	4
Q3ULL5;Q99L45;E0CXJ3	Eukaryotic translation initiation factor 2 subunit 2	Eif2s2	9	0.68332	0.69761	0.29592	0.37308	1.0935	1.0278	0.71741	1.1452	0.97222	2.0456	0.39411	0.49714	0.72972	0.81016	0.83341	0.69835	0.78421	0.8897	0.97125	1.0564
Q3ULS2;Q8CG48;B1AWH6	Structural mainte ce of chromosomes protein;Structural mainte ce of chromosomes protein 2	Smc2	4			0.3082	0.67313															0.94884	0.93373
Q8BTJ1;Q543K5;Q3ULZ3;Q99K85;Q3U6K9;E9Q6P1;Q99JU9	Phosphoserine aminotransferase	Psat1	19	0.68555	0.65456	0.4107	0.53069	0.98675	1.0746	0.96967	0.91451	0.78737	0.91754	0.66229	0.44968	1.005	0.79296	0.85968	0.54706	1.0199	0.98837	0.98603	0.74923
Q3UM23;Q91VI7	Ribonuclease inhibitor	Rnh1	21	0.47554	0.58729	0.41597	0.56641	0.69668	0.80955	0.89188	1.1141	0.69103	0.70032	0.59607	0.77703	0.63475	0.74238	0.8706	0.63373	0.90181	1.1191	0.88514	0.69504
Q3UM45;F6TGJ2	Protein phosphatase 1 regulatory subunit 7	Ppp1r7	9	0.56664	0.52391	0.45329	0.70028	0.60609	1.1185	0.73868	1.0147	0.67513	0.64019	0.73173	0.77306	0.58441	0.73517	0.66014	0.5842	0.93511	0.95254	0.80475	0.88454
Q3UMR5;Q3UMR5-2	Calcium uniporter protein, mitochondrial	Mcu	8	0.57791	0.48742	0.2845	0.35721	0.77828	1.0231	2.1264	1.0928	0.73241	0.83134	0.36036	0.49836	0.61854	0.57434	0.82706	0.59773	0.82237	0.94379	0.84652	0.49993
Q3UPH1	Protein PRRC1	Prrc1	3											0.45504	0.46259							0.49251	0.36546
Q3UPL0;Q3UPL0-2;S4R2A9;S4R192;S4R256;Q9CVL3;S4R1T5;Q3UPL0-3;Q05DS7;S4R1Y8	Protein transport protein Sec31A	Sec31a	23	0.57968	0.74261	0.33573	0.41631	0.73918	0.76835	0.66944	0.81546	0.6792	0.81731	0.48071	0.61386	0.60641	0.55186	0.74413	0.49159	0.67691	0.86645	0.6267	0.50936
Q3UQ71;P34914;A8JYK8;P34914-2	Bifunctional epoxide hydrolase 2;Cytosolic epoxide hydrolase 2;Lipid-phosphate phosphatase	Ephx2	16	0.59731	0.53823	0.36858	0.46107	0.5785	0.90105	0.79704	1.5605	0.80866	0.97868	0.61492	0.7941	0.52127	0.59207	0.64038	0.52493	0.79193	0.95914	0.40203	0.30958
Q3UQD0;Q9QYA2;G3UY77	Mitochondrial import receptor subunit TOM40 homolog	Tomm40	7											0.4333	0.52713			0.89588	0.85587	0.89516	0.91849	1.0121	0.75975
Q3URC9;Q8R0I0;C7ECU2;Q3UXR1;F6X479;Q8R0I0-2;Q9D836	Angiotensin-converting enzyme 2;Processed angiotensin-converting enzyme 2	Ace2	10	0.62048	0.46713									0.47431	1.005
Q3URM4;Q9D1Q6	Endoplasmic reticulum resident protein 44	Erp44	7	0.51031	0.46691	0.54332	0.45538	0.7617	0.84832	0.85871	1.148			0.56585	0.54221	0.52989	0.5587	0.6499	0.51995	0.84571	0.68356	0.96093	2.9016
Q3US15;Q9R1J0;Q7TPY3;Q8VE30	Sterol-4-alpha-carboxylate 3-dehydrogenase, decarboxylating	Nsdhl	13	0.75689	0.65867	0.23646	0.30522	0.79997	1.2119	0.93055	1.0534	0.69775	2.4943	0.20206	0.31395	0.582	0.40798	0.72309	0.74977	0.62761	0.76053	0.91667	0.75325
Q3UUH0;Q91YI0;E0CXM2;E0CY49;E0CYV3;F7D439	Argininosuccinate lyase	Asl	10	0.59593	0.98721	0.38758	0.57108							0.49556	0.63784			0.60812	0.33979
Q3UUI1;Q91YP2;Q3TB65	Neurolysin, mitochondrial	Nln	4																			0.76645	0.70689
Q3UUQ7	GPI inositol-deacylase	Pgap1	6																			1.3675	0.72048
Q3UUZ9;Q8VHB5;F6XXU0;Q3TLN7;A1ECK8;Q8VHB5-2	Carbonic anhydrase 9	Car9;Ca9	3
Q3UVI9;Q99LE6	ATP-binding cassette sub-family F member 2	Abcf2	8			0.22974	0.30289					0.72098	2.4977	0.35836	0.43394	0.71897	0.87347					0.9029	0.70187
Q3UW32;Q9EST5;Q9EST5-2	Acidic leucine-rich nuclear phosphoprotein 32 family member B	Anp32b	7	0.46762	0.46297	0.49164	0.47418	0.73346	0.89038	0.68963	1.0187	0.90491	1.0479	0.65222	0.59457	0.5108	0.73968	0.69727	0.54584	0.88296	1.1203	0.89119	0.87575
Q505N7;Q3UW66;Q99J99	Sulfurtransferase;3-mercaptopyruvate sulfurtransferase	Mpst	4											0.61538	0.61977			0.60546	0.65364	1.0657	1.1471	0.85813	0.75253
Q3UW87;Q64464	Cytochrome P450 3A13	Cyp3a13	14	0.59186	0.36857	0.28883	0.43721	0.70078	1.0499	1.0117	1.7097	0.92077	1.5062	0.20738	0.45206	0.42198	0.46498	0.58429	0.85044	1.1268	0.98034	0.66771	0.36845
Q3UW98;E9QLH0;G3X8Z1;Q6Q473-2;Q6Q473;Q3UTT3	Calcium-activated chloride channel regulator 4;Calcium-activated chloride channel regulator 4, 110 kDa form;Calcium-activated chloride channel regulator 4, 30 kDa form	AI747448;Clca6;Clca4	14	0.50762	0.57888	0.65996	0.65136	0.47469	1.0052	0.7874	1.3912	0.68523	0.62138	0.99594	0.77732	0.54179	0.53899	0.41955	0.37788	1.1563	1.3649	0.43267	0.54107
Q5BKQ9;Q3UWW9;Q8BG32;Q7TMI0;Q497E8;Q8BK73;Q3THG2;Q8C0Z6;Q8K2N7;G3UYH2;G3UYI4;G3UYL3;G3UYL8;G3UX15;G3UWW7;G3UXL5;G3UX67;G3UWV7;G3UZ28;G3UZ33	26S proteasome non-ATPase regulatory subunit 11	Psmd11	17	0.54179	0.59593	0.40789	0.46217	0.85052	0.93769	0.69693	0.94955	0.78314	0.99223	0.51571	0.62559	0.64557	0.70004	0.71279	0.67183	0.7811	0.88932	0.87562	0.71498
Q3UXI9;Q9CXY6	Interleukin enhancer-binding factor 2	Ilf2	7	0.48638	0.51775	0.50965	0.42749	0.50609	0.83678	0.56393	0.76107			0.59578	0.47842	0.46731	0.79163	0.52447	0.43173	0.82453	0.99312	0.61327	0.69979
Q8VC72;Q5M9P5;Q3UY05;Q8K3J1	NADH dehydrogenase [ubiquinone] iron-sulfur protein 8, mitochondrial	Ndufs8	4	0.57894	0.60014					0.83317	1.1181			0.61016	0.60526			0.63692	0.5554			0.96485	0.79361
Q3UYC1;Q99JF5	Diphosphomevalonate decarboxylase	Mvd	4																			0.77161	0.64285
Q3UYV9;Q3TLK3	Nuclear cap-binding protein subunit 1	Ncbp1	7			0.45106	0.45755			0.6626	0.77168			0.62584	0.55194	0.61567	0.76737	0.67297	0.59435			0.84012	0.79866
Q3UZ17;Q7TNC4-2;Q7TNC4-3;Q7TNC4-4;Q7TNC4;Q3UGK2;E9Q715;E9PX54;Q3U5L2;Q05CX5;D3Z765;Q9CYI4-2;Q3USM3	Putative RNA-binding protein Luc7-like 2	Luc7l2	8			0.45922	0.41388			0.54771	0.91044			0.63479	0.7021	0.62172	0.85594	0.75924	0.56168	0.82609	1.0657	0.88498	0.78065
Q3UZR8;Q99LC8;D3Z151	Translation initiation factor eIF-2B subunit alpha	Eif2b1	4											0.45417	0.53467
Q3UZZ6;Q8BT67;Q3TV15;Q80VR3	Sulfotransferase 1 family member D1;Sulfotransferase	Sult1d1	9	0.58608	0.42549	0.27351	0.40258	0.47154	0.67392	0.77673	1.2803	0.63654	0.86944	0.37689	0.7611	0.34467	0.34979	0.70615	0.78789	0.7833	1.0395	0.71899	0.53315
Q3V0K9;Q3V3X1;Q8R0U6;D3Z6J7	Plastin-1	Pls1	31	0.54233	0.60729	0.42521	0.53122	0.71125	0.90509	0.76268	1.0409	0.76627	0.82338	0.64986	0.68429	0.64791	0.72916	0.74323	0.52332	0.80747	0.98075	0.52	0.44464
Q8BTS0;Q5U222;Q3V0Z8;Q61656;A1L333;Q3UXW3;S4R1I6;Q9CSD9;B1ARB9;B1ARC0;O35662;B1ARB8;S4R1E3;Q921Y3	Probable ATP-dependent RNA helicase DDX5	Ddx5	27	0.56502	0.61731	0.283	0.34835	0.67734	1.1013	0.71935	0.98236	0.70218	1.8769	0.37375	0.45178	0.56115	0.74741	0.69804	0.57433	0.80924	0.93028	0.79389	0.73752
Q3V214;Q80UW8;Q8R0H0	DNA-directed RNA polymerases I, II, and III subunit RPABC1	Polr2e	4																	1.2325	1.1494
Q3V2D0;Q8CGK3;Q56A16	Lon protease homolog, mitochondrial	Lonp1	20	0.59229	0.56543	0.44786	0.41847	0.56851	1.1095	0.80349	1.0262	0.75095	1.0865	0.53165	0.44863	0.54814	0.6729	0.56285	0.58453	0.90663	1.1361	0.90771	0.91552
Q3V2F1;Q9QZ10;Q9D272	Annexin A10	Anxa10	6					1.289	1.0409	1.2345	1.2471	1.0321	0.68955	0.70472	1.0639			1.506	0.66205	1.0488	0.60063
Q3V2R8;Q9EQ80;Q9D146;Q5FWC8;D3Z0G0;Q8C608	Putative GTP cyclohydrolase 1 type 2;Putative GTP cyclohydrolase 1 type 2 Nif3l1	Nif3l1	4															0.82258	0.63867
Q3V3R1	Monofunctional C1-tetrahydrofolate synthase, mitochondrial	Mthfd1l	14	0.50385	0.41269	0.43888	0.39355	0.71677	0.91776			0.7704	1.2142	0.49911	0.61341			0.70947	0.47482	0.89632	1.2144	0.93837	0.86313
Q45VK5;Q45VK6;Q9Z1X4-2;Q9Z1X4;Q9Z1X4-3;Q3UD30;Q8C5B7;Q91WM1-2;Q91WM1	Interleukin enhancer-binding factor 3	Ilf3	10	0.58689	0.51824									0.80917	0.55589			0.71311	0.57663
Q496S1;Q9QYY9;E0CYI4	Alcohol dehydrogenase 4	Adh4	3	0.61918	1.3543			0.6847	1.3493					0.4345	0.85113			1.0909	0.95943
Q497Z4;Q8BWR8	Rhophilin-2	Rhpn2	3
Q499K8		Defcr3	3
Q4FJK0;Q9CQ62	2,4-dienoyl-CoA reductase, mitochondrial	Decr1	7	0.43264	0.38712	0.35608	0.43119	0.36656	0.75742	0.55758	1.0414	0.46308	0.84712	0.56002	0.59546	0.34478	0.53853	0.46638	0.58403	0.73428	1.0284	0.75922	0.73308
Q4FJN9;Q920E5;Q3TMB3;Q5M8R9;Q3US29	Farnesyl pyrophosphate synthase	Fdps	12	0.57385	0.71165	0.45673	0.56169	0.68044	0.95488	0.69373	0.98801	0.74929	0.89154	0.68136	0.59951	0.57418	0.60567	0.866	0.44653	0.88604	1.0077	0.53434	0.59718
Q4FJY5;Q91YR9;REV__Q3TVC7;REV__Q3TVC7-3	Prostaglandin reductase 1	Ptgr1	12	0.51096	0.44716	0.37896	0.50865	0.70055	0.66302	0.85451	1.1332	0.7539	0.83131	0.58891	0.82458	0.58474	0.51184	0.79244	0.67888	0.82015	0.92116	0.6998	0.49193
Q4FK36;Q9R0P5	Destrin	Dstn	12	0.5269	0.52623	0.39526	0.52931	0.67169	0.7676	0.89305	1.1849	0.70019	0.85575	0.58473	0.74297	0.59278	0.62357	0.8096	0.65522	0.82056	0.88733	0.89114	0.64078
Q4FK49;Q9D819;Q8BTY3;Q3UA53	Inorganic pyrophosphatase	Ppa1	15	0.51495	0.57981	0.40444	0.50065	0.68583	0.80708	0.78353	1.181	0.7757	0.7782	0.62825	0.79034	0.56878	0.72612	0.88655	0.59816	0.81373	1.0455	0.71135	0.56724
Q4FK57;Q8R180;Q4FJZ3;Q3TXL0;Q14DR9;Q8R2E9	ERO1-like protein alpha	Ero1l	17	0.52822	0.67431	0.4584	0.53592	0.93211	1.3793	1.1668	1.3454	0.42792	0.82957	0.67366	0.26143	0.96808	0.56308	0.65585	0.73213	1.1373	0.99442	1.1084	0.84432
Q9D0J2;Q4FK74;Q9D3D9;Q9DCZ0;D3Z7S4	ATP synthase subunit delta, mitochondrial	Atp5d	4	0.47498	0.53152	0.37118	0.56894			0.68747	1.3289			0.53344	0.67708	0.45476	0.75231	0.65595	0.69708	0.87262	1.1292	0.91506	0.75992
Q4FZK2;Q9D8N0;Q8R1N8	Elongation factor 1-gamma	Eef1g	22	0.57383	0.66125	0.43084	0.46343	0.79093	0.92293	0.79833	0.96043	0.80555	1.0641	0.61656	0.66202	0.66143	0.82486	0.87364	0.5578	0.89146	1.0241	0.7312	0.63737
Q9CQK8;Q4KL71	Small proline-rich protein 2A;Small proline-rich protein 2A3	Sprr2a;Sprr2a3	3																	0.59201	0.91622	0.51364	0.42713
Q4KL76;Q64433;Q9JI95	10 kDa heat shock protein, mitochondrial	Hspe1;Cpn10-rs1	8	0.50485	0.60332	0.41642	0.5229	0.60246	0.77796	0.69384	0.87396	0.71425	0.82105	0.58179	0.61402	0.55467	0.71702	0.65583	0.56613	0.91697	1.0641	0.90662	0.79322
Q4V9X1;Q9JJA4;D3Z369	Ribosome biogenesis protein WDR12	Wdr12	3
Q4VA29;Q9CQE8;J3QNB0	UPF0568 protein C14orf166 homolog	2700060E02Rik	7	0.60502	0.63459			0.58043	1.0183	1.1099	1.1509			0.68021	0.63884	0.53258	0.85477	0.543	0.58914	0.87783	0.9064	0.90716	0.76912
Q4VAA2-2;Q4VAA2	Protein CDV3	Cdv3	3
Q4VAA9;Q8BP48;Q6ZQJ2;Q8R0B2	Methionine aminopeptidase 1;Methionine aminopeptidase	Metap1;mKIAA0094	6									0.61426	3.22	0.5089	0.59802	0.52329	0.66398	0.69758	0.67743	0.90344	1.1609	0.99324	0.86975
Q561M1;Q4VAI2;Q9D358-2;Q9D358	Low molecular weight phosphotyrosine protein phosphatase	Acp1	3											0.79492	0.8007
Q8K265;Q4VBE8	WD repeat-containing protein 18	Wdr18	3											0.68146	0.60278
Q4VBW7;P17892;Q6P8U6	Pancreatic lipase-related protein 2	Pnliprp2	6
Q6ZWZ7;Q6PHZ1;Q505B1;Q80V08;Q9CPR4;B2RY53	60S ribosomal protein L17	Rpl17	7	0.66544	0.7373	0.2711	0.33531	0.78899	1.0827	0.69407	1.0039	0.73275	1.4641	0.23127	0.36624	0.57291	0.61458	0.91903	0.78157	0.71331	0.72606	0.80544	0.73032
Q50HX4;Q50HX2;Q91V41;Q50HX0;A2AL34;Q50HX3;Q50HX1;Q50HW9	Ras-related protein Rab-14	Rab14	9	0.63117	0.48661	0.40959	0.35252	0.76363	0.84893	0.91412	1.1016	0.82492	1.1245	0.47797	0.61615	0.7429	0.60626	0.73433	0.59024	0.90948	0.98628	0.91426	0.73831
Q8BQ03;Q52KC3;P49718;Q8C2I9	DNA replication licensing factor MCM5	Mcm5	21	0.64267	0.54045	0.32644	0.2786	0.57855	0.96916	0.8004	1.0158	0.74644	2.3491	0.3233	0.40312	0.51246	0.64856	0.6767	0.68314	0.6418	0.82666	0.92557	0.89794
Q52KP0;Q9JJI8	60S ribosomal protein L38	Rpl38	6			0.4524	0.29942	0.56588	1.2488	0.72428	1.2128	0.76563	2.0824	0.2671	0.37857	0.51278	0.68228	0.89181	0.70326	0.56569	0.73514	0.65308	0.62272
Q540D7;Q9JII6;Q80XJ7;Q3UJW9;B1AXW3;Q810X5	Alcohol dehydrogenase [NADP(+)]	Akr1a1	14	0.53187	0.53274	0.37929	0.51534	0.60808	0.78706	0.7965	1.0424	0.83351	0.97102	0.49256	0.63527	0.55037	0.63794	0.75801	0.49826	0.83893	1.0657	0.65463	0.61004
Q542D9;Q62351;Q8C872;Q8JZS3	Transferrin receptor protein 1	Tfrc	17	0.67839	0.67355	0.52553	0.37059	1.0825	0.87481	1.1169	0.98171	0.92332	1.1028	0.52498	0.51456	0.86202	0.69746	0.93064	0.50287	1.0826	1.1539	0.91509	0.53806
Q542F1;Q9Z1Q5;Q3TIP8	Chloride intracellular channel protein 1	Clic1	13	0.53293	0.50836	0.48763	0.57575	0.79353	0.8899	0.90482	1.1272	0.6521	0.86594	0.65421	0.70957	0.51786	0.58946	0.79056	0.62587	0.83089	0.92474	0.83249	0.64024
Q542K4;Q3TVZ1;Q91XI2;P24270;Q3UF58;Q8C6E3;Q3UZE7;A2AL20	Catalase	Cat	26	0.52548	0.55916	0.414	0.53241	0.54826	0.78117	0.73769	1.0515	0.70563	0.94859	0.48571	0.63974	0.46477	0.5297	0.58435	0.50168	0.81061	1.1159	0.65782	0.5653
Q542V3;Q8VE97;Q8K3A8;A2A837	Serine/arginine-rich splicing factor 4	Srsf4	4
Q542Y0;Q64669;Q99KL8	NAD(P)H dehydrogenase [quinone] 1	Nqo1	9	0.66933	0.80487	0.2965	0.44691	0.89456	0.78907	1.0798	1.145	0.91381	0.90656	0.38302	0.67723	0.77595	0.56536	1.2294	0.49978	0.82474	1.019	0.68855	0.46916
Q543B9;Q9QUR6;Q3TCS0;Q8C6A3;Q3TQ97	Prolyl endopeptidase	Prep	16	0.4942	0.65834	0.45089	0.48785	0.6395	0.87007	0.76774	1.0028	0.83798	0.89859	0.72927	0.67915	0.62001	0.72621	0.86425	0.51806	0.78376	0.97828	0.7082	0.64452
Q543E2;Q9WVD5;Q6P8P5	Mitochondrial ornithine transporter 1	Slc25a15	7	0.60118	0.65799	0.37341	0.50851	0.70109	1.059	0.84285	1.3133	0.87828	4.7776	0.38965	0.41203	0.45954	0.52929	0.68587	0.53592	0.80143	1.0828	0.74424	0.62024
Q543N3;Q61792;A2A6H0;A2A6G9;A2A6G6;A2A6G7;A2A6G8;A2A6H1;A2A6G5;E9Q0N6;A2A6G0;A2A6G4	LIM and SH3 domain protein 1	Lasp1	9	0.45555	0.69532	0.36214	0.53241	0.72624	0.94598	0.70018	0.95535	0.6564	0.91384	0.57919	0.91317			0.89339	0.52143	0.74833	0.84424	0.55142	0.38383
Q544F6;Q9CQI6	Coactosin-like protein	Cotl1	7	0.53544	0.60688	0.56136	0.67809	0.68156	0.98489	0.80647	1.0765			0.64732	0.68915	0.60099	0.70417	0.73385	0.5743	0.95271	1.2596	1.0371	0.95458
Q544R1;Q9Z2Y8;Q3UYN1;Q6P8V7;Q80ZV3	Proline synthase co-transcribed bacterial homolog protein	Prosc	5
Q8BUM1;Q544R5;Q921F2;Q8R0B4;C9DT14;Q8BLD4;Q6VYI5;Q6VYI4;Q05C33;D2KPZ5	TAR DNA-binding protein 43	Tardbp	11	0.44923	0.51846	0.54235	0.72861	0.63939	1.0457	0.69811	0.90017	0.8657	0.91704	0.68783	0.65855	0.49302	0.68306	0.67251	0.53399	0.82864	1.0847	0.84743	0.86231
Q545E6;Q62348	Translin	Tsn	5	0.58839	0.73776			0.87016	0.96341	0.79573	0.91019			1.1382	0.90159	0.52541	1.1639	1.0426	0.59118	1.1397	1.3337	1.0132	0.83676
Q545G0;Q9R1P1;D3YVS3;D3YUM8;Q8VHB3	Proteasome subunit beta type;Proteasome subunit beta type-3	Psmb3	8	0.59917	0.67761	0.42823	0.46374	0.66864	0.84959	0.61033	0.836	0.7744	0.76702	0.7231	0.76194	0.66088	0.68321	0.80726	0.47359	1.0365	1.1155	0.53242	0.61799
Q545I6;Q9ES94;Q9WUU7	Cathepsin Z	Ctsz	5															0.71854	0.37108	0.74678	1.0329	0.62892	0.58528
Q545N8;Q9Z2M7;Q9DCE3;Q9D1M5;Q9CZE9;Q9D6D9;Q91W01;Q545Q8;O35621	Phosphomannomutase;Phosphomannomutase 2	Pmm2	7	0.66582	1.0627	0.37151	0.4903	0.71782	1.0533	0.8381	1.0588	1.5946	0.96171	0.68147	0.78635			1.1192	0.52988			0.94387	0.53627
Q545Q2;Q64310;Q3U7E6;E0CXD9;F7CH13	Surfeit locus protein 4	Surf4	5	0.68799	0.53226	0.24216	0.3785	0.99993	1.1861	1.0422	1.2328	0.77163	1.8854	0.21003	0.44344			0.79386	0.81502			0.87347	0.68017
Q54AA2;Q9EPB4	Apoptosis-associated speck-like protein containing a CARD	Pycard	10	0.52189	0.77842	0.61109	0.60358	0.42387	1.0272	0.50852	0.82961	0.91254	0.88335	0.72769	0.756	0.5112	0.83999	0.66873	0.38125	0.82858	1.2896	0.53941	0.63264
Q54AA6;Q9Z2A7;F6V8W6;F6UUI9	O-acyltransferase;Diacylglycerol O-acyltransferase 1	Dgat1	6			0.22736	0.27956					0.63513	2.058	0.2051	0.40302
Q564E8;Q9D8E6;Q9CSM5;Q5ZEY2	60S ribosomal protein L4	Rpl4	19	0.57584	0.71257	0.35543	0.45695	0.6704	0.99207	0.6761	1.0302	0.73748	0.97366	0.42383	0.49617	0.51108	0.74329	0.8673	0.54966	0.82709	0.95163	0.7581	0.6559
Q569Z5;F8WHR6;Q569Z5-2;Q3UZ56	Probable ATP-dependent RNA helicase DDX46	Ddx46	6																			0.74311	0.68634
Q8BZN7;Q569Z6;Q91VL2;F6YSQ2;Q8R353;Q8BV76	Thyroid hormone receptor-associated protein 3	Thrap3	6			0.54891	0.51215							0.73488	0.66908	0.49065	0.72873	0.65313	0.53163	0.95592	1.2417	0.83847	0.86025
Q571B0;Q9ET30;Q3UH23;Q8C6F5	Transmembrane 9 superfamily member 3	Tm9sf3	4	0.46765	0.46626									0.37925	0.41003
Q571M4;Q8VC28;Q54A37;D6RGB1	Aldo-keto reductase family 1 member C13	Akr1c13	18	0.60883	0.64284	0.35731	0.47614	0.73068	0.76338	0.91616	1.192	0.83297	0.93445	0.48064	0.67361	0.57183	0.60248	0.9407	0.61057	0.87438	1.0568	0.69078	0.49484
Q58E59;Q9D554	Splicing factor 3A subunit 3	Sf3a3	6			0.38392	0.52929			0.70714	0.93836			0.75976	0.61445	0.45109	0.87113	0.65619	0.46023	0.9672	1.0712	0.83924	0.78361
Q5EBP9;Q62318;Q3UDN8;Q62318-2	Transcription intermediary factor 1-beta	Trim28	18	0.46619	0.50035	0.45642	0.44275	0.51536	0.8937	0.67444	0.81166	0.82766	1.1157	0.6508	0.56975	0.40065	0.79208	0.58744	0.49932	0.86832	1.2199	0.95274	0.97156
Q5GLZ0		Cyp2c66	15	0.6998	0.52003	0.21604	0.30056	0.51957	0.68829	1.387	1.4091	1.2631	2.3603	0.14327	0.42318	0.39192	0.22663	0.73137	0.7073			0.58217	0.4892
Q5HZY7;Q9CR51;Q3U7E0	V-type proton ATPase subunit G 1	Atp6v1g1	3							0.67849	0.89453					0.72164	0.54688	0.73733	0.65805	0.98558	1.2193
Q5I0W0;Q9CQQ7;Q3UF04;Q3TJD4	ATP synthase F(0) complex subunit B1, mitochondrial	Atp5f1	8	0.58981	0.55775	0.38408	0.40278	0.70239	1.0544	0.84039	0.98514	0.90711	1.3895	0.47137	0.54735	0.50495	0.61014	0.71504	0.56528	0.87151	1.1648	0.94218	0.8092
Q5M8M3;Q9DCG9;Q8VCR4	Multifunctional methyltransferase subunit TRM112-like protein	Trmt112	3
Q8BME2;Q5M9K5;Q7TMF3	NADH dehydrogenase [ubiquinone] 1 alpha subcomplex subunit 12	Ndufa12	6	0.6699	0.62635	0.34051	0.43924							0.47339	0.5768					0.85366	1.1461	0.99045	0.88866
Q5RJV4;Q7TNU0;Q66JR7;Q9D0F9;Q3U6X6;A2CEK3;Q99JW6;B0LAB9	Phosphoglucomutase-1	Pgm2;Pgm1	24	0.61361	0.70498	0.39898	0.52483	0.64936	0.96725	0.71551	0.99164	0.62523	0.79981	0.58156	0.52074	0.64802	0.5255	0.78706	0.4215	0.82552	1.0197	0.37999	0.48336
Q5RL55;Q6P542;Q3U6P1;Q99K92;A1A4B8	ATP-binding cassette sub-family F member 1	Abcf1	10			0.19484	0.30058					0.66396	2.9573	0.28708	0.46517			0.85419	0.70557			0.80391	0.71415
Q5SF07;A6X8Z3;Q5SF07-2	Insulin-like growth factor 2 mRNA-binding protein 2	Igf2bp2	3
Q5SQB0;Q5U438;Q5SQB7;Q61937;Q9DAY9;Q5SQB5;Q3U536;Q3UDA7;Q8BSZ3;Q5BL09;E9Q5T3	Nucleophosmin	Npm1;Gm5611	10	0.47698	0.5588	0.48921	0.5477	0.68672	0.8718	0.75123	0.98985	0.88418	0.79223	0.7124	0.6913	0.60196	0.78088	0.82722	0.64121	0.98578	1.1288	1.0064	0.863
Q5SUF2;Q5SUF2-3;Q5SUF2-2	Luc7-like protein 3	Luc7l3	5			0.45397	0.76734	0.62025	1.2271					0.60758	0.6978			0.62743	0.60768			0.9584	0.97631
Q5SUH7;Q5SUH6;Q3UGL3;Q3UPG6;Q99KN9-2;Q99KN9	Clathrin interactor 1	Clint1	7	0.48395	0.58765	0.57533	0.54574	0.70332	0.65939					0.60992	0.63435					0.802	1.1262
Q5SUR0;Q3UTT7;Q8BVW7;F6RUL9	Phosphoribosylformylglycinamidine synthase	Pfas	8					0.54994	1.0854					0.82758	0.58034					1.3173	1.2024
Q5SW19;Q5SW19-3;Q5SW19-2	Clustered mitochondria protein homolog	Cluh	14	0.60024	0.63653	0.36636	0.38342	0.77179	0.84503			0.8485	1.1546	0.50322	0.61607	0.53347	0.68285	0.90564	0.53284	0.73415	0.92893	0.69754	0.67019
Q5SW75;Q5SW75-2;Q5SW75-4;F8WHT2;Q76I79-2;Q76I79	Protein phosphatase Slingshot homolog 2	Ssh2	3
Q5SWD9-2;Q5SWD9;Q5SWD9-3	Pre-rRNA-processing protein TSR1 homolog	Tsr1	3											0.3388	0.55016
Q5SWR1;Q9DBG3;Q9DBG3-2;H3BKM0;H3BIY9;H3BJ06	AP-2 complex subunit beta	Ap2b1	24	0.47196	0.54533	0.34511	0.40252	0.67021	0.89511	0.37913	0.6453	0.5074	0.67616	0.5629	0.59244	0.55407	0.61209	0.62288	0.45333	0.78538	0.87458	0.60101	0.55578
Q5SWU9;Q5SWU9-2	Acetyl-CoA carboxylase 1;Biotin carboxylase	Acaca	3
Q9CTC7;Q5SX53;Q9CR62;Q5SX46;Q5SX48	Mitochondrial 2-oxoglutarate/malate carrier protein	Slc25a11	11	0.61253	0.62959	0.39238	0.56245	0.78629	1.214	0.87923	1.088			0.4505	0.54047	0.44055	0.53063	0.60296	0.57122	0.82953	1.1487	0.77474	0.67794
Q5SXR6;Q68FD5;Q80U89;Q3UPJ3;Q3U0H2;Q3TYQ2;Q3TAN1;Q8K2I5;Q3TJ98;F6Z1R4	Clathrin heavy chain;Clathrin heavy chain 1	Cltc;mKIAA0034	76	0.52571	0.54371	0.42551	0.54118	0.70572	0.88204	0.77483	0.98261	0.61219	0.72587	0.65034	0.67308	0.62167	0.64413	0.67148	0.58423	0.82466	0.98232	0.86615	0.70002
Q5SYD0;Q5SYD0-2;B2RWZ2;Q3UG58;Q8K063;Q91ZI5;Q5SUA5	Unconventional myosin-Id	Myo1d	33	0.53949	0.46931	0.31834	0.48177	0.61566	0.88971	0.79825	1.1194	0.62787	1.2206	0.42747	0.58401	0.52135	0.54906	0.64755	0.72729	0.74071	0.94973	0.83799	0.70786
Q5U458;E9Q8B3;A2A8D1	DnaJ homolog subfamily C member 11	Dnajc11	4
Q5XJY5;Q3U4S9;Q8R1S6;Q3TDU1;Q8C0G7	Coatomer subunit delta	Arcn1	16	0.50404	0.6022	0.36788	0.42433	0.76533	0.83136	0.77445	0.86805	0.62999	0.83342	0.52853	0.59525	0.54788	0.64871	0.72292	0.59394	0.7099	0.84928	0.68853	0.57982
Q5XK33;Q9CZB0;F8WGB3;D3Z1A8	Succinate dehydrogenase cytochrome b560 subunit, mitochondrial	Sdhc	6	0.64488	0.52713	0.39958	0.43319			1.0424	1.1942	0.75583	1.1445	0.39583	0.47285			0.64045	0.52072	0.83411	1.0341	0.81898	0.70274
Q60520;Q60520-1	Paired amphipathic helix protein Sin3a	Sin3a	4											0.26337	0.35517
Q60597;Q60597-2;Q60597-4;Q60597-3;Q6P8I7;B2RXT3;E9Q7L0;Q5SVY0;Q5SVY1	2-oxoglutarate dehydrogenase, mitochondrial	Ogdh	32	0.58075	0.53311	0.34025	0.45669	0.72679	0.94209	0.88531	1.1247	0.80471	1.1909	0.44301	0.63023	0.49109	0.56764	0.68269	0.59153	0.85307	0.995	0.80161	0.57271
Q921L6;Q8BNA5;Q60598	Src substrate cortactin	Cttn	8	0.55066	0.65617													0.72907	0.59999	0.88158	0.9425	0.81529	0.48326
Q60604;Q69Z71;Q60604-2;Q3UWV5	Adseverin	Scin	16	0.6574	0.67219	0.36616	0.53243	0.53002	0.62182					0.43369	0.66005	0.43666	0.69186	0.67496	0.42043	0.81254	0.78901	0.3698	0.28654
Q642K0;Q60605-2;Q60605;Q3TIG9;B0LAC7;Q8CI43	Myosin light polypeptide 6	Myl6	9	0.43572	0.52166	0.49678	0.58412	0.66189	0.87275	0.76048	1.1045	0.73911	0.72792	0.74423	0.74138	0.64437	0.76122	0.68714	0.62992	0.86633	0.99953	1.0137	0.73068
Q60676;F7BX26	Serine/threonine-protein phosphatase 5;Serine/threonine-protein phosphatase	Ppp5c	3											0.58831	0.54118
Q60692	Proteasome subunit beta type-6	Psmb6	6	0.46508	0.55891	0.47369	0.55389	0.5266	0.69711	0.57528	0.84663	0.65997	0.5957	0.6518	0.67072	0.53178	0.70179	0.85118	0.49719	0.85727	0.97353	0.50846	0.63719
Q61177;Q60737;Q9D0E8;Q8CD20;A2ANR6	Casein kinase II subunit alpha	Csnk2a1	8	0.48785	0.50047	0.43987	0.4232	0.63414	0.76813	0.73208	0.95712	0.60108	0.73227	0.65672	0.7135	0.56063	0.70602	0.73422	0.68309	0.81181	1.0462	0.90234	0.76185
Q60749;Q9WU01-2;Q9R226;Q9WU01	KH domain-containing, RNA-binding, signal transduction-associated protein 1	Khdrbs1	4	0.65916	0.65765	0.2625	0.32494					0.58732	2.7374					0.50131	0.78262	0.57348	0.7601	0.81926	0.95122
Q8BVD4;Q60759;Q8BV83	Glutaryl-CoA dehydrogenase, mitochondrial	Gcdh	5
Q60829;Q60829-2;Q9ERU0	Protein phosphatase 1 regulatory subunit 1B	Ppp1r1b	7	0.31978	0.47415			0.34996	0.9311	0.54448	0.69829	0.89523	0.82663	0.72542	0.71808			0.6759	0.40722			0.5401	0.76142
Q60848-2;Q60848	Lymphocyte-specific helicase	Hells	4											0.23929	0.30926
Q60930;G3UX26;D3YZT5;D3YUN8	Voltage-dependent anion-selective channel protein 2	Vdac2	12	0.53043	0.47887	0.35191	0.43987	0.71087	0.88756	0.85079	1.158	0.63742	1.0469	0.4407	0.51415	0.51916	0.52359	0.68521	0.63296	0.75034	0.8375	0.96929	0.67253
Q60932-2;Q3U6K8;Q3TIG8;Q3THL7;Q60932;F2Z471	Voltage-dependent anion-selective channel protein 1	Vdac1	13	0.49989	0.4851	0.4373	0.47223	0.62399	0.88291	0.83467	1.129	0.72764	1.0559	0.48003	0.55071	0.51352	0.63022	0.58768	0.62223	0.94439	1.0332	1.0338	0.82067
Q60972	Histone-binding protein RBBP4	Rbbp4	12	0.36189	0.48631	0.49854	0.5113	0.42292	1.1258			0.70482	0.83988	0.88201	0.60416			0.58199	0.40506	1.2938	1.4304	0.85171	0.99353
Q60I30;Q9D892;Q3U589	Inosine triphosphate pyrophosphatase	Itpa	4											0.71267	0.69856			0.81536	0.54925
Q61024;Q3TV20;Q3TIA9;D3Z0C2;D3Z028;D3YYR0	Asparagine synthetase [glutamine-hydrolyzing];Asparagine synthetase	Asns	13	0.49287	0.57371	0.45544	0.57593	0.96171	1.125	0.78227	1.0008	0.71755	0.86926	0.70424	0.35358	0.85335	0.87896	0.68066	0.47207	1.1786	0.97836	0.94437	0.87506
Q61033	Lamina-associated polypeptide 2, isoforms alpha/zeta	Tmpo	12
Q61081	Hsp90 co-chaperone Cdc37;Hsp90 co-chaperone Cdc37, N-terminally processed	Cdc37	8	0.67441	0.5456			0.59566	0.94698	0.65976	0.88729	0.91063	0.89366	0.94349	0.56125	0.78732	0.98315	0.71188	0.45266	0.9214	0.96859	0.70109	0.61925
Q61102	ATP-binding cassette sub-family B member 7, mitochondrial	Abcb7	5							1.0446	0.80903
Q61133	Glutathione S-transferase theta-2	Gstt2	6	0.56746	0.59625			0.534	1.0219					0.65777	0.71605	0.47789	0.56725	0.62073	0.60314			0.69337	0.78772
Q61171;D3Z4A4;Q5M9N9	Peroxiredoxin-2	Prdx2	9	0.39531	0.4988	0.49486	0.42641	0.4444	0.81441	0.62845	0.96927	0.77398	0.67397	0.75935	0.6981	0.49525	0.69592	0.68705	0.50298	0.87997	1.1156	0.64726	0.70171
Q61292;Q3USI2	Laminin subunit beta-2	Lamb2	28	0.11762	0.083193	0.40056	0.24932	0.24325	0.090063	0.16189	0.28481	0.11336	0.11316			0.314	0.71641	0.078543	0.11276	0.16633	0.11659	0.078499	0.20131
Q61391;Q8BNU9	Neprilysin	Mme	9					0.64182	0.54181					0.39781	1.1076			0.79842	0.47925			0.30223	0.2056
Q61425	Hydroxyacyl-coenzyme A dehydrogenase, mitochondrial	Hadh	13	0.56198	0.60027	0.43157	0.52439	0.53058	0.90226	0.76389	1.0034	0.93247	1.236	0.58131	0.61946	0.54758	0.62885	0.63185	0.54444	0.98098	1.3117	0.69157	0.65989
Q8R3C7;Q8BZY3;Q61655;Q9QY15	ATP-dependent RNA helicase DDX19A	Ddx19b;Ddx19a	5	0.54704	0.68941	0.44756	0.49226							0.59876	0.53346			0.66013	0.45349	0.80647	1.0149	0.88672	0.75849
Q61686;D3Z0U2	Chromobox protein homolog 5	Cbx5	7	0.63214	0.63676	0.53404	0.56453			0.59497	0.91743			0.73665	0.59567			0.63494	0.70634	1.0314	1.1979	0.88281	1.0623
Q61753;F6ZSB7;Q8C5X4	D-3-phosphoglycerate dehydrogenase	Phgdh	14	0.56223	0.62206	0.49493	0.5652	0.82234	1.1464	0.76151	0.98782	0.75883	0.96826	0.70508	0.5476	0.70829	0.89104	0.70755	0.5369	0.99946	1.043	0.91076	0.83922
Q61768;E9QAK5;Q3UWI9;Q8CFE7;Q6NSS5;Q05CG8;Q3TY51;Q8CHF1;P28738;O70402;Q3US62;Q05CD7;Q9CUT6;A2ARD4	Kinesin-1 heavy chain	Kif5b	14	0.65185	0.68732			0.80887	1.0716			0.66533	2.4566	0.32037	0.43452			0.79894	0.71191	1.0916	0.93432	0.82274	0.65579
Q61823	Programmed cell death protein 4	Pdcd4	12	0.45355	0.46591	0.5756	0.53536	0.35683	0.83084	0.6693	0.71309	1.1047	0.83028	0.80895	0.93144	0.31119	0.57285	0.64943	0.69785	0.96107	1.6263	1.1303	1.2681
Q61847;Q61847-2	Meprin A subunit beta	Mep1b	9	0.73002	0.55116			0.85633	0.48004					0.45745	1.3739					1.0518	0.88051	0.42166	0.241
Q922E1;Q8C1W8;Q61941;Q3TWH2;Q3TGH1;E9Q8F4;Q8C9V5;Q8BGK0;Q8C3H2;Q8C337	NAD(P) transhydrogenase, mitochondrial	Nnt	15	0.59422	0.47309	0.51313	0.47468	0.65404	1.0767	0.94124	0.98109			0.5009	0.4882	0.38828	0.64174	0.61689	0.45393	0.79025	1.3858	1.095	0.99698
Q8C671;Q62093;Q06477	Serine/arginine-rich splicing factor 2	Srsf2	4	0.56276	0.62841	0.61291	0.56995							0.77228	0.75356	0.51578	0.94296	0.73616	0.50896	1.0356	1.3345	0.91534	0.84456
Q62261;Q62261-2;Q5DTR4;Q3TZN6;Q3TTX2;Q8BQ35;Q9Z2V0;Q8R1C2;Q8C509;Q68FG2;Q3UGZ4;P70435;E9Q397;Q3UGY4;Q3UGX2;B2RX08;P15508;Q6A087	Spectrin beta chain, non-erythrocytic 1	Sptbn1	75	0.4608	0.50989	0.43479	0.49978	0.6641	0.80365	0.70477	0.91635	0.68855	0.89464	0.62837	0.66123	0.61055	0.64918	0.73911	0.56071	0.88426	0.97139	0.8265	0.79306
Q62418-3;Q62418-2;Q62418	Drebrin-like protein	Dbnl	8	0.48913	0.57254	0.50168	0.55681	0.89304	0.91981	0.72047	1.0693					0.5313	0.50465	0.82775	0.54188	0.84547	1.1466	0.83097	0.73499
Q62422	Osteoclast-stimulating factor 1	Ostf1	5											0.66916	0.89076			0.70453	0.64245	0.94645	0.956	0.82696	0.60055
Q62425	Cytochrome c oxidase subunit NDUFA4	Ndufa4	4	0.53515	0.7549													0.59734	0.57567	0.74324	1.1166	0.66113	0.70213
Q62426	Cystatin-B	Cstb	3																			0.73108	0.44731
Q8CEJ4;Q62468;F6V2H5	Villin-1	Vil1	35	0.53291	0.53944	0.39924	0.48263	0.68634	0.85479	0.83534	1.173	0.78858	0.95659	0.50769	0.68539	0.51409	0.63974	0.7525	0.58163	0.80933	0.96966	0.65596	0.50312
Q62469;Q8CB84	Integrin alpha-2	Itga2	6															0.77837	2.2585
Q62470;Q62470-2;Q62470-3	Integrin alpha-3;Integrin alpha-3 heavy chain;Integrin alpha-3 light chain	Itga3	6																			0.79889	0.69772
Q63886;J7HWK0;Q9R0A4	UDP-glucuronosyltransferase 1-1	Ugt1a1;UGT	11	0.68181	0.52979	0.25501	0.31391	0.71016	1.1021	0.99272	1.4491	0.79129	1.7937	0.32178	0.47917	0.68326	0.5003					0.76421	0.64498
Q91YS7;Q63932;Q3UPM3;M0QWN2;Q8CB46;D3Z446	Dual specificity mitogen-activated protein kinase kinase 2	Map2k2	7
Q64374	Regucalcin	Rgn	4											0.42583	0.86144	0.33452	0.46172
Q64442;Q71VF6	Sorbitol dehydrogenase	Sord	7	0.63761	0.52997	0.47076	0.46942							0.5166	0.67452			1.0823	0.43401			0.45443	0.63037
Q9DCY6;Q64471;D3Z3X5;D3Z5W7	Glutathione S-transferase theta-1	Gstt1	3
Q64511;Q8BRY5;Q3TR62;Q6PET9;F6V2E8;F6U5K2;F6XX57	DNA topoisomerase 2-beta	Top2b	21	0.83956	0.59959	0.1535	0.17671					0.69653	4.0606	0.15756	0.35184			0.7427	0.9541			0.67611	0.89109
Q64727;Q9ESQ3;Q3TEB0	Vinculin	Vcl	17	0.49674	0.60307	0.6597	0.65266	0.61159	0.87665	0.65165	1.2252	0.72732	1.0425	0.59797	0.72217	0.50277	0.70332	0.57768	0.47708	0.81987	0.94777	0.49649	0.58646
Q68FC6;Q6ZQL4	WD repeat-containing protein 43	Wdr43	3	0.58252	0.89728
Q69ZE2;Q3UD86;Q3TFC0;D3YVL0;E9PW39;P23249;D3YYR1	Putative helicase MOV-10	Mov10	3
Q69ZP4;Q8C4Y3;F6SWS9	Negative elongation factor B	Nelfb	3															0.67414	1.1597
Q6A099;Q6DFZ1;H3BLM8;Q8BY52;A0JLN9;Q8BYH5;Q3UPP2;Q6PB54		Gbf1	3
Q6A0A9;Q3V3S0;Q7TMZ0	Constitutive coactivator of PPAR-gamma-like protein 1	FAM120A	11	0.65414	0.59825	0.31994	0.35486	0.56228	1.0107			0.91422	1.1896	0.40999	0.53175			0.75182	0.64867	0.78141	0.78743	0.77505	0.72612
Q6DFW4	Nucleolar protein 58	Nop58	13	0.57468	0.62583	0.34813	0.31752	0.68703	1.0056	0.66423	0.79396	0.88935	1.9106	0.30748	0.36749	0.56602	0.61843	0.60187	0.6311	0.53265	0.80963	0.84435	0.79484
Q6DI95;Q6P2B1;Q6P2B1-2;Q3UL39;Q6P2B1-3;F6TDZ2;Q571K5	Transportin-3	Tnpo3	3
Q6GQT9	Nodal modulator 1	Nomo1	13	0.57586	0.36715	0.26813	0.35431			0.95617	1.3091			0.28532	0.43584			0.63819	0.67905	0.70774	0.90773	0.92637	0.68066
Q6GT24;Q53ZU7;Q6A0D0;O08709;D3Z0Y2;Q8BPD3;Q8BG37	Peroxiredoxin-6	Prdx6	17	0.46822	0.44937	0.44225	0.48767	0.72152	0.86993	0.74474	1.1494	0.66464	0.74563	0.75677	0.77303	0.57386	0.68681	0.7548	0.68201	0.77865	0.87902	0.67333	0.49453
Q6IRU2	Tropomyosin alpha-4 chain	Tpm4	10	0.54011	0.57824	0.47847	0.6944	0.74093	0.90358	0.86377	1.2274	0.75715	0.67065	0.73768	0.59551	0.70239	0.68889	0.75064	0.72655	0.98652	1.1165	0.83215	0.84484
Q6NS46	Protein RRP5 homolog	Pdcd11	8											0.35957	0.36384
Q6P069-2;Q6P069	Sorcin	Sri	8	0.44075	0.48498	0.44183	0.57975	0.59138	0.77689	0.74333	1.1644	0.77264	0.73508	0.5983	0.82116	0.59838	0.69112	0.76399	0.64917	0.85575	1.0188	0.84119	0.65655
Q6P2K2;Q9QYR9	Acyl-coenzyme A thioesterase 2, mitochondrial	Acot2	11	0.57455	0.59887	0.38323	0.4903	0.64448	0.77763	0.80902	1.0242	0.803	0.86387	0.47361	0.49748	0.63734	0.61657	0.64988	0.52313	0.86785	1.1173	0.68969	0.57852
Q6P4T2;Q8BYH6;Q7TMG2	U5 small nuclear ribonucleoprotein 200 kDa helicase	Snrnp200	40	0.57204	0.60199	0.37685	0.388	0.67097	1.0241	0.74433	0.78675	0.60919	1.096	0.35838	0.42876	0.53021	0.78022	0.60113	0.47773	0.70798	0.93178	0.80526	0.83552
Q6P5E4;Q8BWM7;G3UZC1;G3UZU8;G3UY35;B0LAE5;G3UYG7	UDP-glucose:glycoprotein glucosyltransferase 1	Uggt1	10			0.36426	0.46639							0.37723	0.56408			0.59156	0.49468			0.95289	0.75924
Q6P5F9;Q921J0;F6YA11;Q8BYY5;A2AKT6	Exportin-1	Xpo1	28	0.49601	0.58105	0.41039	0.40671	0.64088	0.88953	0.64841	0.79795	0.5904	0.58195	0.60809	0.5758	0.48372	0.59477	0.5737	0.44275	0.68789	0.85994	0.69351	0.66149
Q99L20;Q6P6I4;G3UX05;G3UX71;G3UYL6		Gstt3	10	0.61163	0.4654	0.40595	0.39564	0.69958	0.80606	0.86605	0.88632	0.79079	1.1968	0.49712	0.59586	0.60544	0.49122	0.7571	0.55825	0.81832	0.92587	0.94591	0.84744
Q6P8N8;Q9JHS4;F7BB92	ATP-dependent Clp protease ATP-binding subunit clpX-like, mitochondrial	Clpx	3
Q6P8Q0;Q8K0V9;E9Q6L7;Q7M0B9;F6SC55	Glutathione S-transferase	Gsta1;Gm10639	13
Q6ZPX7;Q6P9R2	Serine/threonine-protein kinase OSR1	mKIAA1101;Oxsr1	5							1.2236	1.2534			0.45957	0.56587			0.7188	0.72485	0.88026	0.97101	0.93143	0.7068
Q6PA06;E9QND8;Q6PA06-2;Q9D873;Q8C081;Q8BYP9	Atlastin-2	Atl2	3
Q6PB66;F6V2A3	Leucine-rich PPR motif-containing protein, mitochondrial	Lrpprc	49	0.54446	0.56658	0.36996	0.47006	0.58327	0.95249	0.76745	0.92943	0.81246	1.3502	0.45641	0.49404	0.48682	0.66827	0.63006	0.50285	0.84589	1.0841	0.87753	0.85181
Q6PCP0;Q9JIK5;Q3ULC7;Q9CWZ5;Q8K2L4;Q9CSR3	Nucleolar RNA helicase 2	Ddx21	26	0.76525	0.74696	0.14425	0.18071	0.87685	1.3339	0.85365	0.92903	0.6634	3.6817	0.17888	0.33659	0.52908	0.47562	0.85227	0.8244	0.67409	0.5787	0.83941	0.6694
Q6PDI5-2;Q6PDI5;A2ALV7;A2ALV6;Q8C9Q5;A2ALW1;A2ALV8;A2ALV9;Q8C2Z1	Proteasome-associated protein ECM29 homolog	Ecm29;AI314180	16	0.64817	0.44029	0.33706	0.39988			1.3306	1.7247			0.32157	0.54684			0.72036	0.69267			0.90698	0.75005
Q6PE01	U5 small nuclear ribonucleoprotein 40 kDa protein	Snrnp40	3
Q6PF96;Q921G7	Electron transfer flavoprotein-ubiquinone oxidoreductase, mitochondrial	Etfdh	15	0.44011	0.42815	0.35882	0.37727	0.57399	1.1517	0.72523	1.1026	0.75338	1.0906	0.45403	0.62892			0.46762	0.57174	0.6426	1.2641	0.84887	0.76942
Q6PGB6-2;Q6PGB6;Q6PGB6-4;Q6PGB6-3;Q6PGB6-5	N-alpha-acetyltransferase 50	Naa50	5			0.37594	0.36095							0.42513	0.69899
Q6URW6;K3W4R2;Q6URW6-2;Q6URW6-3;Q7TQH2;D3Z5V8	Myosin-14	Myh14	77	0.63288	0.55658	0.33203	0.43954	0.94651	0.90806	0.92233	1.2344	0.62997	1.233	0.40617	0.61692	0.72594	0.55313	0.8251	0.92469	0.75542	0.7753	0.86967	0.56134
Q6ZQ38;Q3UMI9;D3YWC5	Cullin-associated NEDD8-dissociated protein 1	Cand1	25	0.50994	0.5205	0.41526	0.39309	0.59719	0.84413	0.58937	0.75461	0.70067	0.81399	0.73795	0.65867	0.61046	0.6774	0.73771	0.46488	0.81876	1.0086	0.61268	0.68701
Q80X48;Q6ZQ45;Q99P88;Q3UL43;Q8BUA6;Q8BKJ0;Q8BLM6;Q8BLF5;Q3USP6	Nuclear pore complex protein Nup155	Nup155	14	0.50691	0.40921	0.38048	0.39847			0.68268	0.8316			0.61945	0.49451	0.53737	0.5991	0.59083	0.49489	0.74264	0.91508	0.8821	0.70942
Q6ZQI3;D3Z1M3	Malectin	Mlec	6	0.68223	0.58003	0.6774	0.41893					1.0022	2.3585	0.21038	0.35194			0.6061	0.75635			0.93029	1.1035
Q6ZQM8;D3YZ96;D3YZE6;D3Z7G0;Q76K67;Q6XL48;B2RT14;Q6XL43;Q5FW80;E9PXN7;D3Z748;Q8R0P3;Q6XL46;Q6NSR5;K9J7B2;Q64435;P70691;G3UZC9;D6RH94;B7ZP03	UDP-glucuronosyltransferase 1-7C	Ugt1a7c	15	0.68323	0.48733	0.24268	0.28594	0.80961	1.0096	1.2047	1.5047	0.81819	2.0015	0.22769	0.44404	0.50044	0.41674	0.76707	0.74623	0.65681	0.90698	0.85408	0.60339
Q6ZWM4	U6 snRNA-associated Sm-like protein LSm8	Lsm8	3		0.83309	0.6838	0.79881	1.0862	0.87389	1.1749	0.82206					0.7403	0.77008
Q6ZWN5;F7CJS8;D3YWH9;Q96EC0;Q9CXW7;D3Z673;D3YUV6	40S ribosomal protein S9	Rps9	13	0.71236	0.73291	0.30506	0.39665	0.67795	1.0491	0.72354	0.94362	0.65428	0.94681	0.3378	0.45735	0.55181	0.60895	0.85205	0.62135	0.66127	0.82509	0.72056	0.6096
Q6ZWV7;G3UWD7;F6XS56;F6YXU0;Q3UJ88;Q3U1U4	60S ribosomal protein L35	Rpl35;Gm10269	5	0.77375	0.81684			0.74244	1.2392	0.762	0.95929			0.15638	0.36412	0.54771	0.52936	1.243	0.97722	0.54345	0.76221	0.58615	0.60671
Q6ZWX6;Q9CV24	Eukaryotic translation initiation factor 2 subunit 1	Eif2s1	15	0.62722	0.63931	0.3025	0.39414	0.67916	0.97744	0.75843	0.97834	0.66637	1.7418	0.47566	0.55734	0.69793	0.76789	0.79597	0.56532	0.87235	0.97272	0.77953	0.67923
Q6ZWZ6;P63323;Q497F4	40S ribosomal protein S12	Rps12	8	0.55028	0.69842	0.49712	0.58392	0.62998	0.82337	0.6955	1.0968	0.81111	0.74408	0.75478	0.71266	0.58706	0.7795	0.76918	0.54443	0.95283	1.081	0.81717	0.76088
Q76MZ3;Q8C2E1;Q7TMX2;G3UWL2;H3BLQ0;H3BK50	Serine/threonine-protein phosphatase 2A 65 kDa regulatory subunit A alpha isoform	Ppp2r1a	23	0.52703	0.62746	0.47053	0.5281	0.74468	0.96232	0.82301	1.0829	0.83853	0.80713	0.64337	0.67575	0.56265	0.67902	0.67538	0.53073	0.80296	1.0149	0.80629	0.70371
Q9CZB4;Q78IK4;B1AV14	MICOS complex subunit Mic27	Apool	4					0.58522	1.2009					0.53681	0.7404
Q7M739;F6ZDS4;Q3V1L5;Q32P08;Q3TZB5;Q8BU18;Q05CS8;Q8BK71;Q3UVR0;Q8K2T9;F6RX08	Nucleoprotein TPR	Tpr	24	0.63806	0.44761	0.37189	0.3712	0.46092	0.76953	0.64547	0.8964			0.46854	0.45988	0.57412	0.59114	0.56005	0.49783	0.85063	1.0509	0.7249	0.68317
Q7TMB8-2;Q7TMB8;Q5SQX6;F6QD74;Q810V4;Q6PGK0;G3UZI5;Q8C8R2;E9PZS0	Cytoplasmic FMR1-interacting protein 1;Cytoplasmic FMR1-interacting protein 2	Cyfip1;Cyfip2	8			0.34449	0.40376							0.35804	0.5135			0.64009	0.66245			0.77238	0.74965
Q7TMH5;Q9D1P0;F7CXG9;Q05CB9;G5E909	39S ribosomal protein L13, mitochondrial	Mrpl13	4																			0.79461	0.70255
Q8K5D8;Q99PC9;Q91V89;Q7TNL5;Q6ZQK4;Q60996-2;Q60996-3;Q60996-4;Q60996		ppp2r5d;Ppp2r5d	6											0.26202	0.43029
Q7TNV0;Q9CVL7;Q3U4W4;E9Q8Y1;D3YVJ6;Q3UR53	Protein DEK	Dek	9	0.57368	0.54935	0.41865	0.36193	0.65478	0.90068	0.73715	0.84715			0.36386	0.40787	0.60564	0.64794	0.65464	0.5339			0.95999	0.88677
Q7TPW6;Q9Z2Z6	Mitochondrial carnitine/acylcarnitine carrier protein	Slc25a20	5					1.3567	2.3844
Q7TQI3;D3YWF6;D3Z7K0	Ubiquitin thioesterase OTUB1	Otub1	11	0.54442	0.53607	0.55137	0.51829	0.73672	0.93194	0.73089	0.8855	0.81667	0.82398	0.70792	0.68795	0.50138	0.69581	0.85839	0.5585	0.85352	1.0764	0.75709	0.68001
Q7TSV4	Phosphoglucomutase-2	Pgm2	13	0.52118	0.6093	0.46019	0.60196	0.68756	0.87812	0.7115	0.99797	0.85879	0.95775	0.67413	0.83853			0.8325	0.7402	0.83264	0.9986	0.64615	0.63303
Q7TSZ3;Q8BMJ2;Q6ZPT2;Q99JK2;Q9CQM4	Leucine--tRNA ligase, cytoplasmic	Lars	27	0.64838	0.606	0.24772	0.30572	0.71713	1.1274	0.79176	0.95042	0.51865	1.8245	0.26846	0.38612	0.66627	0.50933	0.71666	0.64122	0.65779	0.64086	0.80738	0.68604
Q80SU7;L7N451	Interferon-induced very large GTPase 1	Gvin1	15	0.66502	0.51299	0.23766	0.3843	0.35913	0.68862					0.32864	0.36827			0.69897	0.45374			1.0189	1.0302
Q80SW1	Putative adenosylhomocysteinase 2	Ahcyl1	11	0.66688	0.68472	0.44145	0.58283	0.81192	0.84042	1.0209	0.80477	0.7351	0.76976	0.56195	0.72383	0.63577	0.58404	0.70588	0.63424	0.95046	0.9583	0.74143	0.67146
Q80T06;E9QN08;Q91VK2;P57776;P57776-3;D3YUQ9;D3YY68;D3YZT9;Q8BW50	Elongation factor 1-delta	Eef1d	11	0.48663	0.63182	0.50147	0.51922	0.63031	0.81887	0.63914	0.90663	0.82942	0.73365	0.79781	0.76704	0.59412	0.86601	0.82573	0.52103	0.90099	1.0376	0.7522	0.71095
Q80TU6;Q52KR6;B8JJ92;Q7TSL7;B8JJ91;F6RJ39;Q9JIX8-3;Q9JIX8-2;Q9JIX8-4;Q9JIX8;Q05D19;Q3UXT9;F6Q8C0	Apoptotic chromatin condensation inducer in the nucleus	Acin1	5					0.9409	1.005					0.59908	0.55072			0.76826	0.44428
Q80U72;Q80U72-4;Q80U72-2;Q80U72-3;Q6P9N3;F6RIN9;Q571M3;Q80VQ1-3;Q80VQ1	Protein scribble homolog	Scrib	3											0.56272	0.56225
Q80UL3;Q9R0N0;Q9CXZ9	Galactokinase	Galk1	10	0.46592	0.463	0.55685	0.48054	0.66177	1.1235	0.66094	0.97146	0.40136	0.5691	0.77996	0.61254	0.45659	0.6456	0.57779	0.55825	0.83589	1.1014	1.0294	1.0582
Q80UU9	Membrane-associated progesterone receptor component 2	Pgrmc2	5	0.72016	0.56664	0.25523	0.2991			1.003	1.411	0.69849	2.1707	0.25434	0.43256	0.59295	0.44716	0.75689	0.74275	0.68768	0.88673	0.70449	0.78566
Q80VD1;Q8CAB7	Protein FAM98B	Fam98b	3
Q80W94	2-acylglycerol O-acyltransferase 2	Mogat2	8	0.67858	0.52078			1.6487	1.2647					0.25034	0.46358			0.79296	0.56258	0.68624	0.8195	0.6887	0.35977
Q80WQ2;Q8K279;Q8C907;Q8CCX6	Protein VAC14 homolog	Vac14	3											0.81806	0.63852							0.73109	0.7314
Q80X85	28S ribosomal protein S7, mitochondrial	Mrps7	4			0.39402	0.53627							0.47678	0.49394							0.89779	0.79691
Q80X90;Q3T9V9;D3YW87;D3Z576;Q8VHX6-2;Q8VHX6;Q3UXJ8	Filamin-B	Flnb	88	0.54696	0.49717	0.35071	0.51706	0.90712	0.73893	0.83449	1.3524	0.58892	0.73182	0.61676	0.81708	0.6552	0.56527	0.79248	0.80051	0.75764	0.73175	0.8157	0.50899
Q80XL6;D3YTQ5;Q7TNH5;F6U473	Acyl-CoA dehydrogenase family member 11	Acad11	8	0.70622	0.62181	0.3059	0.36381	0.72131	1.182	1.0484	1.5513	0.94672	1.6002	0.423	0.49785	0.58644	0.45391					0.66298	0.67121
Q80XN0;D3Z2Y8;A1E283	D-beta-hydroxybutyrate dehydrogenase, mitochondrial	Bdh1	15	0.51249	0.52903	0.47071	0.46496	0.57382	1.1496	0.66611	0.93751	0.74906	1.402	0.59326	0.55589	0.4813	0.76977	0.52801	0.54169	0.87725	1.2252	0.83723	0.89094
Q80Y09;Q9WU78;Q9WU78-3;Q6ZPS9;Q9WU78-2	Programmed cell death 6-interacting protein	Pdcd6ip	21	0.53673	0.48876	0.49161	0.42968	0.84508	0.77735	0.83055	1.0504	0.66368	0.89824	0.65384	0.81237	0.59411	0.60812	0.76552	0.58449	0.81026	0.92467	0.68561	0.53457
Q8K2U5;Q80YG4;Q8VHE0	Translocation protein SEC63 homolog	Sec63	6											0.15079	0.33397
Q80Z19;Q8CIA2;Q0P622;Q0P623;Q17S18;O88711;Q9WVG0;F6QGV1;Q9R1L0	Mucin-2	Muc2	18	0.46727	0.50738	0.43536	0.57616			0.80234	0.88095			0.44759	0.70792			0.42776	0.38686
Q80ZI4;Q8BK72;Q6A096	28S ribosomal protein S27, mitochondrial	Mrps27	3			0.43732	0.45744
Q80ZZ0;Q8K1X5;Q9WVK4;Q3T9A1;Q3TUW9;Q3TGS1;Q3TIT3;Q3TCK3;Q9QXY6;Q8R0V6;Q8BH64	EH domain-containing protein 1	Ehd1	13			0.49831	0.34323	0.89923	0.84489	0.80729	0.94604	0.63147	1.1682	0.40454	0.52828			0.81671	0.63788	0.70332	0.81978	0.77807	0.47465
Q8BFW7;Q8BFW7-4;Q8BFW7-3;Q8BFW7-2;Q8BFW7-5	Lipoma-preferred partner homolog	Lpp	4	0.4027	0.44099
Q8BFY6	Peflin	Pef1	4											0.81288	0.81902							0.8909	0.61135
Q8BFY9-2;Q8BFY9;Q3TKD0;J3QMX2;Q3TQW0;Q3TS78;Q3U1S0	Transportin-1	Tnpo1	12			0.56144	0.44372							0.6544	0.65009	0.50854	0.66314	0.82707	0.54125	0.91276	0.88037	0.80371	0.82564
Q8BFZ3	Beta-actin-like protein 2	Actbl2	9															0.68484	0.5853	0.90333	0.99522	0.69528	0.58412
Q8BFZ9;E9PUH5	Erlin-2	Erlin2	8	0.54164	0.41997	0.20088	0.29148	0.58281	0.74582	0.98581	1.3408	0.54989	1.4811	0.28479	0.45813	0.42226	0.43621	0.57329	0.70194			0.9588	0.80196
Q8BGH2	Sorting and assembly machinery component 50 homolog	Samm50	5					0.42588	0.61334	0.542	1.0888			0.33966	0.40676
Q8BGS2;Q8BGS2-2	BolA-like protein 2	Bola2	3
Q8BH59	Calcium-binding mitochondrial carrier protein Aralar1	Slc25a12	4
Q8BH78;Q8K3G7;Q8BHF5;Q99P72;Q78NS1;Q99P72-1;Q99P72-3	Reticulon;Reticulon-4	Rtn4	5	0.58655	0.60932	0.27954	0.39798			0.95648	1.1454			0.33953	0.33657					0.66212	0.81555	1.0681	0.64838
Q8BH80;Q9QY76;Q3TA54;Q3TU78	Vesicle-associated membrane protein-associated protein B	Vapb	4
Q8BH95;F6T930;Q8BU95	Enoyl-CoA hydratase, mitochondrial	Echs1	10	0.50708	0.5148	0.42987	0.50277	0.50842	0.84612	0.75888	1.0099	0.59503	0.8589	0.6307	0.639	0.51974	0.61217	0.57505	0.64078	0.818	0.92213	1.0135	0.91366
Q8BHB9	Chloride intracellular channel protein 6	Clic6	4	0.50776	0.41988
Q8BHN3;A1A4T2;Q8BHN3-2;Q3UE86;Q8BHN3-3	Neutral alpha-glucosidase AB	Ganab	37	0.56789	0.54141	0.40518	0.43736	0.66491	0.82801	0.81989	1.0422	0.72365	0.97802	0.44971	0.57814	0.54217	0.58583	0.65246	0.53172	0.86279	0.98713	0.90543	0.74503
Q8BIJ6;Q8R2M5;Q810V2;E9PWN2;Q8BIL6;E9PWN3	Isoleucine--tRNA ligase, mitochondrial	Iars2	9					0.51249	0.77712	0.74099	0.87238			0.58987	0.55736			0.54733	0.51724			0.98328	1.0152
Q8BIL5-2;Q8BIL5;Q8BJ23	Protein Hook homolog 1	Hook1	4
Q8BJ03-2;Q8BJ03	Cytochrome c oxidase assembly protein COX15 homolog	Cox15	3
Q8BJ64;Q8BIU1;Q8BY20	Choline dehydrogenase, mitochondrial	Chdh	10	0.65363	0.58202	0.32489	0.43009	0.56453	1.0163	0.90423	1.2007			0.40098	0.51024	0.33436	0.58801	0.62665	0.50691	0.84875	1.2232	0.89286	1.1331
Q8BJ71;Q3TFC8;Q8BJ71-2	Nuclear pore complex protein Nup93	Nup93	13			0.37043	0.43543			0.67116	0.68498	0.92233	0.71938	0.61134	0.59998			0.62366	0.48699	0.72649	0.92446	0.84864	0.70655
Q8BJW6;Q8BJW6-2;D3YZZ6;D6RFN2;D6RGA6	Eukaryotic translation initiation factor 2A;Eukaryotic translation initiation factor 2A, N-terminally processed	Eif2a	9			0.26224	0.30588					0.83038	1.4562	0.28713	0.435			0.89895	0.4424	0.81125	0.72254
Q8BJY1;Q921U5;F7BA91	26S proteasome non-ATPase regulatory subunit 5	Psmd5	8			0.53689	0.46077							0.75944	0.75152	0.51337	0.69012	0.7593	0.5556	0.87041	1.0949	0.8122	0.81014
Q8BJZ4	28S ribosomal protein S35, mitochondrial	Mrps35	3											0.42445	0.42085
Q8BK48;Q149K3;Q08ED5	Pyrethroid hydrolase Ces2e	Ces2e	15	0.68185	0.60166	0.38101	0.52874	0.59188	0.75374	1.0641	1.371	0.71648	0.91184	0.4195	0.66329	0.49728	0.47095	0.68448	0.55889	0.90762	1.0929	0.66698	0.58023
Q8BK67;A2AWQ2	Protein RCC2	Rcc2	15	0.54942	0.61439	0.44807	0.37187	0.65536	1.1806	0.62684	0.925	1.1208	2.1483	0.40213	0.52736	0.58643	0.79952	0.69163	0.58385	0.94511	0.94105	0.85299	1.0372
Q8BKC5;Q8BKC5-2;Q3TT04;Q7TN23;Q6NZC1;Q9CYG6;A3KMD2;Q8BIV3	Importin-5	Ipo5	30	0.62927	0.7087	0.44867	0.48898	0.76623	0.93349	0.75551	0.86448	0.83792	0.88031	0.6807	0.60528	0.59508	0.84659	0.8506	0.48714	0.90294	1.0303	0.72202	0.68557
Q8BLN5	Lanosterol synthase	Lss	13	0.62979	0.7042	0.36157	0.37955	0.69752	1.4299	1.1894	1.9952	0.4278	1.2967	0.55414	0.4635	0.59656	2.3053	0.7166	0.78589	0.83753	1.2616	0.87678	0.7139
Q8BMA6;A2AAN2;Q8K258	Signal recognition particle subunit SRP68	Srp68	6	0.51237	0.51101	0.52792	0.40978							0.44882	0.48897							0.98632	0.73673
Q8BMD8;Q8R225	Calcium-binding mitochondrial carrier protein SCaMC-1	Slc25a24	9	0.53905	0.38216	0.25363	0.36481	0.87519	0.81147	0.97591	1.4224	0.58986	1.2988	0.43406	0.69709			0.71921	0.70628	0.7992	0.83036	0.90095	0.44452
Q8BMF4;Q99LL2	Dihydrolipoyllysine-residue acetyltransferase component of pyruvate dehydrogenase complex, mitochondrial	Dlat	12	0.48373	0.49128	0.38639	0.46024	0.66579	0.77948	0.77602	0.90211	0.62054	0.79715	0.53526	0.54796	0.52462	0.6987	0.65315	0.57267	0.91071	0.98136	0.94457	0.69976
Q8BU21;Q8BML9;D3Z158;Q3TIN2;Q3TN94;Q8R1V9;F6TDS3		Qars	26	0.5205	0.48128	0.28224	0.29692	0.61608	0.95166	0.63406	0.85779	0.52255	1.518	0.31681	0.43644	0.57112	0.54545	0.57521	0.5771	0.6142	0.65322	0.67148	0.57261
Q8BMS1;Q3TB39	Trifunctional enzyme subunit alpha, mitochondrial;Long-chain enoyl-CoA hydratase;Long chain 3-hydroxyacyl-CoA dehydrogenase	Hadha	28	0.56666	0.50258	0.38747	0.41642	0.63349	0.99485	0.78673	1.1135	0.7999	1.3433	0.42447	0.53999	0.4835	0.57385	0.61795	0.6114	0.79334	1.0962	0.72009	0.65981
Q8BP40	Lysophosphatidic acid phosphatase type 6	Acp6	3
Q8BP47	Asparagine--tRNA ligase, cytoplasmic	Nars	15	0.64229	0.57078	0.30633	0.43117	0.93534	1.0218	0.95993	1.1593	0.63339	1.273	0.51194	0.49167	0.74683	0.65813	0.83762	0.59406	0.84158	0.93695	0.94061	0.80363
Q8BRF7-3;Q8BRF7;Q6ZQ26;Q8BRF7-2	Sec1 family domain-containing protein 1	Scfd1	5											0.41146	0.50959							0.63608	0.64825
Q8BT60;Q3UJS6;B7ZCP8;Q5DTH0;Q8BIJ1;Q8QZU9;Q05D94;Q9D6C8;Q3TVB2;Q3UYN2;P59108;Q9Z140;Q8BLR2;Q0VE82;Q9DC53;Q8JZW4	Copine-3	Cpne3	9	0.54882	0.55413	0.36932	0.46135	0.81907	0.82835	0.90074	0.96598	0.64859	0.90426	0.62302	0.66114	0.76464	0.58639	0.87194	0.58408	0.85339	0.90332	0.89037	0.65279
Q8BTI8-3;Q8BTI8;Q8BTI8-2;Q05CY4;Q05BN4	Serine/arginine repetitive matrix protein 2	Srrm2	10	0.47272	0.53692	0.41616	0.47413	0.54648	0.7248			0.91795	0.70845	0.69681	0.67455			0.81176	0.57153
Q8BTX6;Q9CZU3;Q91YT4;Q6ZQK1;Q8BVI7;Q8BVK1	Superkiller viralicidic activity 2-like 2	Skiv2l2;mKIAA0052	7											0.29344	0.30011
Q8BTZ7	Mannose-1-phosphate guanyltransferase beta	Gmppb	6			0.50844	0.55264							0.61656	0.64857
Q8BU20;Q9CQH3;D3Z568;F6Y6V5;D3YX99;D3Z6W9	NADH dehydrogenase [ubiquinone] 1 beta subcomplex subunit 5, mitochondrial	Ndufb5	3
Q8BU30;Q3UWS7;Q99LT1;E9Q866;G8DYL3;G8DYH0;G8DYE4;F6Q6R1;G8DYK7;G8DYH7;G8DYK0	Isoleucine--tRNA ligase, cytoplasmic	Iars	32	0.5958	0.54576	0.28676	0.34975	0.75631	0.9277	0.7592	0.79851	0.46291	1.1255	0.36207	0.39784	0.56829	0.52662	0.63296	0.51989	0.69243	0.68247	0.72375	0.63301
Q8BU33;Q8BU33-3;Q8BU33-2	Acetolactate synthase-like protein	Ilvbl	3											0.56893	0.79721
Q8BVI4;D3YWR7;D3Z1A1;D3Z099	Dihydropteridine reductase	Qdpr	7	0.40747	0.55443	0.45306	0.56572	0.42392	0.82545	0.62052	1.0482	0.70482	0.99737	0.66788	0.62502	0.51036	0.81765	0.76326	0.57834	0.89878	1.328	0.63033	0.72197
Q8BVQ5	Protein phosphatase methylesterase 1	Ppme1	3											0.36912	0.66539
Q8BW75;E9Q3X6;E9PVL9	Amine oxidase [flavin-containing] B	Maob	16	0.62756	0.45058	0.29248	0.33656	0.72545	0.80918	1.0039	0.94403	0.99103	1.4898	0.26542	0.52441	0.48911	0.41656	0.75042	0.54127	0.79568	1.1059	0.74498	0.49831
Q8BWM0	Prostaglandin E synthase 2;Prostaglandin E synthase 2 truncated form	Ptges2	4											0.55624	0.57411
Q8BWQ1	UDP-glucuronosyltransferase 2A3	Ugt2a3	4	0.57046	0.28716
Q8BWT1;Q3UKH3	3-ketoacyl-CoA thiolase, mitochondrial	Acaa2	20	0.51787	0.49075	0.41669	0.47605	0.56446	0.86813	0.77906	1.1422	0.77641	1.0547	0.5625	0.65809	0.47463	0.59168	0.6428	0.60399	0.93491	1.0166	0.83406	0.64653
Q8BX80;F7CXI4;Q3TAJ0;E9Q017	Cytosolic endo-beta-N-acetylglucosaminidase	Engase	8	0.58316	0.5982			0.5889	1.2033	0.74135	0.87825			0.49076	0.49389			0.50497	0.47418			0.8746	0.97022
Q8BYA0;F6UI15;B1ATU0	Tubulin-specific chaperone D	Tbcd	3
Q8C0D5;D3Z1V3	Elongation factor Tu GTP-binding domain-containing protein 1	Eftud1	7											0.38812	0.51773							1.3905	0.64743
Q8C0Z1;F6SQM4;D3Z6P3	Protein ITFG3	Itfg3	5	0.49882	0.44448			0.59759	0.78435	0.79018	0.94005	0.85376	0.85056					0.819	0.50838	0.71479	0.86133
Q91YK1;Q8C140;Q9QXX4	Calcium-binding mitochondrial carrier protein Aralar2	Slc25a13	6	0.62645	0.56978	0.35732	0.43531			0.93612	1.0347	0.68362	1.0762	0.58763	0.4534			0.51342	0.51498			1.0883	0.8179
Q8C196;Q561M8	Carbamoyl-phosphate synthase [ammonia], mitochondrial	Cps1	70	0.45176	0.54453	0.62344	0.54471	0.36393	1.3776	0.48361	0.89203	0.93702	1.1907	0.67207	0.43825	0.41781	0.91153	0.36443	0.40468	0.98248	1.6291	0.86968	1.3828
Q8C1A5;Q99LK5	Thimet oligopeptidase	Thop1	7			0.51315	0.56888							0.67007	0.79475			0.55634	0.51615			0.66195	0.61185
Q8C1B7-3;Q8C1B7-2;Q8C1B7;B7ZC46;B1AQY9;B1AQZ0;Q8CHH9;Q8CHH9-2;A2A3W1	Septin-11	2011-09-01	8							0.75327	1.0765	1.045	1.437	0.72986	0.64682			0.78827	0.6334	1.2879	1.198	0.76636	0.70142
Q8C1L7;Q9CQR2	40S ribosomal protein S21	mCG_6739;Rps21	4	0.71155	1.0494	0.4395	0.51899	0.67425	0.9352	0.66332	0.9357	0.82422	0.78656	0.74225	0.75919	0.63517	0.8525	0.85793	0.45553	0.93614	1.077	0.68389	0.68248
Q8C2D1;Q9D094;Q8VDX8;Q3UDH1;Q3U890;Q61035	Histidine--tRNA ligase, cytoplasmic	Hars	9	0.8206	0.64878	0.59696	0.51553	0.92398	0.83288	0.9939	1.1043	1.0013	1.1539	0.54224	0.72312	0.69276	0.77894	1.0744	0.53198	0.87482	1.1321	0.82086	0.79749
Q8C605;Q9WUA3;Q9WUA3-2;Q9D255;Q8C8E8;D3YUA3;F6YL81	6-phosphofructokinase;ATP-dependent 6-phosphofructokinase, platelet type	Pfkp	22	0.66963	0.64649	0.3597	0.48645	0.94151	1.2152	1.0197	1.3081	0.55862	1.774	0.38403	0.34756	0.79898	0.54207	0.77412	0.74311	0.74955	0.84337	0.88827	0.65802
Q8C7X2-2;A1L2Z3;Q8C7X2;Q8C7X2-3	ER membrane protein complex subunit 1	Emc1	4											0.22534	0.36176
Q8C845;Q9D8Y0;Q9D4J1	EF-hand domain-containing protein D2	Efhd2	7											0.59705	0.6571					0.77306	0.80059	0.52446	0.43391
Q8C9V6;Q8R0J2;Q9R0Q9;E9PVP3;Q5F2B1;F6XX36;F6ZGG4	Mannose-P-dolichol utilization defect 1 protein	Mpdu1	3
Q8CAY6;G3XA25;Q8R4V3;Q80X81;F2Z459	Acetyl-CoA acetyltransferase, cytosolic	Acat2;Acat3	10	0.58183	0.66781	0.53051	0.68512	0.71142	1.0091	0.76119	1.0498	0.79628	0.93497	0.81345	0.65771	0.65507	0.6966	0.86173	0.57579	0.96901	1.0716	0.67159	0.6835
Q8CC86	Nicotinate phosphoribosyltransferase	Naprt	3
Q8CC88-2;Q8CC88;Q9DBH4;Q3U2P5	von Willebrand factor A domain-containing protein 8	Vwa8	4
Q9QXX5;Q9QXI6;Q8CCA7;Q8C3K6;O70122;Q8BIM1;B7ZNY6;Q9ET36;Q2VPB3;A0PJT9;Q91ZP4;Q3UNC8;Q3V0B7;E9QAB5	Sodium/glucose cotransporter 1	Slc5a1	6			0.52453	0.67156	1.0282	0.86601	1.3032	1.692			0.3961	0.54024	0.61041	0.42634	0.96423	0.45476			0.45325	0.3024
Q8CCF0-2;Q8CCF0-3;Q8CCF0;Q8CCF0-5;Q8CCF0-4	U4/U6 small nuclear ribonucleoprotein Prp31	Prpf31	3																			1.0926	0.98952
Q8CCJ3-1;Q8CCJ3	E3 UFM1-protein ligase 1	Ufl1	3
Q8CCX9;Q9JKF7	39S ribosomal protein L39, mitochondrial	Mrpl39	4
Q8CD10	Calcium uptake protein 2, mitochondrial	Micu2	3
Q8CEW9;Q923D4	Splicing factor 3B subunit 5	Sf3b5	3															0.71894	0.61437
Q8CFI7;B2WTN8	DNA-directed RNA polymerase II subunit RPB2	Polr2b	3
Q8CG76	Aflatoxin B1 aldehyde reductase member 2	Akr7a2	10	0.56178	0.61509	0.51823	0.60627	0.5199	0.99804	0.69216	1.0125	0.76762	1.03	0.61447	0.63164	0.43736	0.71101	0.64921	0.53453	0.78361	1.508	0.86078	0.84146
Q8CGY8-2;Q8CGY8;Q80XU6;Q8C676;Q3TQV0	UDP-N-acetylglucosamine--peptide N-acetylglucosaminyltransferase 110 kDa subunit	Ogt	9											0.69926	0.52728	0.69306	0.82683	0.75268	0.56959	0.83218	1.0303	0.80982	0.75225
Q8CH18-3;Q8CH18	Cell division cycle and apoptosis regulator protein 1	Ccar1	5															0.65343	0.52607
Q8CHP8;Q9CVY8;Q5XK18;Q3MI13	Phosphoglycolate phosphatase	Pgp	8	0.67723	0.69048	0.54607	0.51333	0.70938	0.81323	0.84831	0.82762	0.92375	0.91113	0.73661	0.67022	0.74409	0.60678	1.0556	0.43168	1.1507	0.81593	0.58723	0.65591
Q8CIG8;F6QQQ6	Protein arginine N-methyltransferase 5	Prmt5	7	0.50821	0.47902	0.522	0.4825							0.80437	0.77226			0.85578	0.73136			0.96462	0.74332
Q8CIJ3;Q8JZQ9	Eukaryotic translation initiation factor 3 subunit B	Eif3b	26	0.52604	0.61515	0.3982	0.48453	0.64848	0.96525	0.76413	0.96551	0.75051	0.89771	0.651	0.67317	0.53284	0.79701	0.77908	0.5169	0.82241	1.0316	0.73308	0.68348
Q8CIM7;Q9JKY7;Q91W87	Cytochrome P450 2D26	Cyp2d26	5	0.829	0.85864									0.3099	0.37726
Q8CIN4;Q811J8;Q5DTJ2;Q8BGF1;Q8BVX1;Q8K0Z3;A3KGC3;A3KGC4;A3KGC5;B1GX80;B1GX81;Q61036-2;Q61036	Serine/threonine-protein kinase PAK 2;PAK-2p27;PAK-2p34	Pak2	6	0.43838	0.51508									0.75426	0.7616			0.63616	0.52224	0.86342	1.1811	1.0567	0.70365
Q8JZN5;F6TBZ5;F6W0S5;Q9CZC5;Q8BTY0	Acyl-CoA dehydrogenase family member 9, mitochondrial	Acad9	12	0.64183	0.59129									0.35072	0.57299	0.57287	0.60152	0.43665	0.58432	0.73901	1.1347	0.87483	0.9532
Q8JZR2;F7D232;Q8BPE7;Q5ND50;Q920I1;Q91VM1;Q5ND51;Q64010-2;Q64010	Adapter molecule crk	Crk	4											0.59487	0.77703
Q8JZU2;Q3TDH6;F6VVY4		Slc25a1	6	0.64409	0.53709	0.50792	0.47365	0.6499	1.1143	0.86121	1.0479	0.66248	1.0926	0.4635	0.45558	0.44546	0.5518	0.55721	0.60934	0.91885	1.2303	0.96945	0.9274
Q8K0C4;Q9CW87	Lanosterol 14-alpha demethylase	Cyp51a1	19	0.6884	0.74401	0.23983	0.30917	1.0145	1.6324	1.0312	0.95162	0.60667	2.724	0.24112	0.23763	0.78191	0.45152	0.74599	0.60197	0.68795	0.65046	0.8641	0.75696
Q8K0C5	Zymogen granule membrane protein 16	Zg16	5	0.57902	0.6388	0.23018	0.43535	0.33003	0.94075					0.20899	0.65264	0.23858	0.59864	0.4654	0.43494
Q8K0C9;J3QMC6	GDP-mannose 4,6 dehydratase	Gmds	15	0.52518	0.62813	0.44374	0.53085	0.62481	0.98114	0.78246	1.0572	0.80817	1.0403	0.54578	0.64512	0.47538	0.66537	0.75327	0.55431	0.87828	1.0725	0.79093	0.78753
Q8K0D5;E0CXN8	Elongation factor G, mitochondrial	Gfm1	6	0.66182	0.54571	0.41531	0.43544	0.85478	1.0184	0.90882	0.8833			0.4332	0.75107					0.90969	0.9068
Q8K157;Q3TZ44;Q3TSZ4	Aldose 1-epimerase	Galm	6	0.56928	0.60201	0.48383	0.54783					0.79116	0.99356	0.72452	0.76638			0.80723	0.3854			0.46333	0.44713
Q8K1M3;P12367;Q3V2X9;H3BK84;P31324;Q9CYV3	cAMP-dependent protein kinase type II-alpha regulatory subunit	Prkar2a	11	0.42644	0.4654	0.52318	0.45516	0.79982	0.89364					0.69051	0.61842			0.59975	0.57313	0.83619	0.87253	0.95649	0.71232
Q8K1Z0;F6SFF5	Ubiquinone biosynthesis protein COQ9, mitochondrial	Coq9	4	0.50038	0.43593																	0.75282	0.56691
Q8K224;E9Q498;A2BH46	N-acetyltransferase 10	Nat10	8			0.24539	0.3602							0.47933	0.56444			0.72709	0.59216			0.84982	0.98188
Q8K239;Q9CZR8;Q3TA37;Q80UT3;Q8VDE3;Q9CX33;D3Z4M7	Elongation factor Ts;Elongation factor Ts, mitochondrial	Tsfm	8							0.71006	0.84425			0.56588	0.61288			0.64698	0.58514	0.83656	1.1076	0.96041	0.83868
Q8K2B3;Q6IWE1	Succinate dehydrogenase [ubiquinone] flavoprotein subunit, mitochondrial	Sdha	27	0.52834	0.54281	0.42862	0.51722	0.61121	0.98362	0.80798	1.0379	0.71892	1.0641	0.55362	0.55861	0.50425	0.61346	0.61116	0.55737	0.94688	1.1186	1.0076	0.83633
Q8K2C9	Very-long-chain (3R)-3-hydroxyacyl-CoA dehydratase 3	ptplad1	5											0.17609	0.29151
Q8K2Q9-2;Q8K2Q9	Shootin-1	Kiaa1598	3															0.74269	0.56114	1.0034	0.93082
Q8K2Z4;Q8K2Z4-2	Condensin complex subunit 1	Ncapd2	5											0.31784	0.3582
Q8K3X6	Ankyrin repeat and SAM domain-containing protein 4B	Anks4b	3
Q8K411-3;Q8K411-2;Q8K411	Presequence protease, mitochondrial	Pitrm1	10	0.40849	0.52893	0.47735	0.40676	0.56617	0.87552	0.61247	0.97288			0.601	0.55399			0.60309	0.56059			1.0608	0.96508
Q8K4Z3	NAD(P)H-hydrate epimerase	Apoa1bp	4
Q8QZR3;Q8QZR3-2;Q8VC76	Pyrethroid hydrolase Ces2a	Ces2a	18	0.58198	0.51801	0.36231	0.50781	0.4803	0.63572	0.89193	1.1934	0.85746	1.1209	0.43859	0.85558	0.37121	0.44631	0.62776	0.63158	0.8101	1.2909	0.57876	0.5787
Q8QZT1;Q3TQP7	Acetyl-CoA acetyltransferase, mitochondrial	Acat1	14	0.42813	0.48163	0.5594	0.48698	0.48379	0.97905	0.60855	0.97416	0.72511	1.0097	0.79778	0.64629	0.33739	0.78232	0.43757	0.5252	0.72184	1.2198	0.77259	0.91799
Q8QZY1	Eukaryotic translation initiation factor 3 subunit L	Eif3l	21	0.58013	0.63108	0.41278	0.44404	0.70751	0.93385	0.6027	0.81407	0.64013	0.95067	0.51268	0.59332	0.58423	0.66131	0.74633	0.49293	0.75136	0.83039	0.76239	0.67279
Q8R010;Q8R3V2	Aminoacyl tRNA synthase complex-interacting multifunctional protein 2	Aimp2	4			0.19193	0.26848							0.31644	0.49414			0.53989	0.43476			0.71666	0.72639
Q8R016;E9PY26;E9QA53;E9PZH4	Bleomycin hydrolase	Blmh	4			0.65617	0.56732					1.2638	1.0539	0.75336	0.74388					1.0329	1.1688
Q8R050-2;Q8R050;Q8BPH0;Q8CCV1;Q3UL02;Q149F3;Q3UZ36;F7CE88	Eukaryotic peptide chain release factor GTP-binding subunit ERF3A	Gspt1	9	0.49331	0.5889	0.60413	0.65311							0.62123	0.69971	0.53085	0.79186			0.79728	1.1365	0.84071	0.69034
Q8R059;B1AV53;B1AV54	UDP-glucose 4-epimerase	Gale	13	0.5182	0.57032	0.43429	0.53674	0.70718	1.1246	0.85867	1.2273	0.80322	0.83622	0.60169	0.60078	0.53246	0.66884	0.74556	0.66645	0.88637	1.046	0.84209	0.72778
Q8R0F8	Acylpyruvase FAHD1, mitochondrial	Fahd1	3
Q8R0W0	Epiplakin	Eppk1	54	0.52952	0.51023	0.37488	0.45929	0.63222	0.96342	0.82489	1.19	0.70747	1.7454	0.52392	0.60169	0.5542	0.65785	0.58619	0.62222	0.8466	1.0408	1.0188	0.93622
Q8R146-2;Q8R146	Acylamino-acid-releasing enzyme	Apeh	7											0.68593	0.70559	0.72632	0.81951	0.73492	0.34352	0.92949	0.94998	0.56023	0.46391
Q8R1B4;Q66JU1;Q9CSD3;Q3TL08;Q8BVX3;P97398;Q9CV26	Eukaryotic translation initiation factor 3 subunit C	Eif3c	19	0.56751	0.60421	0.42544	0.4977	0.67639	1.0004	0.75076	0.96251	0.69693	0.9645	0.57462	0.59527	0.58278	0.7459	0.76884	0.58336	0.84743	0.97087	0.79198	0.76076
Q8R1F1	Niban-like protein 1	Fam129b	4
Q8R1G2;E0CXT6;E0CXH4	Carboxymethylenebutenolidase homolog	Cmbl	5	0.59929	0.53574			0.78604	0.83694					0.62918	0.8436
Q8R1M8	Mucosal pentraxin	Mptx1	5	0.69353	0.68677	0.49091	0.6183	0.23772	0.59357	0.8402	0.60813			0.56268	0.54508					0.83462	1.7876	0.7073	1.5803
Q8R1V4;Q5SVW9	Transmembrane emp24 domain-containing protein 4	Tmed4	3
Q8R2Y8	Peptidyl-tRNA hydrolase 2, mitochondrial	Ptrh2	4	0.56581	0.5546	0.46696	0.38525							0.54032	0.48077			0.62208	0.6047	0.88307	1.065
Q8R326-2;Q8R326;F7D909	Paraspeckle component 1	Pspc1	3
Q8R3G9	Tetraspanin-8	Tspan8	4	0.57325	0.46039	0.50346	0.53246	0.49861	0.77144	0.89599	1.3754	0.73829	0.96567	0.64994	0.66824			0.64774	0.50293	1.0204	1.204	0.94192	0.80932
Q8R480	Nuclear pore complex protein Nup85	Nup85	4
Q8R5H1-5;Q8R5H1-2;Q8R5H1;Q3TQV7;Q3TPH3;Q8R5H1-4;Q8R5H1-3	Ubiquitin carboxyl-terminal hydrolase 15	Usp15	5											0.8145	0.61136
Q8R5L1;O35658	Complement component 1 Q subcomponent-binding protein, mitochondrial	C1qbp	5	0.46619	0.53666	0.54843	0.54953	0.52917	0.85312	0.74312	1.0916	0.7148	0.9623	0.61162	0.59285	0.57929	0.69054	0.65673	0.68324	0.99577	1.0672	1.01	0.91624
Q8VBZ3	Cleft lip and palate transmembrane protein 1 homolog	Clptm1	3									0.96125	2.853
Q8VC30;Q3UTZ4	Bifunctional ATP-dependent dihydroxyacetone kinase/FAD-AMP lyase (cyclizing);ATP-dependent dihydroxyacetone kinase;FAD-AMP lyase (cyclizing)	Dak	24	0.68734	0.77875	0.32357	0.49908	0.75398	0.91165	1.0609	1.2401	0.87608	1.0257	0.41497	0.60312	0.65792	0.59288	0.96778	0.56287	0.82769	1.1283	0.43287	0.35456
Q8VC49	Interferon alpha-inducible protein 27-like protein 2B	Ifi27l2b	4	0.51563	0.59422	0.45487	0.4635					0.79259	0.98327	0.46024	0.63464							0.7008	0.68682
Q8VCF0;Q3U5B1	Mitochondrial antiviral-signaling protein	Mavs	3											0.45099	0.70074
Q8VCN5	Cystathionine gamma-lyase	Cth	8	0.65939	0.71469	0.30928	0.48049	0.7531	0.93127	0.92035	1.1838	0.6873	1.0076	0.42071	0.56237	0.71307	0.6153	0.78189	0.40682	0.84438	1.0516	0.46299	0.57018
Q8VCR2-2;Q8VCR2;A8Y5N4	17-beta-hydroxysteroid dehydrogenase 13	Hsd17b13	9	0.5443	0.57197	0.25938	0.39131	0.71928	1.3121	0.87153	1.2525	0.60156	1.9149	0.21178	0.1742			0.5648	0.80055	0.74479	0.9177	0.83616	0.76963
Q8VCT3;Q8BMH2;E9PYF1	Aminopeptidase B	Rnpep	14	0.53029	0.54416	0.45521	0.51415	0.67308	0.92301	0.85245	0.96698	0.78577	0.84101	0.76972	0.70073	0.51201	0.75597	0.67015	0.53908	0.82409	0.99267	0.83125	0.68853
Q8VCT4	Carboxylesterase 1D	Ces1d	7					0.37773	0.64987					0.44706	0.62527							0.62072	0.61003
Q8VCW8	Acyl-CoA synthetase family member 2, mitochondrial	Acsf2	7					0.83606	1.0993	0.85943	1.1784			0.52422	0.48111			0.66173	0.53997			0.80431	0.64484
Q8VDD5;Q3UFT0;Q811J9;Q99JJ3;Q7TQJ6;Q8BIE2;A2VCK0;Q8BIM8;Q14B05;F2Z494;O89055;Q8BXF2	Myosin-9	Myh9	103	0.55713	0.55091	0.37852	0.39564	0.75153	1.0079	0.75329	1.0588	0.70898	1.2212	0.4177	0.49755	0.68341	0.62484	0.58313	0.72438	0.71537	0.79737	0.90059	0.76414
Q8VDM6-2;Q8VDM6;Q8VDM6-3	Heterogeneous nuclear ribonucleoprotein U-like protein 1	Hnrnpul1	7											0.58481	0.60881			0.62837	0.63154
Q8VDN2;Q3TXF9;Q8R3M4;Q3UCH8;Q8K2R2;D3YYN7;Q3UHK5;Q6ZQ49;Q6PIE5;Q8VCE0;Q6PIC6;Q3UF49;Q8R0E8;Q8R0B0;Q8R3A9;Q9WV27;D3YVX6;Q8CGD9;Q91WH7;E9QNX7;Q64436	Sodium/potassium-transporting ATPase subunit alpha-1	Atp1a1	36	0.57787	0.53846	0.3682	0.48201	0.75531	0.87364	0.92743	0.97856	0.80665	1.0708	0.42415	0.5321	0.59807	0.58997	0.77778	0.4982	0.85763	1.0739	0.95878	0.7082
Q8VDP4	Cell cycle and apoptosis regulator protein 2	Ccar2	6											0.68397	0.50672							0.84681	0.79427
Q8VE88-2;Q8VE88	Protein FAM114A2	Fam114a2	4															0.74788	0.61053	0.97387	1.3704
Q8VI75;Q5U4C5	Importin-4	Ipo4	4											0.56545	0.5011			0.83448	0.73363			0.78667	0.60109
Q8VIJ6;Q3TZL2;Q810V5;Q9Z1Q0;Q7TMH7	Splicing factor, proline- and glutamine-rich	Sfpq	21	0.48222	0.54944	0.41586	0.48778	0.63548	0.9967	0.63782	0.79096	0.645	0.95747	0.56706	0.62194	0.51651	0.77329	0.58974	0.5004	0.81351	1.0398	0.76019	0.79804
Q8WTY4;E0CYY1;F7BWP1;F8WIK0	Anamorsin	Ciapin1	6
Q91V01;D6RGA3	Lysophospholipid acyltransferase 5	Lpcat3	5	0.55378	0.82102									0.20539	0.40629			0.6141	0.80514			0.80616	0.7906
Q91V28;Q9DCD0;Q3UAG2;Q91YT9	6-phosphogluconate dehydrogenase, decarboxylating	Pgd	22	0.67831	0.77881	0.30143	0.40879	0.85035	0.8819	0.82557	0.95773	0.88079	1.0887	0.43219	0.63576	0.74914	0.68586	1.127	0.51712	0.71379	0.86481	0.45629	0.40586
Q91V64;Q9D096	Isochorismatase domain-containing protein 1	Isoc1	6	0.50375	0.62698	0.31916	0.44935	0.47478	1.0174	1.0438	0.99805			0.55602	0.64261			0.62577	0.40959	0.70899	0.98979	0.50588	0.50387
Q91V76	Ester hydrolase C11orf54 homolog		9	0.56778	0.53872	0.44385	0.56832	0.5928	0.76553	0.83054	1.095	0.94567	0.73422	0.59669	0.83115	0.51032	0.599	0.77961	0.52342	0.81462	1.027	0.42424	0.446
Q91VA7		Idh3b	16	0.55004	0.54937	0.43605	0.46711	0.70016	1.0301	0.82242	0.94184	0.91495	1.5452	0.45982	0.49618	0.58619	0.60863	0.64628	0.60178	0.91951	1.0187	0.99462	0.82187
Q9CY10;Q9CY06;Q9CWS5;Q91VB8;Q9QWJ3;Q8BPF4;Q61287;A8DUV3;A8DUV1;P01942;CON__P01966	Hemoglobin subunit alpha	Hba-a2;Hbat1;Hba	4
Q91VC3;A2AFK7	Eukaryotic initiation factor 4A-III;Eukaryotic initiation factor 4A-III, N-terminally processed	Eif4a3	20	0.53405	0.52957	0.32477	0.35179	0.70543	0.90531	0.72712	0.90141	0.79396	1.2291	0.48803	0.46512	0.5015	0.60241	0.59631	0.53435	0.75276	1.0278	0.83791	0.80309
Q91VM5;Q9WV02;A2AFI3;Q9WV02-2;A2AFI4;S4R1F6;Q9DAE2	RNA binding motif protein, X-linked-like-1;RNA-binding motif protein, X chromosome;RNA-binding motif protein, X chromosome, N-terminally processed	Rbmxl1;Rbmx	9	0.53167	0.61935	0.4871	0.47366	0.53184	1.1676	0.85537	0.80866	1.3499	1.1804	0.60874	0.67807	0.51351	0.95584	0.69908	0.53653	0.87	1.2763	0.94167	0.9629
Q91VM9;D3Z636;Q91VM9-2;G8JL76;D3Z096	Inorganic pyrophosphatase 2, mitochondrial	Ppa2	8	0.52568	0.49511	0.52847	0.53163			0.78927	0.94073			0.74199	0.68057			0.61707	0.578			1.1351	1.0262
Q91VR5;Q922B8;Q3V1Z7;Q8BKG1	ATP-dependent RNA helicase DDX1	Ddx1	19	0.59931	0.52284	0.54758	0.54159	0.71385	1.2077	0.64278	1.0498	1.0047	0.96618	0.68806	0.6148	0.53805	0.75103	0.74364	0.57812	0.91582	1.1637	0.85878	0.79552
Q91W97	Putative hexokinase HKDC1	Hkdc1	26	0.72433	0.6508	0.66541	0.53587	0.92244	1.2909	1.21	1.5755	0.86981	1.5238	0.31657	0.45094	0.57912	0.48194	0.66343	0.68231	0.67332	0.8151	0.73577	0.40663
Q91WD5;D3YXT0;F6RJ83	NADH dehydrogenase [ubiquinone] iron-sulfur protein 2, mitochondrial	Ndufs2	11	0.45914	0.45058	0.32718	0.38557	0.47292	0.80448	0.69263	0.87175	0.75333	1.1606	0.45564	0.5595	0.47746	0.66772	0.5427	0.54157	0.75799	0.91773	0.85918	0.7884
Q91WG0;D3YWM6;Q8K033;Q9D998;Q6AW46	Acylcarnitine hydrolase	Ces2c	16	0.53852	0.60078	0.56436	0.63225	0.63077	0.84606	0.86704	1.5343	0.50498	0.65566	0.63794	0.91975	0.48475	0.59788	0.66137	0.66839	0.87769	0.92993	0.47977	0.37375
Q91WL0	Epidermal growth factor receptor kinase substrate 8-like protein 3	Eps8l3	17	0.49329	0.42015	0.40811	0.4343	0.62864	0.63902	0.87077	2.2787	0.70421	0.81507	0.53977	0.81601	0.48468	0.49713	0.6686	0.5175	0.94079	0.95704	0.66214	0.42247
Q91WQ9;Q91WQ9-2;E9Q1L1;Q91WQ9-3	Calmodulin-like protein 4	Calml4	5			0.57624	0.51348
Q91WS0	CDGSH iron-sulfur domain-containing protein 1	Cisd1	3											0.39923	0.49551	0.57727	0.53875			0.74501	0.78593	0.94616	0.65199
Q91WU0;Q3UWB1;Q924V7;D3Z298		Ces1f	16	0.63701	0.61984	0.32358	0.49792	0.52943	0.77837	1.034	1.4424	1.025	0.90648	0.40057	0.67824	0.48055	0.64725	0.59418	0.5918	0.91864	1.1985	0.83485	0.58645
Q91WU5	Arsenite methyltransferase	As3mt	5													0.54831	0.66266	0.86358	0.43146	0.79874	1.0942	0.70525	0.55922
Q91X78	Erlin-1	Erlin1	5
Q91XH5;G3UXX3;Q64105;G3UZ79;F6SZQ1	Sepiapterin reductase	Spr	11	0.56284	0.68675	0.57871	0.52698	0.60333	0.97381	0.74878	1.1713	0.7843	0.82057	0.66656	0.77806	0.53486	0.61232	0.79583	0.52894	0.84283	1.0466	0.70962	0.68692
Q91YM4-2;Q91YM4;E9PUT1	Protein TBRG4	Tbrg4	7	0.43483	0.67571									0.50266	0.59257							0.85384	0.92793
Q91YR1;D3Z2H0;Q9Z0P5-2;Q9Z0P5	Twinfilin-1	Twf1	12	0.75588	0.66208	0.3243	0.44834	0.60651	1.0444	0.64302	0.8925	0.71434	1.0819	0.38232	0.50276	0.61237	0.55582	0.75969	0.68168	0.79957	0.78262	0.65255	0.48346
Q91YR7;Q91YR7-2	Pre-mRNA-processing factor 6	Prpf6	4																			1.0386	0.89368
Q91ZE0	Trimethyllysine dioxygenase, mitochondrial	Tmlhe	6					0.58703	0.73057	0.78008	0.96845			0.5029	0.56437
Q91ZW3;Q8BVB6;Q3U0F8;Q05DE7;Q6PGB8;Q6PGB8-2;Q3URV3;B2RT32;F6Z6F4	SWI/SNF-related matrix-associated actin-dependent regulator of chromatin subfamily A member 5	Smarca5	10			0.18029	0.23859					0.68677	3.3788	0.21788	0.33675
Q99J29;Q920A5;Q3U5P4	Retinoid-inducible serine carboxypeptidase	Scpep1	6	0.516	0.57223	0.42819	0.60359	0.60826	0.75197			1.0945	0.86824	0.55009	0.66856	0.48733	0.59433	0.65146	0.46065	0.83253	1.0474	0.6224	0.77283
Q920L1	Fatty acid desaturase 1	Fads1	5			0.31195	0.39178							0.14434	0.28959
Q9CSH0;Q921F4;Q921F4-4;Q3UXJ3;Q3TBR4	Heterogeneous nuclear ribonucleoprotein L-like	Hnrnpll	5	0.39603	0.66924									0.67513	2.8862			0.60777	0.87208
Q921H8;Q3UPU8;H3BKL5;Q8BLD7;H3BJZ9;Q8R343;H3BKA1;H3BJG8;H3BJC1	3-ketoacyl-CoA thiolase A, peroxisomal	Acaa1a	14	0.65285	0.48158	0.35303	0.45504	0.69412	0.84969	0.94095	1.2842	0.72526	0.95777	0.44871	0.65747	0.42766	0.45545	0.64014	0.7211	0.85128	0.97271	0.67992	0.46183
Q921M7	Protein FAM49B	Fam49b	3
Q921S7	39S ribosomal protein L37, mitochondrial	Mrpl37	5											0.48817	0.52276
Q922B1	O-acetyl-ADP-ribose deacetylase MACROD1	Macrod1	4															0.42291	0.4994
Q922H4;Q3UNC0;D3Z2L8;D3YVK2;D3Z2T0;D3Z5Z5;D3Z0T7	Mannose-1-phosphate guanyltransferase alpha	Gmppa	5
Q922Q1;F6UB20;F7DFG6;E0CZH6;D3YZZ3;Q9CW42	Mitochondrial amidoxime reducing component 2	Marc2	10	0.54179	0.54263	0.30814	0.4291	0.59628	0.95591	0.8835	1.2447	0.83159	1.4402	0.33163	0.54311	0.45067	0.47073	0.77409	0.66905	0.82581	1.0603	0.71874	0.5601
Q922Y1	UBX domain-containing protein 1	Ubxn1	3																			0.98394	0.84397
Q923F1;P97506;Q61189	Methylosome subunit pICln	Clns1a;Icln	3																	0.93056	1.0678
Q924T2;Q8BQ99	28S ribosomal protein S2, mitochondrial	Mrps2	3
Q924Z4;D3Z4M2;D3YTM0;D3Z0Z2	Ceramide synthase 2	Cers2	4											1.1867	0.33261
Q925I1;Q925I1-2;H3BKI6;H3BK90	ATPase family AAA domain-containing protein 3	Atad3	10	0.57765	0.48703	0.38739	0.3893	0.56809	0.99696	0.8468	0.9821			0.44693	0.47362			0.66806	0.58353	0.89925	1.0116	0.99721	0.85155
Q93092	Transaldolase	Taldo1	16	0.50221	0.65057	0.49156	0.53939	0.53941	1.039	0.55499	0.89016	0.85299	0.85317	0.64643	0.65235	0.49158	0.80534	0.62684	0.45398	0.84076	1.1327	0.57587	0.71026
Q99J09;F7D5L2;Q3V2T0	Methylosome protein 50	Wdr77	4	0.58702	0.54021			0.92832	0.79087			0.8741	0.55395	0.79847	1.2593			0.97562	0.67146			0.87196	0.81029
Q99J27;Q3UWI3;Q3UXZ5	Acetyl-coenzyme A transporter 1	Slc33a1	3
Q9JJH0;Q99J77;Q3TFB5		s	5	0.71208	0.52835									1.8919	0.49682			0.87144	0.75989	1.975	1.5063	0.71496	0.7581
Q99JB2;A2AG41;A2AG39;F6WI02	Stomatin-like protein 2, mitochondrial	Stoml2	5					0.63121	0.9178	0.83832	1.1706	0.64046	0.95299	0.56049	0.58858			0.65588	0.72911	0.83655	1.0471	1.0838	0.80136
Q99JG3;F6ZSM3;Q9CVK5	Annexin A13;Annexin	Anxa13	20	0.66099	0.60287	0.32328	0.49081	0.98851	0.77376	1.1877	1.2718	0.87255	0.97451	0.44717	0.79194	0.73387	0.57036	1.1185	0.72013	0.88968	1.0483	0.68967	0.44306
Q99JI4;Q8C1T2	26S proteasome non-ATPase regulatory subunit 6	Psmd6	17	0.61329	0.6704	0.38556	0.46404	0.60352	0.7651	0.86464	1.1916	0.57485	0.63906	0.779	0.67504	0.59696	0.69388	0.75493	0.60509	0.84141	0.82969	0.97741	0.63671
Q99JR1;Q8BPC9	Sideroflexin-1	Sfxn1	9	0.67294	0.59148	0.40983	0.37748	0.72328	0.88454	0.87326	0.99066	0.89239	1.428	0.45538	0.60142	0.47651	0.55236	0.77944	0.61675	0.89955	1.1212	0.92937	0.69008
Q99JT9;F7ARY2	1,2-dihydroxy-3-keto-5-methylthiopentene dioxygenase	Adi1	4															0.55475	0.52863			1.5249	1.2509
Q99JW2	Aminoacylase-1	Acy1	3											0.40543	0.80453	0.51528	0.72207	0.80319	1.2059	0.87751	1.5898
Q99JW5;Q8CG12	Epithelial cell adhesion molecule	Epcam	6	0.47193	0.56258	0.47648	0.53409	0.53877	0.97489	0.74794	0.92608	0.89686	1.1094	0.73272	0.70305	0.48645	0.72222	0.64376	0.52936	0.9248	1.1973	0.93804	0.97732
Q99JX4;A2A702;A2A701	Eukaryotic translation initiation factor 3 subunit M	Eif3m	11	0.49672	0.49189	0.39787	0.43033	0.63211	0.81986	0.63483	0.80743	0.86939	0.77056	0.54473	0.55769	0.52272	0.73344	0.62421	0.52162	0.77984	1.0348	0.68023	0.60218
Q99JY0;D3YXU1	Trifunctional enzyme subunit beta, mitochondrial;3-ketoacyl-CoA thiolase	Hadhb	20	0.56957	0.52978	0.36171	0.43472	0.60498	1.0311	0.8216	1.0236	0.77903	1.4853	0.44257	0.54775	0.50487	0.59058	0.63864	0.60805	0.83568	1.0959	0.77477	0.74072
Q99K01-3;Q99K01;Q99K01-2;Q99K01-4;D3YZA7;Q99K01-5	Pyridoxal-dependent decarboxylase domain-containing protein 1	Pdxdc1	13	0.54627	0.53536	0.37771	0.45735	0.65203	0.85056	0.83259	1.011			0.59114	0.49741	0.51687	0.553	0.69199	0.62882	0.84566	1.0836	0.83414	0.62091
Q99K30;Q99K30-2;D3YWI5	Epidermal growth factor receptor kinase substrate 8-like protein 2	Eps8l2	10	0.48308	0.50523	0.59646	0.54194	0.72088	0.91512	0.72961	1.0803	0.82484	0.84112	0.61782	0.73686	0.70467	0.68352	0.78355	0.57455	0.89826	1.0554	0.71457	0.58209
Q99KE1;Q3TSD4;Q3V2Y4	NAD-dependent malic enzyme, mitochondrial;Malic enzyme	Me2	7	0.52206	0.42562	0.44403	0.42286	0.55303	0.79564	0.67082	0.7817			0.46458	0.5483			0.63636	0.62538			1.0082	0.89776
Q99KI0	Aconitate hydratase, mitochondrial	Aco2	36	0.54885	0.57605	0.3897	0.45092	0.65562	0.97746	0.79186	0.9674	0.77452	1.1657	0.4262	0.50084	0.46755	0.55068	0.63617	0.54013	0.81655	0.97436	0.85267	0.72869
Q99KI3	ER membrane protein complex subunit 3	Emc3	3											0.13719	0.36493
Q99KK2;Q99KK2-2	N-acylneuraminate cytidylyltransferase	Cmas	6	0.57154	0.63164	0.29815	0.42931	0.61852	1.2103	0.88201	1.3364	0.58542	1.1035	0.35172	0.50331			0.64585	0.72251	0.62713	0.81696	0.76481	0.77753
Q99KP6;Q4ADG5;Q99KP6-2;J3QNL8;Q99KP6-3	Pre-mRNA-processing factor 19	Prpf19	12	0.45017	0.52067	0.53438	0.50239	0.53421	0.98066	0.66985	0.88083	0.86998	0.93679	0.66595	0.66116	0.50751	0.81721	0.71115	0.54372	0.79415	1.0886	0.83512	0.7495
Q99KV1	DnaJ homolog subfamily B member 11	Dnajb11	4																			0.68585	0.61895
Q99L04;Q3TVU9	Dehydrogenase/reductase SDR family member 1	Dhrs1	16	0.678	0.60407	0.28136	0.38028	0.89917	0.98205	1.0143	1.7919	0.64984	1.2824	0.35441	0.57872	0.5365	0.56147	0.82944	0.70135	0.68663	1.0008	0.61752	0.43443
Q99LB6-2;Q99LB6;E0CYU5	Methionine adenosyltransferase 2 subunit beta	Mat2b	4	0.48479	0.50886	0.504	0.6728			0.73111	0.99209			0.71508	0.79212			0.76179	0.65089			0.66132	0.82444
Q99LC3	NADH dehydrogenase [ubiquinone] 1 alpha subcomplex subunit 10, mitochondrial	Ndufa10	11	0.51704	0.5479	0.41741	0.42245	0.65596	0.97593	0.65024	0.83205	0.89812	1.1506	0.49892	0.57109	0.48019	0.66823	0.67375	0.53639	0.83238	1.2408	1.0323	0.82527
Q99LC5	Electron transfer flavoprotein subunit alpha, mitochondrial	Etfa	14	0.50688	0.50555	0.43638	0.50492	0.56627	0.87823	0.84124	1.0142	0.75038	1.0854	0.56761	0.60256	0.46453	0.60753	0.55695	0.57959	0.83522	1.0655	0.91817	0.8369
Q99LG2;Q3U316;E9PV58	Transportin-2	Tnpo2	4
Q99LP6;Q3UTB8	GrpE protein homolog 1, mitochondrial;GrpE protein homolog	Grpel1	9	0.58753	0.58503	0.4088	0.55964	0.94057	0.93008	0.77987	0.8647	0.72695	0.64048			0.58682	0.78604	0.6688	0.62148	0.84028	0.98621	0.98277	0.7703
Q99LX0;A2A813;A2A815;D3K2X3;A2A817;A2A816	Protein DJ-1	Park7	11	0.44888	0.58011	0.62591	0.59527	0.55321	1.0106	0.63463	0.9655	0.82765	0.76686	0.88716	0.83125	0.51366	0.80767	0.74792	0.53474	0.96663	1.2616	0.75521	0.9163
Q99M31;Q99M31-2	Heat shock 70 kDa protein 14	Hspa14	4											0.68203	0.66062
Q99ME9;Q3TPJ4;Q3UR29;Q8CCQ5	Nucleolar GTP-binding protein 1	Gtpbp4	6			0.22527	0.36519			0.60682	0.86344			0.36334	0.3742			0.5909	0.4776			0.95685	0.41882
Q99MR6-3;Q99MR6-4;Q99MR6-2;Q99MR6	Serrate RNA effector molecule homolog	Srrt	13	0.49501	0.53164	0.47483	0.52057	0.67014	0.8619	0.69438	0.95472			0.66992	0.62505	0.40988	0.71661	0.70689	0.52592	0.84357	1.0892	0.85928	0.86627
Q99MZ6	Unconventional myosin-VIIb	Myo7b	38	0.56414	0.49918	0.41573	0.40912	0.82701	1.183	0.85899	1.2613	0.60101	1.305	0.56785	0.6145	0.61669	0.66041	0.83805	0.70955	0.88636	1.049	0.7732	0.67128
Q99N15;Q9CYT3;A2AFQ2;O08756	3-hydroxyacyl-CoA dehydrogenase type-2	Hsd17b10	13	0.51662	0.49371	0.49365	0.54119	0.60854	0.91799	0.74302	0.94764	0.68397	1.0246	0.53542	0.56144	0.46131	0.61604	0.55557	0.58467	0.83794	1.0329	0.93835	0.94786
Q99N87;Q3U2U4	28S ribosomal protein S5, mitochondrial	Mrps5	4
Q99P31	Hsp70-binding protein 1	Hspbp1	3
Q99PG0	Arylacetamide deacetylase	Aadac	9	0.65085	0.53514	0.31427	0.29583	0.59747	0.87218	0.87035	1.5018			0.22393	0.36075					0.64337	1.006	0.78424	0.67763
Q99PT1	Rho GDP-dissociation inhibitor 1	Arhgdia	8	0.50815	0.56764	0.46554	0.44004	0.6089	0.82052	0.69443	0.94484	0.74754	0.83231	0.69857	0.71409	0.56	0.8153	0.83591	0.54224	0.78541	0.93592	0.64189	0.559
Q99PV0;B7ZC27;Q3UNG1;Q3TI71	Pre-mRNA-processing-splicing factor 8	Prpf8	50	0.58961	0.56672	0.34515	0.40535	0.63397	0.87445	0.57471	0.63367	0.51824	0.894	0.35637	0.40836	0.46026	0.55348	0.55134	0.48885	0.56125	0.67189	0.69771	0.63275
Q9CPP6;Q9CX78;D3YTQ8	NADH dehydrogenase [ubiquinone] 1 alpha subcomplex subunit 5	Ndufa5	4	0.42788	0.54775	0.42448	0.50671			0.72319	0.90847					0.61215	0.70998	0.60026	0.65371	0.76552	1.0105	1.0642	0.86688
Q9CPQ1;D3Z6E1	Cytochrome c oxidase subunit 6C	Cox6c	5	0.50511	0.63292	0.3344	0.29335	0.52073	1.263	0.55058	1.3188	0.83015	1.4533	0.60723	0.67944	0.39464	0.91587	0.60713	0.71392	0.79207	1.1889	0.73091	0.70995
Q9CPQ3;Q3UBW3	Mitochondrial import receptor subunit TOM22 homolog	Tomm22	4	0.53316	0.50572	0.42295	0.43595	0.73233	0.82957	0.79664	0.88401	0.69563	0.92195	0.48831	0.51191	0.65089	0.66456	0.81861	0.52308	0.91372	1.019	1.0117	0.71235
Q9CPQ8;Q9D037;Q9CQY3;F2Z452;J3QNM7	ATP synthase subunit g, mitochondrial	Atp5l	5	0.50436	0.50089	0.36015	0.52223	0.53975	0.90374	0.75932	1.0141	0.93112	1.5078	0.38132	0.46827	0.40882	0.60295	0.56211	0.52304	0.8608	1.0234	0.90435	0.72808
Q9CPU4	Microsomal glutathione S-transferase 3	Mgst3	5	0.62808	0.59088	0.33944	0.3922	0.80803	1.0924	1.0101	1.2194	0.97824	1.6716	0.32127	0.52322	0.44091	0.53221	0.79543	0.66113	0.67741	0.96299	0.81167	0.63378
Q9CPY7-2;Q9CPY7	Cytosol aminopeptidase	Lap3	20	0.48534	0.52232	0.3508	0.41148	0.66194	0.83414	0.82397	1.0457	0.90487	1.0025	0.56297	0.70132	0.53739	0.59437	0.7318	0.57462	0.8503	0.99091	0.77334	0.60399
Q9JJ44;Q9CQ43;Q8VCG1		Dut	4							0.62791	0.87529											0.90744	0.79079
Q9CQ54;Q9D846	NADH dehydrogenase [ubiquinone] 1 subunit C2	Ndufc2	3											0.53394	0.64982
Q9CQ60;D3Z4X1;Q8CBG6;F6X8L5;Q8C6M6	6-phosphogluconolactonase	Pgls	9	0.46868	0.52379	0.49589	0.54028	0.61056	0.9697	0.59013	0.94677			0.77878	0.73436			0.65992	0.4598	0.78651	1.0073	0.96193	0.86197
Q9CQ65	S-methyl-5-thioadenosine phosphorylase	Mtap	10	0.5151	0.44022	0.36819	0.67377	0.67597	0.75058	0.86278	0.9719			0.78373	0.90071	0.58925	0.75471	0.89962	0.60953	0.81548	0.87537	0.83026	0.71693
Q9CQ69;I7HPX6	Cytochrome b-c1 complex subunit 8	Uqcrq	5	0.6441	0.63252	0.40457	0.49097			0.97182	1.0529			0.41358	0.50975			0.68347	0.56734			0.95684	0.8603
Q9CQ71	Replication protein A 14 kDa subunit	Rpa3	3															0.71865	0.73583
Q9CQB4;Q9D855	Cytochrome b-c1 complex subunit 7	Uqcrb	6	0.49459	0.52047	0.47932	0.51569	0.58266	0.97394	0.74434	1.0563	0.72084	1.0322	0.49937	0.48887	0.5075	0.58276	0.51239	0.60769	0.97747	1.2272	0.91309	0.89764
Q9CQB5;D3Z3X4	CDGSH iron-sulfur domain-containing protein 2	Cisd2	3											0.20433	0.32506			1.0444	0.71973			0.91643	0.75873
Q9CQC6;Q9CVI6	Basic leucine zipper and W2 domain-containing protein 1	Bzw1	8	0.54834	0.73976	0.3304	0.40468	0.5441	1.2539	0.6668	0.84458	0.82216	1.2824	0.44719	0.4787	0.47042	0.69244	0.60352	0.51346	0.69487	0.8861	0.82599	0.77054
Q9CQF3;Q9CZQ0	Cleavage and polyadenylation specificity factor subunit 5	Nudt21	5	0.34556	0.55044					0.38766	0.64047			0.53634	0.51553	0.48413	0.87336	0.56845	0.43588			0.5445	0.68833
Q9CQJ8;Q9EPK3	NADH dehydrogenase [ubiquinone] 1 beta subcomplex subunit 9	Ndufb9	5	0.47833	0.46019	0.62139	0.53587											0.51825	0.78165
Q9CQM5	Thioredoxin domain-containing protein 17	Txndc17	3	0.48599	0.49139			0.57323	0.77706	0.75736	1.1286	0.74998	0.70368	0.58698	0.82956			0.76839	0.63291	0.85638	1.1651	0.66326	0.63293
Q9CQM9	Glutaredoxin-3	Glrx3	9	0.60369	0.5104	0.58055	0.57535	0.73016	0.86514	0.69111	0.97485	0.92419	0.55509	0.74884	0.69964			0.75275	0.4896	0.95953	1.1138	0.85917	0.81084
Q9CQN7;F7CXS7	39S ribosomal protein L41, mitochondrial	Mrpl41;Gm6434	4
Q9CQR6	Serine/threonine-protein phosphatase 6 catalytic subunit;Serine/threonine-protein phosphatase 6 catalytic subunit, N-terminally processed	Ppp6c	4															0.86501	1.3887			0.73013	0.76319
Q9CQS8;E9PW43;Q9WUG7	Protein transport protein Sec61 subunit beta	Sec61b;Gm10320	3			0.26401	0.30077
Q9CQT1;F8WI95;F6YY88	Methylthioribose-1-phosphate isomerase	Mri1	5							0.88923	1.2152			0.84088	0.89742					1.0497	1.1401
Q9CQU0	Thioredoxin domain-containing protein 12	Txndc12	3											0.83232	0.5635			0.5376	0.5074			0.98966	0.70215
Q9DAB3;Q9CQW2;F6QKK2;Q8VEH3	ADP-ribosylation factor-like protein 8B;ADP-ribosylation factor-like protein 8A	Arl8b;Arl8a	4					1.0054	1.1455	0.87314	0.95508			0.53401	0.68045							0.83177	1.0308
Q9CQW5;Q8K1I1	Galectin-2;Galectin	Lgals2	10	0.52857	0.57948	0.42065	0.57605	0.5097	0.64825	0.90672	0.93137	0.78298	0.78831	0.56244	0.69369	0.47868	0.49394	0.83048	0.55549	0.88272	1.173	0.95255	0.92986
Q9CQX2;Q3TH64;Q3TN44;Q3TLE8	Cytochrome b5 type B	Cyb5b	5	0.67864	0.55132	0.28699	0.37998	0.90082	1.0006	1.1342	1.3087	0.85196	1.5604	0.29767	0.55555	0.56156	0.51007	0.77835	0.73033	0.72543	0.91214	0.8419	0.53094
Q9CQX8;Q9D6T9;G3UWB2;J3QPR8	28S ribosomal protein S36, mitochondrial	Mrps36	4
Q9CQZ5	NADH dehydrogenase [ubiquinone] 1 alpha subcomplex subunit 6	Ndufa6	4															0.61874	0.51768
Q9D6H6;Q9CQZ6	NADH dehydrogenase [ubiquinone] 1 beta subcomplex subunit 3	Ndufb3	3											0.42625	0.51481							0.94156	0.77417
Q9CR16;Q3UB60;Q8BMX6	Peptidyl-prolyl cis-trans isomerase D	Ppid	7	0.5764	0.51393	0.42355	0.45439	0.71272	0.91676	0.84872	1.0662	0.80666	0.97906	0.60345	0.6103			0.69983	0.50669	0.97279	0.90597	0.82887	0.70964
Q9CWK0;Q9CR57;Q569Z0;B0LAB8;Q922F9	60S ribosomal protein L14	Rpl14;Rpl14-ps1	5	0.72961	0.68697	0.25302	0.33379	0.772	1.1107	0.74184	0.98091	0.66167	1.2322	0.21895	0.39574	0.54282	0.47968	0.84045	0.59451	0.50357	0.61949	0.78732	0.56407
Q9CWD1;Q9CR67;E0CXY5;Q9CZM3	Transmembrane protein 33	Tmem33	3							1.1412	1.2687	0.80533	2.3169					0.85013	0.8432			1.2566	0.70493
Q9CR68	Cytochrome b-c1 complex subunit Rieske, mitochondrial;Cytochrome b-c1 complex subunit 11	Uqcrfs1	9	0.49825	0.56144	0.38118	0.48572	0.53064	0.88792	0.79311	1.0514	0.69874	0.74948	0.58978	0.60226	0.4914	0.57124	0.53881	0.49045	0.88851	0.99315	0.92658	0.7913
Q9CRA4;D3Z458;D3YTN3	Methylsterol monooxygenase 1	Msmo1	4
Q9CRB9;S4R238;Q9D9P1;Q91VG6;D3Z0L4;F6QFL0	MICOS complex subunit Mic19	Chchd3	4	0.56014	0.49296	0.5014	0.36856	0.99604	0.89439	1.1216	0.8579	0.68595	0.93479	0.54024	0.54574	0.81694	0.70971	0.53071	0.60821	1.3421	0.96987	0.90352	0.85072
Q9CRC8;Q78KN5	Leucine-rich repeat-containing protein 40	Lrrc40	4
Q9CRY7	Glycerophosphodiester phosphodiesterase domain-containing protein 1	Gdpd1	5	0.54744	0.71941
Q9CSH3;Q8R2P7	Exosome complex exonuclease RRP44	Dis3	4
Q9CSU0-3;Q9CSU0-2;Q9CSU0;F6YB25;Q8VDS4	Regulation of nuclear pre-mRNA domain-containing protein 1B	Rprd1b	6															0.61812	0.89788
Q9CU62;A0JLM6;Q6A0B0;Q7TNG4;S4R179	Structural mainte ce of chromosomes protein 1A	Smc1a	12			0.23116	0.38128					0.88266	3.8664	0.30396	0.46833			0.73952	0.82142			0.78634	0.91087
Q9CVB6;Q3UA52;Q4FZG5;D3YXG6	Actin-related protein 2/3 complex subunit 2	Arpc2	13	0.59251	0.60864	0.35353	0.45757	0.71858	0.83037	0.77771	0.92347	0.73279	1.0314	0.55126	0.64092	0.55659	0.59725	0.79116	0.60608	0.79194	0.84882	0.63169	0.56755
Q9CW46;Q9CW46-2	Ribonucleoprotein PTB-binding 1	Raver1	6															0.60241	0.46765			0.84043	0.77321
Q9CWI3	BRCA2 and CDKN1A-interacting protein	Bccip	3
Q9CWJ9;B0LAC5	Bifunctional purine biosynthesis protein PURH;Phosphoribosylaminoimidazolecarboxamide formyltransferase;IMP cyclohydrolase	Atic	29	0.51053	0.57517	0.45214	0.50175	0.71011	0.95586	0.78756	0.99239	0.7365	0.9469	0.60998	0.6542	0.52738	0.73701	0.81435	0.61088	0.87901	0.99887	0.81845	0.76256
Q9CWU9	Nucleoporin Nup37	Nup37	3
Q9CWZ3-2;Q9CWZ3	RNA-binding protein 8A	Rbm8a	4															0.76909	0.48154	1.1818	1.3126	0.90957	0.91219
Q9CX34;Q9CRG3	Suppressor of G2 allele of SKP1 homolog	Sugt1	7	0.46671	0.51488									0.65122	0.75504			0.67803	0.46581	0.9883	1.2092	0.67296	0.51512
Q9CX86	Heterogeneous nuclear ribonucleoprotein A0	Hnrnpa0	6	0.43829	0.56103	0.47495	0.55233	0.51653	1.0415	0.65626	0.95053	0.75468	0.97096	0.71584	0.64744	0.4372	0.79924	0.58425	0.58566	0.90869	1.1579	0.92128	0.94313
Q9CXJ4;D3Z492;Q9JL40;F6ZFC5	ATP-binding cassette sub-family B member 8, mitochondrial	Abcb8	3
Q9CXS4;Q9CXS4-2;F6SS03	Centromere protein V	Cenpv	6	0.70573	0.57403	0.26758	0.30718	0.61786	1.2685	0.81707	1.1185	0.67563	1.9761	0.25803	0.44994			0.68053	0.92598			0.98362	0.93356
Q9CXU4;Q8JZQ1;Q9WTQ8	Mitochondrial import inner membrane translocase subunit Tim23	Timm23	3
Q9CXW2	28S ribosomal protein S22, mitochondrial	Mrps22	4			0.35772	0.4301							0.62619	0.56249	0.54252	0.73999	0.66174	0.57746
Q9CXW3	Calcyclin-binding protein	Cacybp	9	0.55056	0.69987	0.42968	0.52508	0.73213	1.0338	0.67684	0.89119	0.88875	1.023	0.60534	0.57496			0.82389	0.50905	0.8991	1.0063	0.77372	0.73645
Q9CY27;G3UWE1;Q52L67;Q9CWN2;Q3TAN8;Q14C44	Very-long-chain enoyl-CoA reductase	Tecr	9	0.53663	0.56735	0.21294	0.24711	0.59576	1.2453	0.70347	0.97012	0.55526	2.3861	0.18024	0.36517	0.48982	0.38415	0.72168	0.72881			0.87865	0.8673
Q9CY64;A2ASB8;A2ASB7;A2ASB1;Q3TS98	Biliverdin reductase A	Blvra	5															0.73266	0.54473
Q9CYG7-2;Q9CYG7	Mitochondrial import receptor subunit TOM34	Tomm34	3
Q9CYN2	Signal peptidase complex subunit 2	Spcs2	4											0.31307	0.41123
Q9CYW4	Haloacid dehalogenase-like hydrolase domain-containing protein 3	Hdhd3	8	0.58295	0.53583			0.65228	0.6836	0.82954	0.98356	0.65712	1.3373	0.43336	0.64431	0.49635	0.50319	0.68108	0.57045	0.87867	1.1048	0.73144	0.47966
Q9CZD3;Q9DBT1	Glycine--tRNA ligase	Gars	19	0.47849	0.55709	0.42852	0.59245	0.70703	0.84649	0.85395	1.0584	0.63911	0.71229	0.65317	0.54567	0.67445	0.75464	0.77069	0.67325	1.0002	0.92052	0.96686	0.72977
Q9CZS1;G3UYH1;G3UWP3;Q3UIA4;Q9JHW9;Q8R345	Aldehyde dehydrogenase X, mitochondrial	Aldh1b1	28	0.50982	0.5078	0.49112	0.51923	0.40203	0.94621	0.6422	0.96156	0.95675	1.2234	0.57428	0.53762	0.40172	0.65493	0.48645	0.47439	0.99084	1.4017	0.94146	1.1139
Q9CZU6;Q0QEL9;Q9DAM4;Q80X68	Citrate synthase, mitochondrial;Citrate synthase	Cs	16	0.6133	0.56939	0.39909	0.47832	0.80601	0.93506	0.96812	1.0653	0.70781	1.0668	0.44931	0.55843	0.60078	0.64206	0.76915	0.61791	0.90311	0.96448	0.91635	0.62324
Q9D023;Q8BWL4;Q6PAR8;E9PY67;Q925J5;Q925J4;Q3V1C1;G5E869;Q8CHH6	Mitochondrial pyruvate carrier 2	Mpc2	4											0.40183	0.48377			0.59307	0.48534
Q9D051	Pyruvate dehydrogenase E1 component subunit beta, mitochondrial	Pdhb	12	0.49227	0.4257	0.37879	0.40505	0.56821	0.81526	0.77454	0.94928	0.64196	0.88576	0.55873	0.55215	0.48308	0.66927	0.66724	0.6293	0.98937	0.9857	0.994	0.77699
Q9D0G0	28S ribosomal protein S30, mitochondrial	Mrps30	6											0.46605	0.39991			0.77243	0.5227
Q9D0I9;Q3TVC5;Q3UAZ3	Arginine--tRNA ligase, cytoplasmic	Rars	27	0.68951	0.64123	0.2645	0.37199	0.77679	0.99742	0.88156	0.94259	0.68202	1.5492	0.32625	0.44343	0.65419	0.61226	0.75086	0.61896	0.72993	0.76561	0.71861	0.63649
Q9D0M3-2;Q9D0M3	Cytochrome c1, heme protein, mitochondrial	Cyc1	8	0.62329	0.58168	0.42569	0.44519	0.80181	1.2531	0.93033	1.1935	0.89697	1.4284	0.49608	0.48633	0.53262	0.60063	0.66866	0.63365	0.92575	1.1883	0.99016	0.86487
Q9D0M5;D6RIN4	Dynein light chain 2, cytoplasmic	Dynll2	4	0.47117	0.52866	0.4395	0.4569	0.57336	0.92038	0.63896	0.84282	0.71144	0.89304	0.63494	0.63502			0.62306	0.50341	0.85016	1.1114	0.63835	0.73897
Q9D0R2;Q3U630;Q99KJ4;Q8BLY2	Threonine--tRNA ligase, cytoplasmic	Tars	23	0.74395	0.65616	0.20497	0.37794	0.81701	1.0473	0.85917	0.9285	0.73106	1.8358	0.37552	0.52935	0.77413	2.0135	0.77814	0.58724	0.76529	0.89775	0.68082	0.66068
Q9D0T1;E9PZS4	NHP2-like protein 1;NHP2-like protein 1, N-terminally processed	Nhp2l1	7	0.49528	0.74028	0.45126	0.62094	0.63932	1.1151	0.65129	0.98	0.73323	1.2399	0.59597	0.57487	0.49428	0.74041	0.57907	0.56108	0.96724	1.0202	0.93577	0.87524
Q9D154;Q8BK60;Q8VHP7;Q5SV42	Leukocyte elastase inhibitor A	Serpinb1a	16	0.64454	0.52381	0.4448	0.49784	0.75696	0.64482	0.88859	1.0716	0.79744	0.86175	0.51418	0.91561	0.50263	0.46074	0.9158	0.59905	0.72593	0.7597	0.49749	0.38292
Q9D172	ES1 protein homolog, mitochondrial	D10Jhu81e	6	0.52779	0.55289			0.72974	0.88524					0.6622	0.63114	0.38867	0.60891	0.74422	0.53477			1.2468	0.88913
Q9D1A2;Q6KAT3;Q3TG71	Cytosolic non-specific dipeptidase	Cndp2	17	0.55337	0.73569	0.30862	0.47462	0.78812	0.66211	0.97151	0.97657	0.87217	0.75757	0.44216	0.68397	0.73627	0.59922	1.3114	0.44337	0.8758	1.0687	0.42337	0.28654
Q9D1D4;Q9D1D4-2	Transmembrane emp24 domain-containing protein 10	Tmed10	5	0.63975	0.39895	0.46071	0.36889	1.1768	0.95071			0.55614	1.2479	0.24816	0.32252	0.46372	0.34206	0.5005	0.63895	0.66196	0.73543	1.127	0.82678
Q9D1M0	Protein SEC13 homolog	Sec13	7	0.45946	0.59454	0.38327	0.49413	0.67739	0.80484	0.62115	0.81704	0.59774	0.64589	0.58697	0.65671	0.49725	0.61106	0.69764	0.49909	0.73303	1.0332	0.64117	0.53736
Q9D1M4	Eukaryotic translation elongation factor 1 epsilon-1	Eef1e1	5											0.3739	0.40982			0.57814	0.54904	0.65312	0.55045	0.87113	0.67936
Q9D1N9;Q9D1N9-2	39S ribosomal protein L21, mitochondrial	Mrpl21	4															0.73386	0.49628			0.91598	0.69195
Q9D1R9;D3YWC0	60S ribosomal protein L34	Rpl34;Gm2178	3	0.61773	0.62009	0.52185	0.39609	0.84428	0.84444			0.88808	0.93378	0.41256	0.44546							0.78495	0.59886
Q9D279	Mitotic interactor and substrate of PLK1	Misp	6									0.61048	0.79847							0.83925	1.0107	0.80107	0.43122
Q9D2G2;Q9D2G2-2	Dihydrolipoyllysine-residue succinyltransferase component of 2-oxoglutarate dehydrogenase complex, mitochondrial	Dlst	8	0.5423	0.49052	0.44958	0.54991	0.66594	0.96838	0.98831	1.2558	0.76889	1.1383	0.55299	0.57498	0.56758	0.64274	0.6464	0.66586	0.98304	1.0055	0.95647	0.74381
Q9D2R0;Q8K3J7	Acetoacetyl-CoA synthetase	Aacs	21	0.66907	0.65501	0.3595	0.47538	0.86994	1.035	1.0045	1.0352	1.1188	1.2719	0.53646	0.4874	0.70185	0.65802	1.016	0.68643	0.9451	1.047	0.94472	0.6716
Q9D2R6;E9Q6W2	Cytochrome c oxidase assembly factor 3 homolog, mitochondrial	Coa3	3
Q9D3P8;D3YXU2;D3YY76;D3YV19	Plasminogen receptor (KT)	Plgrkt	5	0.54075	0.41954	0.41434	0.42372	0.52113	0.90773	0.83598	1.1601	0.64744	1.1904	0.48187	0.64847	0.3165	0.43876	0.54008	0.76707	0.88242	1.1441	1.1822	1.114
Q9D5T0;Q9D9C1	ATPase family AAA domain-containing protein 1	Atad1	7					0.85159	1.5098					0.38305	0.69072
Q9D6F9	Tubulin beta-4A chain	Tubb4a	20	0.54479	0.56442	0.46051	0.55054	0.70943	0.96353	0.80234	1.0759	0.71579	0.85871	0.61973	0.65474	0.57407	0.69774	0.80663	0.5909	0.89777	1.0372	0.95365	0.75088
Q9D6J6;Q9D6J6-2;M0QWP9;D6RGN4	NADH dehydrogenase [ubiquinone] flavoprotein 2, mitochondrial	Ndufv2	5	0.47114	0.56031	0.47317	0.53651	0.61678	0.84102	0.67028	0.95463	0.79726	0.87788	0.61167	0.62286	0.67893	0.77071	0.64068	0.61498	0.89753	1.1593	0.94124	0.91639
Q9D6K5;E9Q2H0;Q6Y642;Q3UFD0;E9PVN6;Q9D6K5-3;Q9D6K5-2;Q9D6K5-4	Synaptojanin-2-binding protein	Synj2bp;Gm20498	3											0.34809	0.56147							0.89761	0.62105
Q9D6R2;Q9D6R2-2	Isocitrate dehydrogenase [NAD] subunit alpha, mitochondrial	Idh3a	12	0.54375	0.5276	0.43168	0.51731	0.71273	0.95463	0.83888	0.98264	0.74035	1.0847	0.56696	0.57229	0.59897	0.6776	0.74203	0.52648	0.97161	1.1663	0.93232	0.73692
Q9D6U8	Protein FAM162A	Fam162a	5	0.53338	0.56813	0.40566	0.48179	0.91924	1.6364			0.5987	1.3387	0.4794	0.41822					1.3624	1.3551	0.97547	0.68622
Q9D6Y7-2;Q9D6Y7;Q9D6Y7-3;Q9D6Y7-4	Mitochondrial peptide methionine sulfoxide reductase	Msra	5											0.56219	0.7245			0.57357	0.64435
Q9D6Z1;Q3UJZ7;Q3USZ5;F7CHQ7;E0CXZ0;A2APD7;F6USW7;F6U250;F7CHP9;F6V095	Nucleolar protein 56	Nop56	19	0.73817	0.61959	0.24251	0.22566	0.72486	1.0571	0.76248	0.83825	0.47433	2.0552	0.18718	0.35084	0.5084	0.42009	0.61731	0.72631	0.43733	0.5501	0.77418	0.73835
Q9D7J4	Cytochrome c oxidase protein 20 homolog	Cox20	3
Q9D7N3;Q3UMV5;Q9ER89;Q5XJX8;Q78IX0	28S ribosomal protein S9, mitochondrial	Mrps9	5											0.41793	0.51935			0.67491	0.53607			0.81535	0.55911
Q9D7Z6	Calcium-activated chloride channel regulator 1	Clca1	5											0.29647	0.97312
Q9D828;Q9Z1A1;Q8C2C6;B8JJG7;B8JJG8;B8JJG6;B8JJG9;F6QJV5;B8JJG3		Tfg	6	0.61503	0.79781	0.4424	0.60824	0.68768	0.79007					0.50843	0.67103	0.61266	0.72221	0.68605	0.4638	0.81226	0.95625	0.51425	0.42424
Q9D880	Mitochondrial import inner membrane translocase subunit TIM50	Timm50	4	0.48889	0.56824					0.084989	0.10349			0.53874	0.52247			0.65219	0.56101			0.9157	0.7979
Q9D8B3	Charged multivesicular body protein 4b	Chmp4b	4
Q9D8M4;Q3U8B9;Q9D9F1	60S ribosomal protein L7-like 1	Rpl7l1	3
Q9D8S9	BolA-like protein 1	Bola1	3
Q9D8T2	Gasdermin-D	Gsdmdc1	5																	0.71268	0.88823	0.8132	0.51823
Q9D8W7	OCIA domain-containing protein 2	Ociad2	6	0.4757	0.42687			0.58353	1.0012	0.69366	1.2324			0.4591	0.58346			0.56131	0.49473			0.84719	0.72592
Q9DAK9	14 kDa phosphohistidine phosphatase	Phpt1	4	0.47327	0.47016									0.77617	0.62699			0.61889	0.50637
Q9DAR7;Q3TBW9	m7GpppX diphosphatase	Dcps	3
Q9DAS9	Guanine nucleotide-binding protein G(I)/G(S)/G(O) subunit gamma-12	Gng12	4			0.64346	0.54199											0.78037	0.67447			0.76917	0.58423
Q9DAW9;Q99JN5;D3Z7R6;Q543F3;Q08093	Calponin-3	Cnn3	8	0.36685	0.57259	0.54787	0.42038	0.47263	0.91861	0.52333	0.69852			0.85464	0.52939	0.41416	0.95942	0.64433	0.44102	0.93786	1.3436	0.90107	0.98609
Q9DB05;Q9CXX1;P28663	Alpha-soluble NSF attachment protein	Napa	9	0.51266	0.62637	0.45847	0.51633	0.65538	0.96548	0.86272	1.0732	0.81759	0.76475	0.68849	0.59692	0.61199	0.69809	0.67404	0.46342	0.76196	0.9804	0.74971	0.63551
Q9DB15	39S ribosomal protein L12, mitochondrial	Mrpl12	4	0.39946	0.47599	0.36392	0.48563	0.36313	0.4322	0.68436	0.91282	0.49405	0.82556	0.45987	0.52361			0.69628	0.58205	0.70766	0.84171	0.89417	0.72098
Q9DB20;Q3THG0;Q3TF25;F7D3P8;F6XVM5	ATP synthase subunit O, mitochondrial	Atp5o	9	0.66214	0.63192	0.35442	0.40442	0.6705	1.0114	0.77222	0.95091	0.80565	1.371	0.38208	0.52996	0.5345	0.55673	0.68337	0.6588	0.78809	0.84597	0.84862	0.70964
Q9DB60;B1AS14	Prostamide/prostaglandin F synthase	Fam213b	5	0.84614	0.54554					1.1344	1.4633	0.74626	1.0811	0.93874	0.83946					1.279	1.0134	0.73923	0.65648
Q9DB77	Cytochrome b-c1 complex subunit 2, mitochondrial	Uqcrc2	18	0.58222	0.54206	0.42137	0.48041	0.6264	0.98902	0.81228	1.0119	0.81413	1.2734	0.45933	0.48232	0.46393	0.5679	0.59502	0.51339	0.89706	1.1181	0.9141	0.7736
Q9DBD5;Q9D4T3	Proline-, glutamic acid- and leucine-rich protein 1	Pelp1	3															0.54266	0.50088
Q9DBG5;Q2XSQ4;Q3V4D2	Perilipin-3;Perilipin	Plin3	15	0.49909	0.54373	0.43106	0.51703	0.57388	0.84433	0.82896	1.1582	0.71007	0.67202	0.61548	0.80827	0.64375	0.80163	0.73752	0.56864	0.86829	1.0075	0.70207	0.56788
Q9DBG7;F6VF36;Q9CVL8	Signal recognition particle receptor subunit alpha	Srpr	7			0.30467	0.71752							0.28179	0.5708
Q9DBM2;Q9R0Z4	Peroxisomal bifunctional enzyme;Enoyl-CoA hydratase/3,2-trans-enoyl-CoA isomerase;3-hydroxyacyl-CoA dehydrogenase	Ehhadh	23	0.59697	0.5894	0.30537	0.36242	0.57395	1.0762	0.79696	1.3332	0.61021	1.293	0.32703	0.42679	0.40529	0.47907	0.64141	0.67866	0.83483	0.93725	0.63317	0.53627
Q9DBP5	UMP-CMP kinase	Cmpk1	9	0.47946	0.53592	0.40444	0.54925	0.60403	0.8709	0.79421	1.1175	0.72006	0.77058	0.62018	0.68686	0.50727	0.67297	0.68385	0.60489	0.8113	0.9664	0.75904	0.63071
Q9DBR1-2;Q9DBR1	5-3 exoribonuclease 2	Xrn2	5
Q9DBS5;Q99JQ9;Q5UE59;E9Q7C9;Q7TNF4;Q8CD76;D3YXZ3;Q91YS4;O88448	Kinesin light chain 4	Klc4	7																			1.0678	0.74331
Q9DBZ5;Q9DBZ5-2;Q3TY56	Eukaryotic translation initiation factor 3 subunit K	Eif3k	7	0.52142	0.69869	0.44942	0.56005	0.64982	0.96104			0.69271	0.79222	0.6378	0.73489	0.49622	0.80104	0.67025	0.52947	0.97155	1.0634	0.72026	0.62656
Q9DC23;Q9CUG0	DnaJ homolog subfamily C member 10	Dnajc10	5																			0.29532	0.23077
Q9DC69	NADH dehydrogenase [ubiquinone] 1 alpha subcomplex subunit 9, mitochondrial	Ndufa9	16	0.45619	0.53473	0.38443	0.41026	0.51729	1.0166	0.81975	0.89043	0.67964	1.0969	0.44865	0.45732			0.63893	0.5361	0.91779	1.2238	0.91265	0.83193
Q9DC70	NADH dehydrogenase [ubiquinone] iron-sulfur protein 7, mitochondrial	Ndufs7	3															0.71788	0.78512
Q9DCC4	Pyrroline-5-carboxylate reductase 3	Pycrl	4	0.62626	0.62749			0.66638	0.80973	0.94747	0.87974			0.80003	0.77747	0.65325	0.7504	0.77341	0.51052	1.0128	1.2231	0.78576	0.62323
Q9DCJ5	NADH dehydrogenase [ubiquinone] 1 alpha subcomplex subunit 8	Ndufa8	7	0.60132	0.57792	0.37379	0.50782	0.75841	1.1083	0.67743	1.0296			0.46348	0.41905	0.37507	0.65643	0.5148	0.61602	0.92342	1.0471	0.77123	0.71649
Q9DCL9;D3Z6P1;D6RCU8	Multifunctional protein ADE2;Phosphoribosylaminoimidazole-succinocarboxamide synthase;Phosphoribosylaminoimidazole carboxylase	Paics	10	0.59355	0.47304									0.76483	0.58996			0.62231	0.52646	1.0108	1.2786	0.83407	0.90787
Q9DCM0	Persulfide dioxygenase ETHE1, mitochondrial	Ethe1	7					0.97279	0.86235					0.57471	0.72028			1.1089	0.76802	0.7739	0.68315	0.76656	0.43446
Q9DCM2	Glutathione S-transferase kappa 1	Gstk1	6							0.64648	1.2736									0.61559	0.7702	0.63019	0.44655
Q9DCN2-2;Q9DCN2;Q9CY59;F2Z456;F2Z3V0	NADH-cytochrome b5 reductase 3;NADH-cytochrome b5 reductase 3 membrane-bound form;NADH-cytochrome b5 reductase 3 soluble form	Cyb5r3	14	0.68361	0.59326	0.33699	0.38423	0.72803	1.1269	0.94959	1.5237	0.82536	1.684	0.32383	0.46706	0.45888	0.54784	0.61884	0.70677	0.73711	0.97606	0.75564	0.57214
Q9DCS3;A2A845	Trans-2-enoyl-CoA reductase, mitochondrial	Mecr	6	0.45915	0.59047	0.52969	0.56452							0.5944	0.54897							1.0829	1.1061
Q9DCS9;D3YUK4	NADH dehydrogenase [ubiquinone] 1 beta subcomplex subunit 10	Ndufb10	6	0.57573	0.54815	0.52428	0.52616	0.66512	0.86953	0.88945	1.0176							0.67229	0.54782	1.011	1.0617	0.82444	0.6952
Q9DCT2	NADH dehydrogenase [ubiquinone] iron-sulfur protein 3, mitochondrial	Ndufs3	9	0.46181	0.532	0.44403	0.48029	0.65166	0.84748	0.82344	0.90886	0.9258	1.002	0.54346	0.55338	0.4314	0.58467	0.58508	0.50498	0.8308	1.0571	0.89769	0.75039
Q9DCU6	39S ribosomal protein L4, mitochondrial	Mrpl4	3																			5.4133	2.5002
Q9DCW4	Electron transfer flavoprotein subunit beta	Etfb	13	0.54322	0.65437	0.40855	0.48541	0.6156	0.96353	0.7557	1.0265	0.80552	1.1588	0.5196	0.56708	0.46974	0.6143	0.58526	0.56573	0.83546	1.0607	0.8174	0.78287
Q9EP69;B0LAE6	Phosphatidylinositide phosphatase SAC1	Sacm1l	11											0.229	0.40978					0.58265	0.66575	0.93233	0.85118
Q9EPL8	Importin-7	Ipo7	15	0.51914	0.59207	0.42685	0.47155	0.74022	0.95299	0.87376	0.9508	0.76937	0.93434	0.64425	0.62723	0.59265	0.82397	0.84281	0.63317	0.90911	1.0652	0.78671	0.76894
Q9EPU0-2;Q9EPU0	Regulator of nonsense transcripts 1	Upf1	13	0.42838	0.55716	0.37284	0.44245	0.69177	0.83685					0.60374	0.66384	0.4954	0.78149	0.71485	0.54637	0.83127	0.81193	0.81489	0.65055
Q9EQ06;Q9EQ06-2	Estradiol 17-beta-dehydrogenase 11	Hsd17b11	10	0.52834	0.37268	0.36624	0.31328	0.64446	1.228	0.83455	1.7147	0.49836	1.671	0.33592	0.54206	0.41466	0.42164	0.5123	0.89004	0.56096	0.98881	0.78121	0.60922
Q9EQ20;Q8K0L1;Q1LZK2	Methylmalonate-semialdehyde dehydrogenase [acylating], mitochondrial	Aldh6a1	5	0.52156	0.41516
Q9EQH2;Q8C9W5;Q8CA64;Q8C4S7	Endoplasmic reticulum aminopeptidase 1	Erap1	10	0.52485	0.42903					0.92751	0.9411			0.42795	0.60979			0.51364	0.41543			0.71655	0.79512
Q9EQI8;Q9D9V9	39S ribosomal protein L46, mitochondrial	Mrpl46	3																			0.92024	0.75164
Q9ERG0;Q8C7S2;Q8CD09;Q8BT15;Q9ERG0-2;Q8C3R7	LIM domain and actin-binding protein 1	Lima1	16	0.54347	0.50926	0.49167	0.55553	0.64324	1.0727	0.83054	1.0301	0.76191	0.82945	0.54413	0.66615	0.59172	0.74089	0.70851	0.5083	0.84603	1.0477	0.62206	0.56277
Q9ERK4;E9Q1T9;F6ZEW4;E9QAX7;Q9CSW8;F7D1H9	Exportin-2	Cse1l	25	0.61153	0.55096	0.28845	0.40365	0.53313	0.99774	0.66642	0.80768	0.51394	0.84058	0.53273	0.52924	0.48859	0.44829	0.73493	0.55645	0.68552	0.79754	0.78793	0.75375
Q9ERR7	15 kDa selenoprotein	2015-09-01	3																			0.97318	0.78211
Q9ERS2	NADH dehydrogenase [ubiquinone] 1 alpha subcomplex subunit 13	Ndufa13	5	0.52377	0.63464	0.4221	0.4636	0.64312	1.0756	0.94549	0.96141	1.0944	1.4359	0.46154	0.44724	0.60285	0.63422	0.7714	0.50057	0.92186	1.0694	0.84923	0.71628
Q9ERU9;Q8BQK6	E3 SUMO-protein ligase RanBP2	Ranbp2	10	0.40437	0.64567	0.31051	0.38832							0.48709	0.51192			0.78968	0.50959	0.81691	1.0052	0.81187	0.65161
Q9ESP1	Stromal cell-derived factor 2-like protein 1	Sdf2l1	3
Q9EST4-3;Q9EST4;Q9EST4-2	Proteasome assembly chaperone 2	Psmg2	3
Q9JHC0	Glutathione peroxidase 2	Gpx2	6															1.2136	0.49415
Q9JHI5	Isovaleryl-CoA dehydrogenase, mitochondrial	Ivd	5	0.5974	0.57862					1.5336	1.1193											0.86506	0.90817
Q9JHU4;Q80U36;Q8C6T5;Q3TAZ3;F6ZX84;Q923F5;Q3UA73;O08821;O70182	Cytoplasmic dynein 1 heavy chain 1	Dync1h1	108	0.53616	0.53569	0.27621	0.31056	0.69951	1.0494	0.68832	0.8519	0.42388	1.2004	0.2862	0.42301	0.50183	0.56554	0.56083	0.55327	0.58079	0.76318	0.73788	0.62481
Q9JHU9	Inositol-3-phosphate synthase 1	Isyna1	13	0.43725	0.54668	0.43503	0.47121	0.52825	0.78744	0.62234	0.73206	0.75078	0.71121	0.61698	0.56931	0.56018	0.80121	0.78791	0.44107	0.80024	1.1111	0.78406	0.72639
Q9JIF7	Coatomer subunit beta	Copb1	29	0.6077	0.69971	0.41298	0.43683	0.6758	0.87616	0.89707	0.92413	0.58863	0.70972	0.55316	0.55975	0.56802	0.62364	0.70302	0.53864	0.79011	0.83172	0.72695	0.56221
Q9JIK9	28S ribosomal protein S34, mitochondrial	Mrps34	5							0.78472	0.94055	0.86491	1.1666	0.493	0.55524	0.56856	0.65813	0.63521	0.48546			1.0157	0.70523
Q9JJ28	Protein flightless-1 homolog	Flii	6																			0.80866	0.53324
Q9JKA5;Q9D7V7	Cell surface A33 antigen	Gpa33	5	0.51504	0.52717	0.45342	0.53292	0.48714	0.91209	0.66705	1.1139	0.70619	0.85336	0.55939	0.55939	0.43405	0.59219	0.548	0.502	0.71722	1.0658	0.7379	0.64208
Q9JKB1;Q8BWQ9;B2RTM4;P58321	Ubiquitin carboxyl-terminal hydrolase isozyme L3;Ubiquitin carboxyl-terminal hydrolase isozyme L4	Uchl3;Uchl4	8					0.64672	0.88036					0.83733	0.71677	0.55067	0.66598	0.76227	0.61447	0.96954	1.1708	0.74252	0.67802
Q9JKB3-2;Q9JKB3;Q68G78;Q61478;Q64369;Q8BPG0	Y-box-binding protein 3	Ybx3;Igf2bp3	7
Q9JKF1;Q6ZQK2;Q80UW7;Q3TU98;Q8CDT3;Q8CGH5;Q05CQ4;Q3TPD2;Q8BPA6;Q3TR56;Q9D408;Q8CDW9;Q8CC64;Q3UQP1;F8VQ29;B9EKT6	Ras GTPase-activating-like protein IQGAP1	Iqgap1	51	0.70264	0.66629	0.28366	0.35679	0.7674	1.1021	0.84725	1.0985	0.60527	1.8914	0.31505	0.45618	0.58547	0.55234	0.74887	0.75248	0.70689	0.72667	0.81788	0.73158
Q9JKR6;Q8VCI2;F6TRP3;E0CYZ2	Hypoxia up-regulated protein 1	Hyou1	25	0.64536	0.61734	0.33698	0.35809	0.79805	0.96875	1.046	1.1063	0.90681	1.2151	0.42666	0.54434	0.57658	0.64086	0.7394	0.67361	0.97617	1.0296	0.9986	0.72343
Q9JKX6;A2ATT5	ADP-sugar pyrophosphatase	Nudt5	3
Q9JL35	High mobility group nucleosome-binding domain-containing protein 5	Hmgn5	4	0.23747	0.50795															0.65078	1.3027
Q9JLI0;Q9R0M7;Q91X42;Q3U538;Q8K023-2;Q8K023		Akr1c12	16	0.67065	0.85085					0.96338	1.5395	1.0557	1.3575	0.58908	0.59306	0.42843	0.55637			0.93343	1.1429	0.76477	0.68065
Q9JLI8;Q9JLI8-2	Squamous cell carcinoma antigen recognized by T-cells 3	Sart3	3															0.73238	0.45319
Q9JM14;A2A9X5	5(3)-deoxyribonucleotidase, cytosolic type	Nt5c	3	1.1249	0.59963			1.3015	1.0103
Q9JM76;H7BWZ3;D3Z2F7;D3Z2F8	Actin-related protein 2/3 complex subunit 3	Arpc3	6	0.54951	0.55385	0.38428	0.48162	0.68241	0.75889	0.75152	0.99159	0.65453	0.89106	0.55508	0.67056	0.56782	0.62033	0.74594	0.5747	0.77049	0.83866	0.68294	0.58535
Q9JMH6-2;Q9JMH6;Q91Y95;Q91Y98;Q9D8I4;J3QMN4;D3Z0K8;J3QMQ8;Q9JLT4-3;Q9JLT4-2;Q9JLT4-4;Q9JLT4	Thioredoxin reductase 1, cytoplasmic	Txnrd1	12	0.471	0.66761	0.39216	0.55753	0.88506	1.0337	0.81065	0.90029	0.81154	0.8053	0.61127	0.82793	0.74091	0.69475	1.0321	0.6067	0.99556	0.9891	0.56091	0.55642
Q9QUM9;E0CXB1;E0CYT2	Proteasome subunit alpha type-6	Psma6	9	0.50178	0.59609	0.45636	0.54639	0.63365	0.84816	0.77689	0.97871	0.87023	0.89623	0.77016	0.67276	0.60827	0.73899	0.88953	0.48022	0.93317	1.1386	0.63348	0.63045
Q9QWG7;Q9QWG7-2	Sulfotransferase family cytosolic 1B member 1	Sult1b1	11	0.67694	0.49854	0.39779	0.474	0.71723	0.81813	0.99056	1.525	0.79792	1.044	0.40705	0.68829	0.54018	0.52522	0.67804	0.6486	0.7359	0.97898	0.72063	0.49877
Q9QXD6;Q9QXC5;Q9JHT8;Q9JHT7;Q9QXC2;E9Q0T7;Q9QXA8;F6YS63;P97323	Fructose-1,6-bisphosphatase 1	Fbp1	5	0.63956	0.56038			0.69772	1.2154					0.66989	0.53443
Q9QXK3-4;Q9QXK3;Q9QXK3-3;E9Q783;Q9QXK3-2;Q922G9	Coatomer subunit gamma-2	Copg2	6
Q9QXT0	Protein canopy homolog 2	Cnpy2	8	0.44456	0.6629	0.60629	0.60009			0.75943	1.0865			0.57026	0.71377	0.57116	0.6629	0.62303	0.5606	0.92678	1.1501	0.93896	0.87718
Q9R1R9;Q9R1R8;Q9QYF1;Q9R1R5	Retinol dehydrogenase 11	Rdh11;Ube-1c	10	0.69711	0.59949	0.26217	0.31805	0.73678	1.243	0.90023	1.065	0.66566	2.2407	0.18607	0.33611	0.56232	0.37277	0.69481	0.7359	0.6256	0.88042	0.92939	0.8489
Q9QZ23;D3Z285	NFU1 iron-sulfur cluster scaffold homolog, mitochondrial	Nfu1	3
Q9QZ83		Actg1	17	0.53087	0.5223	0.44257	0.53602	0.75318	0.82489	0.78348	1.0664	0.66742	0.79143	0.64949	0.74783	0.57576	0.6246	0.74116	0.63211	0.80171	0.9268	0.82199	0.61266
Q9QZD8	Mitochondrial dicarboxylate carrier	Slc25a10	11	0.60091	0.66097	0.33975	0.69884	0.77057	0.9698	0.90008	1.0965	0.9385	1.3744	0.37984	0.51971	0.64548	0.60066	0.81263	0.62072	0.86933	0.91364	0.84604	0.70618
Q9QZD9;Q3T9Y8;A2AE03;Q8BTM6	Eukaryotic translation initiation factor 3 subunit I	Eif3i	11	0.48534	0.53345	0.54096	0.5104	0.56651	0.79509	0.66541	0.97403			0.70727	0.64981	0.50169	0.62661	0.64228	0.54421	0.96079	1.0881	0.93719	0.76677
Q9QZE5;Q7TNQ1;F7ARP0	Coatomer subunit gamma-1	Copg1	22	0.57329	0.65139	0.40344	0.45098	0.83618	0.92845	0.75019	0.90984	0.49742	0.75974	0.50407	0.59629	0.65522	0.63625	0.7441	0.5121	0.745	0.97053	0.74057	0.54092
Q9QZQ8-2;Q9QZQ8;Q8CA90;Q9CTR1;Q8BP16;Q8CCK0;Q9CTH9;Q9D3U7;Q9D3V6	Core histone macro-H2A,1	H2afy	13	0.95584	0.65999	0.1575	0.20731	0.75046	1.2448	0.90595	0.89807	0.48795	4.0817	0.12589	0.36364	0.61585	0.33064	0.83141	1.0071	0.50822	0.50319	0.74975	0.77775
Q9R0H0-2;Q9R0H0;A2A848;Q8C168;Q8BW35	Peroxisomal acyl-coenzyme A oxidase 1;Acyl-coenzyme A oxidase	Acox1	24	0.71309	0.61386	0.29004	0.40409	0.95262	0.95861	1.1546	1.2807	0.59088	1.1116	0.39402	0.56637	0.69118	0.40733	0.86009	0.76508	0.87941	0.92756	0.7728	0.47731
Q9R1P0;Q3TL95;Q3UCF0;E9PW69;E9Q0X0	Proteasome subunit alpha type-4;Proteasome subunit alpha type	Psma4	10	0.54429	0.63431	0.46286	0.59598	0.69442	0.91052	0.75877	1.0173			0.67847	0.71089	0.64507	0.79988	0.84265	0.52027	0.87135	1.0744	0.62965	0.69284
Q9R1P3;Q8BJX0	Proteasome subunit beta type-2;Proteasome subunit beta type	Psmb2	6	0.51863	0.61637	0.45628	0.45005	0.61816	0.80788	0.65095	0.87887	0.80594	0.75721	0.62724	1.0881	0.47912	0.72976	0.79043	0.47274	0.80201	1.0222	0.58258	0.60246
Q9R1T2;Q9R1T2-2	SUMO-activating enzyme subunit 1;SUMO-activating enzyme subunit 1, N-terminally processed	Sae1	6											0.73521	0.64439			0.58806	0.49711			0.78764	0.88503
Q9WTI7-4;Q9WTI7-2;Q9WTI7-3;Q9WTI7	Unconventional myosin-Ic	Myo1c	4
Q9WTP6-2;Q9WTP6;F7BP55	Adenylate kinase 2, mitochondrial;Adenylate kinase 2, mitochondrial, N-terminally processed	Ak2	11	0.58733	0.80668	0.35855	0.53156	0.72536	0.83127	0.85876	0.7565	0.96742	0.90651	0.47788	0.56935	0.75142	0.71887	0.80831	0.41395	0.91731	1.1306	0.62354	0.60833
Q9WTP7;Q9D8W6;F6RP11	GTP:AMP phosphotransferase AK3, mitochondrial	Ak3	11	0.5472	0.51282	0.51541	0.52983	0.61181	0.91867	0.82358	1.0067	0.88592	1.1908	0.59534	0.64237	0.51935	0.57356	0.54743	0.55501	0.78069	1.1956	0.91504	0.75312
Q9WU28;Q6ZWY7;H7BWX1;E9PZ62;E9PVG3;Q9DAJ0	Prefoldin subunit 5	Pfdn5	4													0.50536	0.71302	0.74363	0.44055	0.88382	1.1366	1.0835	0.85682
Q9WUM5	Succinyl-CoA ligase [ADP/GDP-forming] subunit alpha, mitochondrial	Suclg1	8	0.49329	0.47298	0.35921	0.41711	0.55062	0.90421	0.7152	0.99948	0.80903	1.1401	0.40243	0.48062	0.4838	0.57508	0.59674	0.56645	0.80974	1.0361	0.81049	0.7717
Q9WUP7-2;Q9WUP7	Ubiquitin carboxyl-terminal hydrolase isozyme L5	Uchl5	7									0.91519	0.8729	0.5415	0.68615			0.65878	0.57518	0.84131	1.1355	0.88672	0.80193
Q9WV55	Vesicle-associated membrane protein-associated protein A	Vapa	4											0.37595	0.31254			0.61686	0.58725	0.54873	0.66175	0.88367	0.67825
Q9WVA3	Mitotic checkpoint protein BUB3	Bub3	9	0.37427	0.63316	0.51168	0.56543	0.60496	0.8857	0.67605	0.89884	0.74744	1.0126	0.61828	0.69376	0.50025	0.8139	0.62745	0.52131	0.80896	1.0446	0.73595	0.71145
Q9WVA4;Q9R1Q8;Q8BT95;Q9D6K2	Transgelin-2	Tagln2	12	0.52996	0.58814	0.43986	0.56181	0.79749	0.81017	0.76486	1.139	0.75037	0.83155	0.74927	1.0001	0.69781	0.81542	0.82505	0.60109	0.82917	0.91308	0.7268	0.59693
Q9WVP1;Q9WVP1-2;Q8C9K8;Q3UG16;P35585	AP-1 complex subunit mu-2	Ap1m2	10							0.75859	0.99883			0.34409	0.51652			0.75446	0.6254	0.45708	0.71648	0.58865	0.55776
Q9Z0U1	Tight junction protein ZO-2	Tjp2	18	0.40674	0.45426	0.49154	0.48473	0.63418	0.8136	0.77079	1.1098	0.71698	0.73115	0.76682	0.71993	0.62933	0.71324	0.77208	0.57214	0.81103	0.97094	0.92709	0.63576
Q9Z0W3;Q9Z0W3-2	Nuclear pore complex protein Nup160	Nup160	4	0.64888	0.5415
Q9Z1F9;H3BLM2;H3BLR3;A2BH29	SUMO-activating enzyme subunit 2	Uba2	8	0.46636	0.51048	0.49108	0.74518							0.6427	0.5784	0.55512	0.69242	0.71027	0.58862	1.042	1.1932	0.97774	0.90001
Q9Z1N5;Q3TB18	Spliceosome RNA helicase Ddx39b	Ddx39b	16	0.51524	0.49868	0.48835	0.48502	0.57412	0.92305	0.72946	0.91797	0.78213	1.0523	0.63548	0.61957	0.52443	0.75723	0.6659	0.57144	0.91489	1.1515	0.85485	0.85291
Q9Z1P6	NADH dehydrogenase [ubiquinone] 1 alpha subcomplex subunit 7	Ndufa7	3
Q9Z1Z0;Q9Z1Z0-2;Q9Z1Z0-3;Q9Z1Z0-4	General vesicular transport factor p115	Uso1	13			0.37759	0.55282	0.58013	0.73542			0.64623	0.78368	0.54871	0.6051	0.6278	0.65012	0.68511	0.46665	0.71303	0.83503	0.66014	0.42466
Q9Z2H7	PDZ domain-containing protein GIPC2	Gipc2	7			0.42199	0.46337							0.35815	0.61129			0.81549	0.69015			1.0026	0.82266
Q9Z2I0	LETM1 and EF-hand domain-containing protein 1, mitochondrial	Letm1	9			0.47417	0.50131	0.85836	1.0778	0.94077	1.1518			0.39885	0.61184			0.90807	0.66928	0.93049	1.0856	1.0066	0.69229
Q9Z2I8-2;Q9Z2I8;C6EQH3	Succinyl-CoA ligase [GDP-forming] subunit beta, mitochondrial	Suclg2	15	0.54185	0.4706	0.44432	0.47309	0.5886	0.92664	0.74111	0.99945	0.78241	1.2477	0.5429	0.56664	0.43402	0.58603	0.61812	0.53535	0.97369	1.1252	0.95262	0.83373
Q9Z2X1;J3QMQ5;Q9Z2X1-2;J3QM80;J3QMT0;Q8R582;J3QP45;J3QNH2;J3QMV8	Heterogeneous nuclear ribonucleoprotein F;Heterogeneous nuclear ribonucleoprotein F, N-terminally processed	Hnrnpf	14	0.43181	0.50167	0.50702	0.5276	0.58051	0.91837	0.66064	0.87949	0.65128	0.70691	0.704	0.66443	0.51623	0.73888	0.66501	0.52259	0.8534	1.0626	0.83898	0.80899
Q9Z315	U4/U6,U5 tri-snRNP-associated protein 1	Sart1	4
REV__E9Q8N1;REV__E9Q8K5;REV__A2ASS6;REV__A2ASS6-2;REV__Q62319;REV__Q3TZL3;REV__A2AT70;REV__F7CR78			4
REV__Q8VI17;REV__Q3TYQ9;REV__Q148T8;REV__Q9ES55			3
REV__Q9JHU4;REV__F6ZX84;REV__Q80U36;REV__Q3TAZ3			3
S4R2K9;S4R1U4;S4R1X7;S4R2C1;S4R187;S4R2F5;S4R2J6;S4R165;S4R236;S4R1S2;G5E8K2;G5E8K3;S4R2S8;G5E8K5-6;G5E8K5-5;G5E8K5-4;G5E8K5-2;G5E8K5-3;G5E8K5	Ankyrin-3	Ank3	3
