# Supplementary material for: A SILAC-Based Method for Quantitative Proteomic Analysis of Intestinal Organoids
Source: Sci Rep. 2016 Nov 30;6:38195. doi: 10.1038/srep38195 (PMC5128881; doi:10.1038/srep38195)
Supplement: Supplementary Table 4 [file srep38195-s5.xls]

## Sheet: Feuil1
Protein IDs	Protein names	Gene names	Peptides	log2 n1+n2	log10 intensity
Q545I1;O09049	Regenerating islet-derived protein 3-gamma;Regenerating islet-derived protein 3-gamma 16,5 kDa form;Regenerating islet-derived protein 3-gamma 15 kDa form	Reg3g	7	3.89441	10.8716
P35230	Regenerating islet-derived protein 3-beta;Regenerating islet-derived protein 3-beta 16,5 kDa form;Regenerating islet-derived protein 3-beta 15 kDa form	Reg3b	3	3.59517	10.1478
E9Q634;Q8C123;G3V011;Q8CG29;Q811E7;P70248	Unconventional myosin-Ie	Myo1e	4	2.9051	9.51008
Q5NCU4;Q5NCU5;P07214;Q3TXI6;Q5NCU3	SPARC	Sparc	5	2.67088	9.98615
Q3UN35;Q09200;Q8VDF0	Beta-1,4 N-acetylgalactosaminyltransferase 1	B4galnt1	3	2.59431	8.90095
Q9CXN7;K3W4L7;Q9DCG6;D3Z2D7	Phenazine biosynthesis-like domain-containing protein 2;Phenazine biosynthesis-like domain-containing protein 1	Pbld2;Pbld1	4	2.57759	9.08099
E9Q4Y1;E9Q5Z6;A1L3C0;Q9D932;Q3UQ40		Adh6a	15	2.60526	10.4941
H3BJ97;Q99JR5;Q4FJX7;H3BKM8	Tubulointerstitial nephritis antigen-like	Tinagl1	9	2.5469	9.76811
O70570;Q8R544;D3YVM4;D3Z2D3	Polymeric immunoglobulin receptor;Secretory component	Pigr	14	2.33188	10.771
Q52JJ6;P16406;Q8CD51;F7B9G4;Q6P3C1;F6YHW2	Glutamyl aminopeptidase	Enpep	28	2.34532	10.6292
Q3TGR2;Q8K0E8;CON__P02676	Fibrinogen beta chain;Fibrinopeptide B;Fibrinogen beta chain	Fgb	18	2.18706	10.2733
A8DUK4;A8DUQ1;A8DUN2;A8DUK7;A8DUP0;A8DUK2;D4N6R6;A8DUQ5;A8DUL2;A8DUL0;D4N6V9;D0U270;D0U269;A8DUP7;A8DUK0;A8DUM2;A8DUL7;P02088;E9Q223;A8DUP3;D4N6U4;A8DUP5;A8DUL5;B1Q450;Q9QUN8;Q54AH9;Q549D9;D4N6N9;D4N6M2;D0U293;D0U285;D0U284;A8DV59;A8DV41;P02089;D4N6N2;CON__Q3SX09;Q61650;CON__P02070;P02104	Hemoglobin subunit beta-1	Hbbt1;Hbb-b1;Hbb-bs;HBB1	11	2.01993	10.3183
E9QPG8;Q60997-2;Q60997;Q60997-4;Q60997-3;B6V683	Deleted in malig t brain tumors 1 protein	Dmbt1	21	2.14337	11.4761
Q3URC9;Q8R0I0;C7ECU2;Q8R0I0-2;Q3UXR1;F6X479;Q9D836	Angiotensin-converting enzyme 2;Processed angiotensin-converting enzyme 2	Ace2	11	2.04578	9.55937
D3Z3Y2;Q0VG18	Small integral membrane protein 24	Smim24	4	1.92032	9.32818
Q05793	Basement membrane-specific heparan sulfate proteoglycan core protein;Endorepellin;LG3 peptide	Hspg2	76	1.81296	11.1693
B5THE3		Sis	74	2.00899	11.7341
Q8VCW8	Acyl-CoA synthetase family member 2, mitochondrial	Acsf2	19	1.92151	10.7153
Q99JX6;Q3TUI1;F8WIT2;Q3UI56;P14824;Q8CEX0;Q3V2Z4;Q3UDK4	Annexin;Annexin A6	Anxa6	7	2.00944	9.28923
B5THE2;Q6XK24;Q6XK23		Mgam	45	1.95903	11.3338
Q64442;Q71VF6	Sorbitol dehydrogenase	Sord	6	1.8339	9.22572
Q3UER1;Q91Y97;Q3TJ66	Fructose-bisphosphate aldolase B	Aldob	21	1.89896	11.94
Q3U055;E9Q718;Q9R0B9	Procollagen-lysine,2-oxoglutarate 5-dioxygenase 2	Plod2	8	1.81038	9.59981
F8VQM5		Sis	73	2.05251	10.038
B2RX13;Q3UQ28;Q80U60;D3Z5M7	Peroxidasin homolog	Pxdn	20	1.6654	10.0207
Q9QXX5;Q9QXI6;Q8CCA7;Q8C3K6;O70122;Q8BIM1;B7ZNY6;Q9ET36;Q2VPB3;A0PJT9;Q91ZP4;Q3UNC8;Q3V0B7;E9QAB5	Sodium/glucose cotransporter 1	Slc5a1	9	1.80867	9.82888
Q8CHR8;Q8BNS0;Q5NBZ3;P32233	Developmentally-regulated GTP-binding protein 1	Drg1	7	3.04311	10.7141
Q3TWG9;Q3TJK3;P19324;Q3TMD2;Q8BVU9;Q8BV87	Serpin H1	Serpinh1	15	1.66961	10.7472
Q3UEM7;Q3UER8;Q8VCM7	Fibrinogen gamma chain	Fgg	15	1.50814	10.2616
Q3V1S6;P19467	Mucin-13	Muc13	7	1.74805	10.445
Q60604;Q69Z71;Q3UWV5;Q60604-2	Adseverin	Scin	24	1.72608	10.587
Q545S0;P52196	Sulfurtransferase;Thiosulfate sulfurtransferase	Tst	5	1.62278	9.23284
Q3V471;Q8C253;P16110;Q61357	Galectin;Galectin-3	Lgals3	4	1.61954	9.22994
Q3UEH4;E9Q509;Q3UEI4;G3X925;P53657;A7MCU9	Pyruvate kinase;Pyruvate kinase PKLR	Pklr	34	1.68828	11.247
Q91WT7		Akr1c14	8	1.71941	9.271
Q3UW98;E9QLH0;G3X8Z1;Q6Q473-2;Q6Q473;Q3UTT3	Calcium-activated chloride channel regulator 4;Calcium-activated chloride channel regulator 4, 110 kDa form;Calcium-activated chloride channel regulator 4, 30 kDa form	AI747448;Clca6;Clca4	18	1.5539	10.5167
Q99K47;E9PV24;Q08284		Fga	9	1.43538	9.89317
Q496S1;Q9QYY9;E0CYI4	Alcohol dehydrogenase 4	Adh4	4	1.64156	9.4227
Q9WUD0;G3X8Q9;P12791-2;P12791;Q64460;A6H6J2;O55071;E9Q593;Q497U6;P12790;Q6LCL8;Q61460	Cytochrome P450 2B10	Cyp2b10	17	1.727	10.8127
Q8CC91;O54750;G3UZ38;B1AWM5;Q3UEF7;Q3TNC5;G3UXT0;Q3UNV4;O54749;F6R6R4;Q91W71;B1AWM4;Q924D1;K7N768;Q66JP5;Q3UNV2;Q9CRQ9	Cytochrome P450 2J6	Cyp2j6	15	1.55959	10.2006
P97449;Q3UP74;Q3TB69	Aminopeptidase N	Anpep	30	1.54108	11.0676
Q3TV26;P43137;Q8C6F9	Lithostathine-1	Reg1	6	1.56697	10.3807
Q71RH6;Q71RH5;Q548F2;Q3U0C4;Q69ZN0;Q9R111;D3YU09;Q6DFY1;Q8BRJ7	Guanine deaminase	Gda	5	1.4985	8.85109
Q3UN27;Q10738;Q6GXA3	Matrilysin	Mmp7	4	1.41176	10.3009
Q8R5G0;Q8CFA3;Q3TPN0;O88322;Q3US45;Q8C6Z2	Nidogen-2	Nid2;NID-2	12	1.22411	9.59391
Q4VBW7;P17892	Pancreatic lipase-related protein 2	Pnliprp2	9	1.48904	9.51895
Q0VD75;F8VPQ6	Alkaline phosphatase	Alpi	17	1.53449	10.7716
G3UVV4;Q6GQU1;Q3TJE3;P17710-3;P17710-4;P17710;Q3UPC4;P17710-2;Q3UE51;Q3TTB4;D3YYR4;D3Z365;B4YB29	Hexokinase-1	Hk1	19	1.4422	10.0357
Q8CDK8;G3X9J8;G5E8G5;O54990-6;O54990-3;O54990-2;O54990;Q8R056;O54990-4;O54990-5;Q8C3K1	Prominin-1	Prom1	9	1.43269	10.2487
E0CXN5;P13707	Glycerol-3-phosphate dehydrogenase [NAD(+)], cytoplasmic	Gpd1	19	1.52205	10.9629
P24549	Retinal dehydrogenase 1	Aldh1a1	31	1.37665	11.6066
P15626;D3YX76;Q7M0F4;F6Y363	Glutathione S-transferase Mu 2	Gstm2	15	1.36633	10.4947
P17897;P08905	Lysozyme C-1	Lyz1	5	1.40567	11.0205
P10649;A2AE89;F6WHQ7	Glutathione S-transferase Mu 1	Gstm1	15	1.36587	11.5276
Q9D1A2;Q3TG71;Q6KAT3	Cytosolic non-specific dipeptidase	Cndp2	18	1.30271	10.509
Q8R1G2;E0CXT6;E0CXH4	Carboxymethylenebutenolidase homolog	Cmbl	4	1.22503	9.10978
D3YUP1;Q9WVG6-2;Q9WVG6;D6RFA7	Histone-arginine methyltransferase CARM1	Carm1	4	1.22085	9.69522
Q4FK86;O88593	Peptidoglycan recognition protein 1	Pglyrp1	5	1.27073	9.91914
P19639	Glutathione S-transferase Mu 3	Gstm3	17	1.24248	11.7079
D3YWS2;E9QK48;Q7TNG5;Q7TNG5-2;D6RGM3	Echinoderm microtubule-associated protein-like 2	Eml2	3	1.20739	9.154
P30115;Q9DCU1;K9JA27	Glutathione S-transferase A3;Glutathione S-transferase	Gsta3	7	1.3241	9.79422
Q91V76	Ester hydrolase C11orf54 homolog		10	1.21659	10.4184
Q8CIM7	Cytochrome P450 2D26	Cyp2d26	4	0.718866	9.72342
P19157;P46425;K9JA74	Glutathione S-transferase P 1;Glutathione S-transferase P 2	Gstp1;Gstp2	15	1.15196	12.0556
Q99JW2	Aminoacylase-1	Acy1	6	1.07284	9.37243
Q6GT24;Q53ZU7;Q6A0D0;O08709;D3Z0Y2;Q8BPD3;Q8BG37	Peroxiredoxin-6	Prdx6	18	1.21214	11.5283
Q3TXR9;P20060	Beta-hexosaminidase;Beta-hexosaminidase subunit beta	Hexb	10	1.09755	9.80915
Q566C3;Q8QZR5	Alanine aminotransferase 1	Gpt	3	1.14172	9.3425
A2RS23;Q11136;G3UXC5	Xaa-Pro dipeptidase	Pepd	9	1.04411	9.78773
P56389;Q8R219	Cytidine deaminase	Cda	6	1.15357	10.15
Q3UC68;Q3TXC7;Q3TWV1;Q3TMX0;O88601;Q3UBE4;Q3UB97;Q3U6J5;O08992;Q3U724;Q3U902;Q3TET7;A2AKJ9;A2AKJ6;H3BLG5;Q3U6Q3;A2AKJ5	Syntenin-1	Sdcbp	5	0.954786	9.53668
Q5F239;P62254;D6RES1	Ubiquitin-conjugating enzyme E2 G1;Ubiquitin-conjugating enzyme E2 G1, N-terminally processed	Ube2g1	3	1.0345	8.23155
Q3V2F7;P12710	Fatty acid-binding protein, liver	Fabp1	8	1.05916	11.6126
Q61292;Q3USI2	Laminin subunit beta-2	Lamb2	13	0.994409	9.7068
Q8C845;Q9D8Y0;Q9D4J1	EF-hand domain-containing protein D2	Efhd2	8	0.866785	9.78928
Q8R0M2;Q3U548;Q91ZJ5-2;Q91ZJ5	UTP--glucose-1-phosphate uridylyltransferase	Ugp2	15	0.976648	10.6149
Q9D5J8;D3YVP9;G5E8M7		Gstm6	6	0.975613	9.61907
Q69Z96;Q9EPE9	Manganese-transporting ATPase 13A1	mKIAA1825;Atp13a1	3	0.974676	9.66393
Q3UNI8;O35215	D-dopachrome decarboxylase	Ddt	5	0.923878	9.41835
Q07797;E9Q5X5;F6VRP8	Galectin-3-binding protein	Lgals3bp	14	0.969678	10.7212
D3Z7P3;D3Z7P4;F7B327	Glutaminase kidney isoform, mitochondrial	Gls	23	0.887766	10.9436
Q564E2;G5E8N5;P06151;Q99K20;Q3TCI7;Q3THB4;Q3TI99;Q3UDU4;D3Z736;D3YZQ9;Q3UIC3;Q6NXW3;D3YVR7;D3YZE4;Q64483;Q548Z6;P00342	L-lactate dehydrogenase;L-lactate dehydrogenase A chain	Ldha	22	0.91108	12.0066
Q059R7;Q08652	Retinol-binding protein 2	Rbp2	4	0.93759	10.8118
P48774;E9PVM7;E9PV63;E9Q024;E9Q5L9	Glutathione S-transferase Mu 5	Gstm5	13	0.888053	10.5211
F6VQH5;D3YTQ3;Q9Z130	Heterogeneous nuclear ribonucleoprotein D-like	Hnrnpdl	5	0.887057	9.28289
Q3U6L3;Q9QUH0;Q9D6F8	Glutaredoxin-1	Glrx	5	0.904053	9.79899
Q9D2D1;Q544R6;G3X8T3;P16675	Carboxypeptidase;Lysosomal protective protein;Lysosomal protective protein 32 kDa chain;Lysosomal protective protein 20 kDa chain	Ctsa	4	0.822177	9.76812
Q3TVD9;Q99MR8;F6Z2J7;D6RI29	Methylcrotonoyl-CoA carboxylase subunit alpha, mitochondrial	Mccc1	4	0.874904	9.44303
Q6ZPS0		Rrbp1	23	0.869161	8.12985
Q33DR3;E0CYM9;Q33DR3-2;F6T4Z4;Q33DR3-3	Decaprenyl-diphosphate synthase subunit 2	Pdss2	3	0.868858	8.75086
P35700;Q3U9J9;B1AXW5;B1AXW6;B1AXW4	Peroxiredoxin-1	Prdx1	15	0.863351	11.6775
Q91WU0;Q3UWB1;Q924V7;D3Z298		Ces1f	18	0.888154	10.6444
Q9DCM2	Glutathione S-transferase kappa 1	Gstk1	10	0.960212	10.0817
Q9CQW1	Synaptobrevin homolog YKT6	Ykt6	3	0.847997	9.48635
Q9CZU7;Q8C876;Q3UIW3;Q3TWE1;Q8C5K0;P17047-3;P17047;P17047-2	Lysosome-associated membrane glycoprotein 2	Lamp2	4	0.833877	9.71103
Q9DCM0	Persulfide dioxygenase ETHE1, mitochondrial	Ethe1	4	0.860677	9.628
Q62425	Cytochrome c oxidase subunit NDUFA4	Ndufa4	4	0.876089	10.463
Q9DC23;Q9CUG0	DnaJ homolog subfamily C member 10	Dnajc10	8	0.830203	9.67373
Q9CRS5;Q5SUT0;Q3UI30;Q6NVA3;Q5SUS9;Q61545	RNA-binding protein EWS	Ewsr1	3	0.825798	9.38637
D3Z7P3-2;D3Z7P5;F6RDM4	Glutaminase kidney isoform, mitochondrial	Gls	22	0.770789	10.0808
P06745;B7ZWL9;CON__Q3ZBD7	Glucose-6-phosphate isomerase	Gpi;Gpi1	23	0.856243	11.5401
Q8BH59	Calcium-binding mitochondrial carrier protein Aralar1	Slc25a12	8	0.533015	9.59388
P05201;F7ALS6	Aspartate aminotransferase, cytoplasmic	Got1	14	0.823919	10.2022
Q3TG37;P70441;Q9R1A1;P70441-2	Na(+)/H(+) exchange regulatory cofactor NHE-RF1	Slc9a3r1	12	0.847489	10.142
Q8C0Z1;F6SQM4;D3Z6P3	Protein ITFG3	Itfg3	5	0.707837	9.64453
Q8VC30;Q3UTZ4	Bifunctional ATP-dependent dihydroxyacetone kinase/FAD-AMP lyase (cyclizing);ATP-dependent dihydroxyacetone kinase;FAD-AMP lyase (cyclizing)	Dak	26	0.875976	11.8118
Q3UKB9;E9PYN9;Q8JZQ5;Q9CW16	Amine oxidase;Amiloride-sensitive amine oxidase [copper-containing]	Aoc1	7	0.797404	9.69571
Q5HZY7;Q9CR51;Q3U7E0	V-type proton ATPase subunit G 1	Atp6v1g1	4	0.599571	9.9205
O88329	Unconventional myosin-Ia	Myo1a	28	0.85604	10.8126
P27546-2;P27546;E9QPW8;P27546-3;E9PZ43;F7CK47;E9PWC0;P27546-4	Microtubule-associated protein 4;Microtubule-associated protein	Map4	6	0.694244	9.60211
Q91WG0;D3YWM6;Q8K033;Q9D998;Q6AW46	Acylcarnitine hydrolase	Ces2c	16	0.825361	11.0821
Q8QZR3;Q8QZR3-2;Q8VC76	Pyrethroid hydrolase Ces2a	Ces2a	18	0.844027	11.6677
I7HPW8;F6YB52;Q8R1I5;Q80X40;F6Y6G7;F6V1P1;Q69ZA4		Myo15b	16	0.838494	10.184
Q4FJY5;Q91YR9;REV__Q3TVC7;REV__Q3TVC7-3	Prostaglandin reductase 1	Ptgr1	13	0.806064	11.0262
Q3TDA7;Q9WVE8;Q3UP40	Protein kinase C and casein kinase substrate in neurons protein 2	Pacsin2	6	0.646561	9.48263
Q8K157;Q3TSZ4;Q3TZ44;F6XWR4	Aldose 1-epimerase	Galm	7	0.774507	9.98648
Q9WTP6-2;Q9WTP6;F7BP55	Adenylate kinase 2, mitochondrial;Adenylate kinase 2, mitochondrial, N-terminally processed	Ak2	11	0.743206	10.83
P97872;Q3TRA1;Q3UV28	Dimethylaniline monooxygenase [N-oxide-forming] 5	Fmo5	9	0.814332	10.2629
Q545I6;Q9ES94;Q9WUU7	Cathepsin Z	Ctsz	6	0.825389	9.65994
Q91WL0	Epidermal growth factor receptor kinase substrate 8-like protein 3	Eps8l3	18	0.831349	10.3421
Q9D066;Q924B0;Q3U5R8;Q3TME6;O55023;Q80ZJ2;D3Z703	Inositol monophosphatase 1	Impa1	9	0.722657	10.2764
E9Q616;Q6UL10;A0JLR7;Q61484;A0PJF4;Q8BRB8;Q8BKS2;Q8VDN3;Q8CGE7;Q6UIL4;Q3UYW8;G5E8K8;Q8R2L7;Q8CEX7		Ahnak	66	0.781188	11.0325
Q91WU5	Arsenite methyltransferase	As3mt	6	0.734338	9.25741
Q3TEF1;P97494;Q3UNA7;Q9QZG5	Glutamate--cysteine ligase catalytic subunit	Gclc	13	0.726146	10.0843
Q9JHC0	Glutathione peroxidase 2	Gpx2	8	0.702248	9.99801
Q8CC88-2;Q8CC88;Q9DBH4;Q3U2P5	von Willebrand factor A domain-containing protein 8	Vwa8	7	0.716623	8.7186
Q5VM59;P97816;Q91XG5;Q7M092;Q7M091	Protein S100;Protein S100-G	S100g	3	0.716457	9.74991
Q99L83;B1AQR8;G3X9T7;O08573-2;O08573	Galectin;Galectin-9	Lgals9	10	0.760084	10.2747
Q3V0K9;Q3V3X1;D3Z6J7;Q8R0U6	Plastin-1	Pls1	29	0.753658	11.0468
P10639	Thioredoxin	Txn	8	0.746036	11.0363
Q3UKA4;P00329	Alcohol dehydrogenase 1	Adh1	16	0.805318	11.5512
E9PYH2;Q91V12-2;Q91V12-4;Q91V12;Q91V12-3	Cytosolic acyl coenzyme A thioester hydrolase	Acot7	6	0.728777	9.78432
Q4FJQ6;Q3U3L3;Q60854;F8WIV2;K7E6F1;E9Q3Y1;Q8BZR2;E9Q6X2;E9Q108;E9Q0P9;E9PYY0;E9PZQ9;E9Q4R2;E9Q5Q5;Q6P6K7;Q8VHQ0	Serpin B6	Serpinb6a;Serpinb6	14	0.69379	10.6216
Q53YP5;P55050	Fatty acid-binding protein, intestinal	Fabp2	4	0.827622	10.1206
Q543N3;Q61792;A2A6H0;A2A6G9;A2A6G6;A2A6G7;A2A6G8;A2A6H1;A2A6G5;E9Q0N6;A2A6G0;A2A6G4	LIM and SH3 domain protein 1	Lasp1	9	0.680175	10.3164
Q99LJ1;Q3TCW3	Tissue alpha-L-fucosidase	Fuca1	4	0.648225	9.79814
Q8BW75;E9Q3X6;E9PVL9	Amine oxidase [flavin-containing] B	Maob	18	0.732057	10.5151
Q8C196;Q561M8	Carbamoyl-phosphate synthase [ammonia], mitochondrial	Cps1	80	0.653674	12.0535
Q5M9J9;Q3UGS8;P21300	Aldose reductase-related protein 1	Akr1b7	9	0.69043	9.44007
Q8C1A5;Q99LK5	Thimet oligopeptidase	Thop1	5	0.69618	9.77768
Q5RKP0;Q499X4;Q3U331;Q3TXD3;Q62465	Synaptic vesicle membrane protein VAT-1 homolog	Vat1	11	0.689744	10.4951
Q2TPA8;Q9D015;B1AX78;B1AX77	Hydroxysteroid dehydrogenase-like protein 2	Hsdl2	3	0.659103	9.45456
Q542Y0;Q64669;Q99KL8	NAD(P)H dehydrogenase [quinone] 1	Nqo1	8	0.673801	10.0493
P45377	Aldose reductase-related protein 2	Akr1b8	8	0.622415	9.69845
Q9D9Z4;Q3TG21;Q9Z1G3	V-type proton ATPase subunit C 1	Atp6v1c1	3	0.6515	9.37206
Q3TPD9;Q3U2X5;Q64133;Q3UJ53	Amine oxidase [flavin-containing] A	Maoa	16	0.675343	11.1905
Q3TS38;O70475;Q3TJ71;Q3UIZ1;Q3TJE8;D3Z3F7;Q3TI06;D3YXP9;F6ZQT4	UDP-glucose 6-dehydrogenase	Ugdh	27	0.664259	11.3663
Q93092	Transaldolase	Taldo1	18	0.652023	11.1429
Q3THL1;Q3U9H7;Q8C1Z9;F6V6T4;A2RS53;Q9R0Q3;Q8BPI2	Transmembrane emp24 domain-containing protein 2	Tmed2	3	0.311642	9.84149
Q543K9;P23492;Q9D8C9	Purine nucleoside phosphorylase	Pnp	11	0.691941	10.5792
Q9D9V3-2;Q9D9V3;E0CXS3	Ethylmalonyl-CoA decarboxylase	Echdc1	4	0.578021	9.51248
Q9CPN8	Insulin-like growth factor 2 mRNA-binding protein 3	Igf2bp3	5	0.633881	9.74733
Q9D7J4	Cytochrome c oxidase protein 20 homolog	Cox20	3	0.625037	9.44103
G5E8R3;Q3TCQ3;Q3T9S7;E9QPD7;Q05920;Q3UFS6;Q8BP54;Q62043	Pyruvate carboxylase;Pyruvate carboxylase, mitochondrial	Pcx;Pc	28	0.639863	10.6192
Q4FJV4;Q3U5N9;B7STB7;P10107;Q4FK88;Q3US43;Q8R024;Q8C846	Annexin;Annexin A1	Anxa1	16	0.683997	10.6285
Q8C2S9;Q3THX5;E9Q3X0;Q9EQK5;Q3U7S9;D3Z2N7	Major vault protein	Mvp	32	0.63466	10.8518
Q543K2;Q9WU84	Copper chaperone for superoxide dismutase	Ccs	3	0.616358	9.48093
Q8K3J2;Q544Z6;Q07813;Q3TXJ7	Apoptosis regulator BAX	Bax	4	0.610561	10.0454
H3BKN2;A2AL50;Q8C0I1;Q8BKC4;A2AL49;Q3TNW8	Alkyldihydroxyacetonephosphate synthase, peroxisomal	Agps	3	0.612494	9.02526
F7A6H4;E9Q555;Q8CI06;Q69ZG7	E3 ubiquitin-protein ligase RNF213	Rnf213	4	0.609566	9.56833
G5E850;Q544Z9;P56395;E0CY88	Cytochrome b5	Cyb5a	5	0.62805	10.8316
Q99J29;Q920A5;Q3U5P4	Retinoid-inducible serine carboxypeptidase	Scpep1	9	0.563612	10.4606
Q3V222;Q80U83;Q8CGF4;G3X972;Q8R2V9		Sec24c	10	0.621963	10.0867
Q3TVS6;P10605;Q3TC17;Q6LAF6	Cathepsin B;Cathepsin B light chain;Cathepsin B heavy chain	Ctsb	11	0.569991	10.5022
Q3UVJ2;Q3U0U5;P40124;Q3TC53;Q3UNQ0;B1ARS0;D3YTR7;Q8BKZ3;Q9CYT6	Adenylyl cyclase-associated protein;Adenylyl cyclase-associated protein 1	Cap1	18	0.595799	10.7721
Q3U9R7;Q3UB84;Q3TXK9;P47791-2;P47791;Q91Z57;Q3UAS7;Q3TWI5;Q3U9P5	Glutathione reductase, mitochondrial	Gsr	11	0.59203	10.8061
A2AVJ7;Q99PL5;Q99PL5-12;Q99PL5-11;Q99PL5-10;Q99PL5-9;Q99PL5-8;Q99PL5-7;Q99PL5-6;Q99PL5-5;Q99PL5-4;Q99PL5-3;Q99PL5-2;Q8CAB9;Q8C7E8;Q3ULC0	Ribosome-binding protein 1	Rrbp1	29	0.574975	10.6159
Q3TCL2;Q5U415;Q3UDY1;P45376;D3YVJ7;Q3ULP0	Aldose reductase	Akr1b3;Akr1b1	12	0.623622	10.2146
Q545N7;P30275;A2ARP5;B0R0E8;B0R0E9;B0R0F0;Q6P8J7	Creatine kinase U-type, mitochondrial	Ckmt1	14	0.582825	11.2666
Q8BH80;Q9QY76;Q3TA54;Q3TU78	Vesicle-associated membrane protein-associated protein B	Vapb	5	0.567643	9.27012
Q8K183;D3Z7R1	Pyridoxal kinase	Pdxk	8	0.605014	9.9595
Q3ULT2;P57780;Q3UDJ7;E9Q2W9;Q8BP35;D3Z0L8;D3Z761;Q61064;Q61063	Alpha-actinin-4	Actn4	48	0.569868	11.5876
Q9Z110-2;Q3TWN8;Q9Z110;Q3UGW8;Q3UZ27;D3Z0B4;H3BKJ8;H3BLE8;H3BKK0	Delta-1-pyrroline-5-carboxylate synthase;Glutamate 5-kinase;Gamma-glutamyl phosphate reductase	Aldh18a1	38	0.553146	11.4796
B7ZCL8;Q542P4;P70290;Q684Q6;A2AN84;B7ZCL9;B7ZCM0;Q3THA8;D6RFD5;B7ZCM1	55 kDa erythrocyte membrane protein	Mpp1	10	0.568967	10.1715
Q80XN0;D3Z2Y8;A1E283	D-beta-hydroxybutyrate dehydrogenase, mitochondrial	Bdh1	16	0.533732	11.0447
O08997	Copper transport protein ATOX1	Atox1	3	0.545631	10.3821
Q8VH34;Q3TX84;Q3TA96;Q9DC13;P11438;Q922T9	Lysosome-associated membrane glycoprotein 1	Lamp1	3	0.55031	9.78865
Q8R1F1	Niban-like protein 1	Fam129b	5	0.550027	9.49768
G3X9V0;Q5SVP3;P97372;E0CZ90;Q99LN3	Proteasome activator complex subunit 2	Psme2;PSME2b	9	0.553961	10.4403
P48962;Q8BVI9;B2RTC8;Q3V132	ADP/ATP translocase 1	Slc25a4	18	0.513551	10.5922
B2RRE8;Q9JLQ0	CD2-associated protein	Cd2ap	12	0.533171	9.94111
B7ZNW0;A1A4A7;Q8BX10-2;Q8BX10;F6YJC6	Serine/threonine-protein phosphatase PGAM5, mitochondrial	Pgam5	5	0.541019	9.07755
Q548W7;Q3ULV8;P31786;M0QWU8;F6WUQ1;Q4VWZ5;D3Z563	Acyl-CoA-binding protein	Dbi	3	0.526518	11.0634
P52480	Pyruvate kinase PKM	Pkm	38	0.554992	12.1591
Q5HZJ8;Q8C338;O88844;Q3TJ51;Q0QER9;D3YVY3	Isocitrate dehydrogenase [NADP];Isocitrate dehydrogenase [NADP] cytoplasmic	Idh1	25	0.577039	11.1779
Q6NZM8;Q3U647;Q60967;Q3TUA8	Bifunctional 3-phosphoadenosine 5-phosphosulfate synthase 1;Sulfate adenylyltransferase;Adenylyl-sulfate kinase	Papss1	8	0.47457	9.79934
Q9CQ65	S-methyl-5-thioadenosine phosphorylase	Mtap	14	0.515462	10.5186
O88428;Q9QYS0	Bifunctional 3-phosphoadenosine 5-phosphosulfate synthase 2;Sulfate adenylyltransferase;Adenylyl-sulfate kinase	Papss2	22	0.724687	10.3991
Q9CX34;Q9CRG3	Suppressor of G2 allele of SKP1 homolog	Sugt1	7	0.528854	9.5703
Q8R146-2;Q8R146	Acylamino-acid-releasing enzyme	Apeh	7	0.458202	9.6508
Q5D098;P70195	Proteasome subunit beta type;Proteasome subunit beta type-7	Psmb7	7	0.534516	9.58597
Q5SUR0;Q3UTT7;Q8BVW7;F6RUL9	Phosphoribosylformylglycinamidine synthase	Pfas	7	0.435842	9.65122
Q56A15;G3UWG1;P62897;CON__P62894;P00015	Cytochrome c, somatic	Cycs;Gm10108	7	0.512138	10.8439
P05202	Aspartate aminotransferase, mitochondrial	Got2	22	0.539708	11.172
Q571M4;Q8VC28;Q54A37;D6RGB1	Aldo-keto reductase family 1 member C13	Akr1c13	22	0.519551	11.268
O88986;Q9CZ08;E9PWY6	2-amino-3-ketobutyrate coenzyme A ligase, mitochondrial	Gcat	10	0.56124	10.5392
Q540D7;Q9JII6;Q80XJ7;Q3UJW9;B1AXW3;Q810X5	Alcohol dehydrogenase [NADP(+)]	Akr1a1	16	0.578807	10.7084
Q91V28;Q9DCD0;Q3UAG2;Q91YT9	6-phosphogluconate dehydrogenase, decarboxylating	Pgd	22	0.503764	11.2458
Q6PDC2;Q9CZL0;Q3TFU8;Q99KF1;Q8BLM5;Q3U7N8	Transmembrane emp24 domain-containing protein 9	Tmed9	5	0.522692	9.44762
Q8VDK1-2;Q8VDK1;D3Z2Y2;D3Z3I3;D3YY53	Nitrilase homolog 1	Nit1	4	0.436983	9.52225
Q7TQD5;Q3UGT1;P97742;A8ASF5	Carnitine O-palmitoyltransferase 1, liver isoform	Cpt1a	14	0.532382	10.2854
E9Q5B5;O08528;E9Q9M6;Q3TCB2;E9Q3Z4;Q08EC2;E9Q8S8;Q3TVQ4;Q3TQE0;Q3TBG9;Q149C8;Q3TRM8	Hexokinase-2	Hk2	21	0.485963	10.3723
Q9DCS2;G5E8X1;E9Q5B2;E9Q7K5;D3YZM4	UPF0585 protein C16orf13 homolog	0610011F06Rik	7	0.542737	10.0988
Q5FW97;P17182;Q6PHC1;Q8CF78;B0QZL1;B1ARR7;Q545V3;Q3UJ20;P17183;D3Z2S4;D3Z6E4;Q922A0;B1ARR6;D3YVD3	Alpha-enolase	EG433182;Eno1	21	0.510054	11.9846
Q80W94	2-acylglycerol O-acyltransferase 2	Mogat2	9	0.55892	10.4747
Q3UUH0;Q91YI0;E0CY49;E0CXM2;E0CYV3;F7D439	Argininosuccinate lyase	Asl	11	0.398325	9.74036
Q3UKF5;Q3UE92;Q6P1B1;Q3TL27;S4R1I3;Q8BKH1;Q8VDK8;Q8BV43;S4R228;Q6ZQ20	Xaa-Pro aminopeptidase 1	Xpnpep1	20	0.504124	10.5222
Q5SW19;Q5SW19-3;Q5SW19-2;Q6P7U7	Clustered mitochondria protein homolog	Cluh	19	0.482767	10.1634
Q5I0T6;G3X9Y6		Akr1c19	14	0.481686	11.0733
Q3TWV4;Q5FWI9;P84091;Q3TH69;Q6A0C9;Q3UCW9	AP-2 complex subunit mu	Ap2m1	8	0.410996	9.75969
F8WGG3;Q8R038;Q9JK81;F7A3N3	UPF0160 protein MYG1, mitochondrial	Myg1	5	0.327741	9.53362
Q541E2;Q3TWM2;P51855;Q8R436;Q3UEE2;A2AQN9;A2AQN7;Q3TF63;H3BKH4	Glutathione synthetase	Gss	10	0.498387	10.345
P50543	Protein S100-A11	S100a11	3	0.460208	10.8224
Q3UIB2;Q9Z1B7;D6RG58	Mitogen-activated protein kinase 13	Mapk13	5	0.480265	9.49803
Q9CPQ1;D3Z6E1	Cytochrome c oxidase subunit 6C	Cox6c	7	0.48951	10.4789
Q8R3D5;P57016	Ladinin-1	Lad1	10	0.541343	9.69119
Q9CRY7	Glycerophosphodiester phosphodiesterase domain-containing protein 1	Gdpd1	7	0.542037	9.77847
Q505N7;Q3UW66;Q99J99	Sulfurtransferase;3-mercaptopyruvate sulfurtransferase	Mpst	6	0.470941	9.85927
Q8BVD4;Q60759;Q8BV83	Glutaryl-CoA dehydrogenase, mitochondrial	Gcdh	5	0.512694	9.39829
Q8BJZ4	28S ribosomal protein S35, mitochondrial	Mrps35	4	0.473267	9.59178
Q9CZ04;Q9CZ04-2;D3YVI6;D3Z440	COP9 signalosome complex subunit 7a	Cops7a	3	0.473008	8.42513
Q9D154;Q8BK60;Q5SV42	Leukocyte elastase inhibitor A	Serpinb1a	17	0.511421	10.7261
Q7JD03;Q7JCZ1;Q5GA81;K7XKA7;K7XK22;A3R481;A3R455;P00405;A3E4B0	Cytochrome c oxidase subunit 2	COX2;mt-Co2;COXII;Mtco2	8	0.507218	11.0944
Q8BJW6;Q8BJW6-2;D3YZZ6;D6RFN2;D6RGA6	Eukaryotic translation initiation factor 2A;Eukaryotic translation initiation factor 2A, N-terminally processed	Eif2a	9	0.398339	9.42247
P14152;B1ATQ3	Malate dehydrogenase, cytoplasmic	Mdh1	11	0.522358	10.9253
Q9DD05;P10518;Q8VCZ1;O89061	Delta-aminolevulinic acid dehydratase	Alad	15	0.500085	10.7321
Q6P2K2;Q9QYR9	Acyl-coenzyme A thioesterase 2, mitochondrial	Acot2	11	0.462157	9.62856
Q04447;Q9D6U7;A2RTA0;P07310	Creatine kinase B-type	Ckb	17	0.478897	11.7209
Q6PEE6;Q69ZW4;P17427;Q3U7X9;E9PWD0;F6VSP9	AP-2 complex subunit alpha-2	Ap2a2	27	0.450749	10.4537
B9EIE9;P46664;Q8C909;Q3UBP0;J3QN31;P28650;P28650-2	Adenylosuccinate synthetase isozyme 2	Adss	11	0.441214	10.3622
D3YX62;Q544R7;Q3U6W4;O70252;D3YXN4;D3Z4A2	Heme oxygenase 2	Hmox2	6	0.452174	9.39683
Q9DCY6;Q64471;D3Z3X5;D3Z5W7	Glutathione S-transferase theta-1	Gstt1	5	0.534785	9.7765
G5E8V9;A2RSX9;E9Q3G5;Q3TVE1;E9QAY5		Arfip1	8	0.425092	9.72611
Q544F6;Q9CQI6	Coactosin-like protein	Cotl1	8	0.472845	10.664
Q5DQJ3;Q3UCD2;Q3UBZ3;P47754;D6RCW7;Q3U7G3	F-actin-capping protein subunit alpha-2	Capza2	6	0.449017	10.2102
Q91YR1;D3Z2H0	Twinfilin-1	Twf1	13	0.487286	10.4916
Q9JMH6-2;Q9JMH6;Q91Y95;Q91Y98;Q9D8I4;J3QMN4;D3Z0K8;J3QMQ8;Q9JLT4-3;Q9JLT4-2;Q9JLT4-4;Q9JLT4	Thioredoxin reductase 1, cytoplasmic	Txnrd1	16	0.457178	10.588
P62204;Q3UKW2;Q9D6P8;G3UX57;Q3UZY7;P20801	Calmodulin	Calm1	9	0.474267	11.2448
Q8BGH2	Sorting and assembly machinery component 50 homolog	Samm50	6	0.769167	9.75973
Q62422	Osteoclast-stimulating factor 1	Ostf1	5	0.460266	9.92328
Q7TND9;P53395	Lipoamide acyltransferase component of branched-chain alpha-keto acid dehydrogenase complex, mitochondrial	Dbt	9	0.40439	10.2304
Q9CPY7-2;Q9CPY7	Cytosol aminopeptidase	Lap3	21	0.482494	10.5849
Q5PPQ7;Q499X7;Q3TEU8;Q9WUM4;Q3TF74;E9PX03;E9PZJ0;E9PVJ1;Q3U8F0;A1ILN2;B9EIZ7;Q920M5-3;Q920M5-2;Q920M5;Q920M5-4	Coronin;Coronin-1C	Coro1c	11	0.426883	10.3043
Q564F6;P56812;D3Z7Q5	Programmed cell death protein 5	Pdcd5	4	0.313575	9.88193
Q7TN03;P03991;Q31173;P14428;P04223;K7WBQ4;Q61892;Q64272;Q61896;Q61642;Q7JJ15;Q3TVI9;P04223-2;P01901;Q921P3;D2YW38;Q3UBW0;Q3TH01;Q95457;Q61895;Q31142;P14426;Q8SNA4;K7W4D1;G3UXW2;E9PWT4;E9QJR9;Q31152;P79568;P79567;Q95H92;Q52PG7;Q8HWB2;Q61891;Q31170;Q31169;Q5KTQ0;Q31188;Q31149;Q61894;Q31172;P14430;P14429;P01900;O19468;Q31116;O19449;Q95555;Q31190;Q31189;Q31211;Q31193;P79569;G3XA74;Q61640;Q3UWA5;Q0WXI…	H-2 class I histocompatibility antigen, K-W28 alpha chain;H-2 class I histocompatibility antigen, K-Q alpha chain;H-2 class I histocompatibility antigen, K-K alpha chain;H-2 class I histocompatibility antigen, K-B alpha chain;H-2 class I histocompatibility antigen, D-K alpha chain	H2-K1;H2-K;H2-D1	6	0.433409	9.63424
P70227;Q0IJ80;Q922U9	Inositol 1,4,5-trisphosphate receptor type 3	Itpr3	14	0.37947	9.85806
Q9DAS9	Guanine nucleotide-binding protein G(I)/G(S)/G(O) subunit gamma-12	Gng12	4	0.448553	10.0638
Q8VE70;F8WI55;Q3TVB4;E0CY82	Programmed cell death protein 10	Pdcd10	3	0.43082	9.38113
Q60829;Q60829-2;Q9ERU0	Protein phosphatase 1 regulatory subunit 1B	Ppp1r1b	6	0.370038	10.0425
B1AU25;Q9Z0X1;Q2QKE3;Q1L6K5	Apoptosis-inducing factor 1, mitochondrial	Aifm1	18	0.419184	10.6183
Q8CBB7;Q3UKX8;P22892;Q8CC03;Q8BSZ7	AP-1 complex subunit gamma-1	Ap1g1	10	0.410423	10.1123
Q9DCS3;A2A845	Trans-2-enoyl-CoA reductase, mitochondrial	Mecr	7	0.408577	10.0133
Q3ULU3;O35855;O88374;D3Z7C8;Q8CAX1;D3Z3D7	Branched-chain-amino-acid aminotransferase;Branched-chain-amino-acid aminotransferase, mitochondrial	Bcat2	6	0.404204	9.72609
Q07417;F6RAZ3;Q6LCR2	Short-chain specific acyl-CoA dehydrogenase, mitochondrial	Acads	16	0.408494	10.9291
Q9R112;Q3UDS4;F6ZKZ3;H3BLH2	Sulfide:quinone oxidoreductase, mitochondrial	Sqrdl	19	0.444677	10.6916
B2RTL5;O35945	Aldehyde dehydrogenase, cytosolic 1	Aldh1a7	23	0.450321	10.1264
Q9JLI0;Q9R0M7;Q91X42;Q3U538;Q8K023-2;Q8K023		Akr1c12	18	0.469673	10.3052
P13745;P10648;D3Z6A6;D3YZV3	Glutathione S-transferase A1;Glutathione S-transferase A1, N-terminally processed;Glutathione S-transferase A2;Glutathione S-transferase	Gsta1;Gsta2	12	0.426069	11.4538
Q3TG75;P29758;Q3UKT3;Q3UJK5	Ornithine aminotransferase, mitochondrial	Oat	26	0.450116	12.134
Q922Q1;F6UB20;F7DFG6;E0CZH6;D3YZZ3;Q9CW42	Mitochondrial amidoxime reducing component 2	Marc2	13	0.463854	10.8571
Q8CAJ7;Q3U3I6;Q3TVK3;Q9Z2W0;Q8BPW9	Aspartyl aminopeptidase	Dnpep	14	0.437316	10.2568
Q53ZD4;E9QJW0;Q91VS7;D3YU60;D3YVR3	Microsomal glutathione S-transferase 1	Mgst1	3	0.401332	10.4241
Q8C1Y3;Q3U4Y0;P10922	Histone H1,0;Histone H1,0, N-terminally processed	H1f0	7	0.428252	10.4369
Q3TDN2;Q3TDN2-2;D3YUP4;D3Z2H4	FAS-associated factor 2	Faf2	6	0.130503	9.74921
Q3UWS9;Q3U7H9;P99029-2;P99029;G3UZJ4;H3BJQ7;Q9D6X2;Q9JHL8;Q91YU9	Peroxiredoxin-5, mitochondrial	Prdx5	10	0.444631	10.9902
Q9JM62-2;Q9JM62;D3Z6V2	Receptor expression-enhancing protein 6	Reep6	3	0.421265	10.112
O08553;Q3TAS8;Q3TT92;Q3TXY0;E9PWE8;Q6P1J1;Q62188;P97427;D3YUS0;Q3TY94;Q71H75	Dihydropyrimidinase-related protein 2	Dpysl2	21	0.408482	10.828
Q8R097;E9PV38;Q8R1G9;Q8R0L2		Ces2g	10	0.445689	10.2486
Q544B1;Q3UJW1;Q3U9J7;Q3TVM2;P47738;Q3U6I3;D3YYF3	Aldehyde dehydrogenase, mitochondrial	Aldh2	22	0.401616	11.4102
Q542D6;P97363;Q3UZQ0;Q8BNV0;Q6A053;Q8C9F8;Q3UT78	Serine palmitoyltransferase 2	Sptlc2	10	0.391511	9.80406
E9QMK9;Q8BH86;Q8BH86-2;Q3U7K4;F7CUW7	UPF0317 protein C14orf159 homolog, mitochondrial	9030617O03Rik	10	0.397633	9.49396
Q5SUV8;O88533;Q5SUV9;Q3TUH2	Aromatic-L-amino-acid decarboxylase	Ddc	9	0.423121	10.032
Q6RI64;O09061	Proteasome subunit beta type;Proteasome subunit beta type-1	Psmb1	10	0.407392	10.5252
Q8C7S2;Q9ERG0;Q8CD09;Q8BT15;Q9ERG0-2;Q8C3R7;B2BBR6;B2BBR7;B2BBR8;B2BBR9;Q4U4S6	LIM domain and actin-binding protein 1	Lima1	14	0.396867	10.169
Q922A2;Q3TJ49;Q07076;Q8BP75;Q3UYL7;Q8CCV9	Annexin;Annexin A7	Anxa7	11	0.459863	10.1237
Q5RKN9;Q3UAS2;P47753;Q3UJV2;Q3TLJ0	F-actin-capping protein subunit alpha-1	Capza1	7	0.393612	10.7124
B9EHY2;Q80W54;I7HIP5	CAAX prenyl protease 1 homolog	Zmpste24	5	0.35205	9.93312
Q8BFR5;D3YVN7;Q8BFR5-2	Elongation factor Tu, mitochondrial;Elongation factor Tu	Tufm;Gm9755	24	0.37626	11.0738
Q3UPA1;P21278;Q91X95;Q3UHH5;P21279	Guanine nucleotide-binding protein subunit alpha-11	Gna11	14	0.460997	10.3764
Q11011;F6QYF8;E9Q039;E9Q6F4;F6V7K3;F7ANF4;F2Z3V5	Puromycin-sensitive aminopeptidase	Npepps	27	0.381915	10.7908
Q6ZQ84;Q9JLV5;E9Q4T8;F6R0N8;F6ZZK0;Q9CTE0	Cullin-3	mKIAA0617;Cul3	3	0.38405	9.84558
O08807;B1AZS9;Q9D634	Peroxiredoxin-4	Prdx4	7	0.215561	10.9843
Q545G0;Q9R1P1;D3YVS3;D3YUM8;Q8VHB3	Proteasome subunit beta type;Proteasome subunit beta type-3	Psmb3	7	0.403499	10.1585
Q8BT60;Q3UJS6;B7ZCP8;Q5DTH0;Q8BIJ1;Q8QZU9;Q05D94;Q9D6C8;Q8BRJ6;Q3TVB2;Q3UYN2;P59108;Q1RLL3;Q9Z140;Q8BLR2;Q0VE82;Q9DC53;Q8JZW4	Copine-3	Cpne3	10	0.402737	10.3653
Q9R1P3;Q8BJX0	Proteasome subunit beta type-2;Proteasome subunit beta type	Psmb2	7	0.382067	10.544
Q9CR67;Q9CWD1;E0CXY5;Q9CV90;Q9CZM3	Transmembrane protein 33	Tmem33	4	0.144764	9.81187
Q5SWR1;Q9DBG3;Q9DBG3-2;H3BKM0;H3BIY9;H3BJ06;Q5SWR0	AP-2 complex subunit beta	Ap2b1	26	0.362385	10.4051
Q8BM29;Q05DT0;Q8BJH2;Q3UNK1;Q05C56;Q9QYB5-2;Q9QYB5;Q9JLE2	Gamma-adducin	Add3	8	0.304935	9.53396
Q5SVG5;Q5SVG4;O35643;Q3TVN4;Q8CC13;Q3U1K9;Q6NXY3	AP-1 complex subunit beta-1	Ap1b1	27	0.337191	10.8472
P52479;P52479-2;G8DZ75;G8DZ37;G8DZ23;G3X9U6	Ubiquitin carboxyl-terminal hydrolase 10	Usp10	6	0.375067	9.69843
Q5SVF7;O55125;Q3UGS1;Q5SVG6	Protein NipSnap homolog 1	Nipsnap1	8	0.347409	10.6208
E9QN99;Q8VCR7	Alpha/beta hydrolase domain-containing protein 14B	Abhd14b	7	0.351037	9.90652
Q8R326-2;Q8R326;F7D909	Paraspeckle component 1	Pspc1	3	0.372393	9.33387
Q9D880	Mitochondrial import inner membrane translocase subunit TIM50	Timm50	5	0.31199	10.0892
Q3TMZ1;Q3TJ21;Q922Q4;Q3UTR5;Q922W5;A2ABZ2	Pyrroline-5-carboxylate reductase;Pyrroline-5-carboxylate reductase 2	Pycr2	5	0.338803	9.73463
Q923G3;P47757-2;A2AMW0;Q3TVK4;P47757-4;Q3TRH8;P47757;F7CAZ6;F6QJN8;F6YHZ8;P97856	F-actin-capping protein subunit beta	Capzb	14	0.374453	10.5721
Q54AA2;Q9EPB4	Apoptosis-associated speck-like protein containing a CARD	Pycard	10	0.413246	10.8331
Q7TMY2;E9Q5L3;Q9DBL1;Q3V2R9	Short/branched chain specific acyl-CoA dehydrogenase, mitochondrial	Acadsb	5	0.447929	9.84118
Q9CYW4	Haloacid dehalogenase-like hydrolase domain-containing protein 3	Hdhd3	9	0.386028	10.2879
P21447;B2RUR3;P06795;Q3UMH0	Multidrug resistance protein 1A;Multidrug resistance protein 1B	Abcb1a;Abcb1b	6	0.434216	9.68065
Q7TPW6;Q9Z2Z6	Mitochondrial carnitine/acylcarnitine carrier protein	Slc25a20	10	0.411925	9.66571
Q3U931;Q542W3;Q3U541;P97379-2;P97379;Q3U6B1	Ras GTPase-activating protein-binding protein 2	G3bp2	5	0.326537	9.25469
Q8C2N7;P63254;Q6P3B4	Cysteine-rich protein 1	Crip1	3	0.402693	9.7309
Q4FK54;P61290;A2A4J1;A2A4J3;Q99K09	Proteasome activator complex subunit 3	Psme3	6	0.363274	9.96747
Q9CXR1	Dehydrogenase/reductase SDR family member 7	Dhrs7	5	0.23683	9.42388
P21981;G3UXE8	Protein-glutamine gamma-glutamyltransferase 2	Tgm2	15	0.357131	10.269
P97364;Q6PKB1	Selenide, water dikinase 2	Sephs2	4	0.358959	9.52556
Q4KML7;Q3UXR4;Q3UL48;P26040;Q3TCP5;Q8CBU4;Q8C2N4;Q7TSG6;Q05CE6	Ezrin	Ezr	25	0.387509	10.9477
Q06138;Q8K312;Q9DB16-2;Q9DB16	Calcium-binding protein 39	Cab39	7	0.384831	9.90677
Q3UC72;Q3UPA3;Q61598;Q3UUX9;Q61598-2;Q3TIY6;Q9CZ18;D6RI86;B7FAU8	Rab GDP dissociation inhibitor beta	Gdi2	30	0.373766	11.3052
Q545R3;Q3TSR4;B7ZWC0;Q62433;Q3TD08;E9Q514;E9Q5I8;E9Q3F9;E9PVF3;F6VLR8;E9Q0J8;E9PZC7;E9Q7G8;E9Q147;E9Q7V2	Protein NDRG1	Ndrg1	12	0.366774	11.1105
Q3U7Z6;Q9DBJ1;Q6NWV5;Q5NCI4;O70250	Phosphoglycerate mutase 1	Pgam1	13	0.340934	11.3981
Q8VED0;P16332;Q9CSI4;Q8BMR7;Q3UFU2	Methylmalonyl-CoA mutase, mitochondrial	Mut	6	0.342986	9.5355
Q4FJZ6;Q3T9P2;O09172;H3BJA3;F6VNW5	Glutamate--cysteine ligase regulatory subunit	Gclm	7	0.341813	10.0106
Q99MN9;E9Q1J7;Q3UYS0;A0PJE6;Q7TMF4;Q8CFZ3;D3YZC1;Q9CT71	Propionyl-CoA carboxylase beta chain, mitochondrial	Pccb	8	0.300003	9.77468
E9Q1S3;Q01405;Q8C1E4	Protein transport protein Sec23A	Sec23a	16	0.322369	10.5686
Q60692	Proteasome subunit beta type-6	Psmb6	6	0.313207	10.2511
Q8K1M3;P12367;Q3V2X9;H3BK84;P31324	cAMP-dependent protein kinase type II-alpha regulatory subunit	Prkar2a	10	0.312584	10.2259
P17426-2;P17426;F6TPX8	AP-2 complex subunit alpha-1	Ap2a1	14	0.332329	9.71528
Q3U1Y7;Q3TAN0;Q9R100;A2AKS7	Cadherin-17	Cdh17	20	0.322179	11.1104
Q9D3P8;D3YXU2;D3YY76;D3YV19	Plasminogen receptor (KT)	Plgrkt	4	0.375945	10.6008
Q3TU85;Q3TAI8;A1E2B8;Q61696;P17879;Q61698	Heat shock 70 kDa protein 1A;Heat shock 70 kDa protein 1B	Hspa1b;Hspa1a	13	0.491246	9.90258
Q8BFY6	Peflin	Pef1	5	0.285876	9.34912
Q8CEJ4;Q62468;F6V2H5	Villin-1	Vil1	38	0.349172	11.5243
Q9DCD8;Q58EV4;O70435;Q3TEL1;E0CX62;E0CZ34;F8WH02;E0CYL6	Proteasome subunit alpha type;Proteasome subunit alpha type-3	Psma3	7	0.338387	10.2557
Q99KF5;P00493;Q6TDG6	Hypoxanthine-guanine phosphoribosyltransferase	Hprt;Hprt1	11	0.325472	10.5049
G3UXZ5;Q5HZK3;P97371;G3UXY0;G3UWN9;G3X9K9;G3UXR1	Proteasome activator complex subunit 1	Psme1	11	0.372525	10.3509
Q3UMP2;P38060;D3YVU9;Q3TPS7;Q8JZS7	Hydroxymethylglutaryl-CoA lyase, mitochondrial	Hmgcl	10	0.346046	10.5557
P24527	Leukotriene A-4 hydrolase	Lta4h	20	0.343734	11.0088
Q542H2;Q3TN31;Q9Z2U0;Q3UIT9;Q3THL2;Q9CWH6;B7ZMS3;B7ZMS4;Q8VEB8	Proteasome subunit alpha type;Proteasome subunit alpha type-7	Psma7	13	0.347531	10.6364
Q3UMI7;Q3UDC8;P58252;Q8BMA8;Q3TK17;Q3UBL9;Q3TLB1;Q3TJZ1;Q3UZ14;Q3TX47;Q6P9L9;Q3TWX1;Q8C153;Q3TW58;Q3TSK4;Q3TPG2;Q99LT6;Q61509;O89069;O89070	Elongation factor 2	Eef2	48	0.310496	11.8349
Q561N4;P68037;Q3TIH9;D3YZS3	Ubiquitin-conjugating enzyme E2 L3	Ube2l3	7	0.341946	10.331
Q3UCD9;Q3U7P0;Q3U651;Q3TWR6;Q3TWD0;Q8C243;P18242;F6Y6L6;Q3TWL1;Q3U7I9;Q3UAQ1;Q3UCW4;Q3U8W5;Q3TXL5;Q3TJN3;Q3UC89;Q8VCK2;Q3TIR0;F8WIR1;Q05BF3	Cathepsin D	Ctsd	8	0.3258	10.4162
A2RSV8;P19783;M0QWX7;D6RG40	Cytochrome c oxidase subunit 4 isoform 1, mitochondrial	Cox4i1	8	0.328634	10.8365
A8IP69;P61982	14-3-3 protein gamma;14-3-3 protein gamma, N-terminally processed	Ywhag	7	0.323551	10.4961
Q3TD51;Q570Z8;Q7M6Y3-2;Q7M6Y3-3;Q7M6Y3-4;Q7M6Y3-6;Q7M6Y3-5;Q7M6Y3;Q8BQA2;Q3TWS4	Phosphatidylinositol-binding clathrin assembly protein	Picalm	7	0.314474	10.188
A2A6U3;Q80UG5-3;Q80UG5;Q80UG5-2;Q3TDR9;A2A6U5;A8Y5D3	Septin-9	2009-09-01	11	0.351415	10.1857
Q3TF84;Q922Q8;Q3UBL0	Leucine-rich repeat-containing protein 59	Lrrc59	9	0.314372	11.01
B2RQV1;Q8BWZ3-2;Q8BWZ3;Q8BY54;Q8BKI9;G3UZ51	N-alpha-acetyltransferase 25, NatB auxiliary subunit	Naa25	5	0.314602	9.62817
E9PVU0;E9Q175;E9Q174;E9Q3L1;B2RWR8;Q64331;Q8BK95;Q6A077	Unconventional myosin-VI	Myo6	47	0.31397	11.0711
Q9D3C4;Q7TPD9;P59999;Q8BVW6;Q3TX55;E9PWA7	Actin-related protein 2/3 complex subunit 4	Arpc4	7	0.306231	10.5722
Q9R1P0;Q3TL95;Q3UCF0;E9PW69;E9Q0X0	Proteasome subunit alpha type-4;Proteasome subunit alpha type	Psma4	11	0.307927	10.51
Q6NXZ0;Q3UDF3;Q3UDD5;Q99KK7;Q8BU29;Q3THP1;Q3UDY7;Q8BYF3	Dipeptidyl peptidase 3	Dpp3	18	0.297674	10.6881
Q3UFV9;Q91YW3;Q3UKA1	DnaJ homolog subfamily C member 3	Dnajc3	3	0.308054	9.69924
Q8BU20;Q9CQH3;D3Z568;D3YX99;D3Z6W9	NADH dehydrogenase [ubiquinone] 1 beta subcomplex subunit 5, mitochondrial	Ndufb5	5	0.280714	9.77679
P43275	Histone H1,1	Hist1h1a	5	0.336338	10.5488
A7VJ98;Q80X87;Q9CQI3;D3YY93;D3Z2F6;D3YY16;A7VJA4;Q9ERL7	Glia maturation factor beta	Gmfb	4	0.305681	9.13991
Q8K2C9	Very-long-chain (3R)-3-hydroxyacyl-CoA dehydratase 3	ptplad1	6	0.259575	10.0385
P48678;B3RH23;Q3UCU3;P48678-2;B3RH24;Q3U733;Q3U7I5;P48678-3;D3YUF7;Q8BNX5;Q9CTL2	Prelamin-A/C;Lamin-A/C	Lmna	27	0.343887	10.6587
Q80WQ2;Q8K279;Q8C907;Q8CCX6	Protein VAC14 homolog	Vac14	3	0.231054	9.67238
Q99KE1;Q3TSD4;Q3V2Y4;Q3UZW5;Q8BMF3	NAD-dependent malic enzyme, mitochondrial;Malic enzyme	Me2	10	0.300784	10.2765
Q9D6K5;E9Q2H0;Q6Y642;Q3UFD0;E9PVN6;Q9D6K5-3;Q9D6K5-2;Q9D6K5-4	Synaptojanin-2-binding protein	Synj2bp;Gm20498	4	0.306028	9.75582
Q5SF07;A6X8Z3;Q5SF07-2	Insulin-like growth factor 2 mRNA-binding protein 2	Igf2bp2	8	0.249424	9.85939
Q5SYD0;Q5SYD0-2;B2RWZ2;Q3UG58;Q8K063;Q91ZI5;Q5SUA5	Unconventional myosin-Id	Myo1d	39	0.339893	10.9828
Q64727;Q9ESQ3;Q3TEB0	Vinculin	Vcl	22	0.288073	10.1928
Q61425	Hydroxyacyl-coenzyme A dehydrogenase, mitochondrial	Hadh	14	0.322919	10.9832
Q9D7N3;Q3UMV5;Q9ER89;Q5XJX8;Q78IX0	28S ribosomal protein S9, mitochondrial	Mrps9	5	0.224773	9.79278
Q9QUM9;E0CXB1;E0CYT2	Proteasome subunit alpha type-6	Psma6	11	0.298095	10.5902
Q3U9A8;Q9JJU8	SH3 domain-binding glutamic acid-rich-like protein	Sh3bgrl	4	0.270198	9.78316
Q790Y8;Q00612;Q3TNL1;A3KG36;G3UWD6;P97324;A0FF38;REV__Q3TIW4;REV__P46662	Glucose-6-phosphate 1-dehydrogenase;Glucose-6-phosphate 1-dehydrogenase X	G6pdx	26	0.302148	10.8816
Q5SUH7;Q3UPG6;Q5SUH6;Q3UGL3;Q99KN9-2;Q99KN9	Clathrin interactor 1	Clint1	6	0.296217	9.03104
Q9WVP1;Q9WVP1-2;Q8C9K8;S4R1Q4;D3YZ71	AP-1 complex subunit mu-2	Ap1m2	13	0.325325	10.1832
Q8R480	Nuclear pore complex protein Nup85	Nup85	4	0.292367	10.1945
P05132-2;P05132;J9JDU9	cAMP-dependent protein kinase catalytic subunit alpha	Prkaca	3	0.289523	9.69307
Q3UQ71;P34914;A8JYK8;P34914-2	Bifunctional epoxide hydrolase 2;Cytosolic epoxide hydrolase 2;Lipid-phosphate phosphatase	Ephx2	15	0.292429	10.1292
Q3UWT6;P49722;Q9CZ58;Q8BKE0	Proteasome subunit alpha type;Proteasome subunit alpha type-2	Psma2	9	0.29808	10.5417
P54071;D6RIL6	Isocitrate dehydrogenase [NADP], mitochondrial	Idh2	22	0.259775	11.1254
Q9EQ06;Q9EQ06-2	Estradiol 17-beta-dehydrogenase 11	Hsd17b11	12	0.344134	10.9337
Q5SX53;Q9CR62;Q9CTC7;Q5SX46;Q5SX48	Mitochondrial 2-oxoglutarate/malate carrier protein	Slc25a11	14	0.29916	10.526
Q9CQR6	Serine/threonine-protein phosphatase 6 catalytic subunit;Serine/threonine-protein phosphatase 6 catalytic subunit, N-terminally processed	Ppp6c	3	0.284088	9.48121
P97384;D3Z7U0	Annexin A11;Annexin	Anxa11	14	0.253766	10.496
P24472;F6SC55	Glutathione S-transferase A4	Gsta4	10	0.328933	10.9604
Q8VCN5	Cystathionine gamma-lyase	Cth	7	0.366087	9.97724
Q3UGC8;Q91ZA3;D3YWM4;D3YZC0;H3BK61;H3BL62	Propionyl-CoA carboxylase alpha chain, mitochondrial	Pcca	8	0.280125	9.35847
Q80V30;E9Q5G3;Q05DU6;Q9CXV7	Kinesin-like protein KIF23	Kif23	4	0.27965	9.57289
A0ZNJ2;Q99L13	3-hydroxyisobutyrate dehydrogenase;3-hydroxyisobutyrate dehydrogenase, mitochondrial	Hibadh	6	0.24826	9.89014
Q9Z2I0	LETM1 and EF-hand domain-containing protein 1, mitochondrial	Letm1	15	0.264382	10.3477
Q8K2L4;Q9CWZ5;Q6PCP0;Q9JIK5;Q3ULC7	Nucleolar RNA helicase 2	Ddx21	21	0.259508	10.7439
Q3TJA9;Q99M87-3;Q99M87-2;Q99M87	DnaJ homolog subfamily A member 3, mitochondrial	Dnaja3	5	0.247979	9.6886
Q3UVK0;F6TQS9;Q8K2F9	Endoplasmic reticulum metallopeptidase 1	Ermp1	4	0.275603	9.26281
P99026	Proteasome subunit beta type-4	Psmb4	7	0.271802	10.113
D3Z125;E9PUA7;D3Z7X7;F8WHQ1;Q62393-2;Q62393-3;Q62393;D3Z637;D3Z2U2	Tumor protein D52	Tpd52	7	0.297706	10.434
Q3TMB8;P54822;E9Q242;E9Q3T7;E9Q0A0	Adenylosuccinate lyase	Adsl	8	0.266161	10.1979
Q6ZQM8;D3YZ96;D6RH94	UDP-glucuronosyltransferase 1-7C	Ugt1a7c	15	0.292954	11.0401
Q4GX45;Q8C0L6;Q3TXR6	Peroxisomal N(1)-acetyl-spermine/spermidine oxidase	Paox	4	0.180765	9.10356
A1BN54;Q7TPR4;Q99LJ3;Q9JI91;Q5FW75;Q8K3Q4;O88990;D3YY95;Q9CTH3;Q3UYE4	Alpha-actinin-1	Actn1	46	0.283181	10.9655
Q9D828;Q9Z1A1;B8JJG7;B8JJG8;B8JJG6;Q8C2C6;B8JJG9;F6QJV5		Tfg	5	0.265685	10.0045
Q8BK48;Q149K3;Q08ED5	Pyrethroid hydrolase Ces2e	Ces2e	18	0.311337	11.034
Q91VA7		Idh3b	18	0.229344	10.6588
Q9CQM5	Thioredoxin domain-containing protein 17	Txndc17	3	0.278924	9.96757
Q8VCT4	Carboxylesterase 1D	Ces1d	7	0.198234	9.32664
Q99K30;Q99K30-2	Epidermal growth factor receptor kinase substrate 8-like protein 2	Eps8l2	12	0.248578	10.4015
Q3UPK6;Q3TUX3;Q3TUI9;Q9Z2U1;D3YX79	Proteasome subunit alpha type;Proteasome subunit alpha type-5	Psma5;Gm8394	10	0.266847	10.7006
Q5RJV4;Q7TNU0;Q66JR7;Q9D0F9;Q3U6X6;A2CEK3;Q99JW6;B0LAB9	Phosphoglucomutase-1	Pgm2;Pgm1	24	0.250256	10.7693
Q3U4H0;Q61166;D3YUY6;D3Z6G3;Q2UZW7;Q6PER3	Microtubule-associated protein RP/EB family member 1	Mapre1	7	0.239503	9.84721
Q8VDN2;Q3TXF9;Q8R3M4;Q3UCH8;Q8K2R2;D3YYN7;Q3UHK5;Q6ZQ49;Q6PIE5;Q3UF49;Q8VCE0;Q6PIC6;Q8R3A9;Q8R0E8;Q8R0B0;Q9WV27;D3YVX6;Q8CGD9;Q91WH7;E9QNX7;Q64436	Sodium/potassium-transporting ATPase subunit alpha-1	Atp1a1	39	0.248625	11.5431
Q8N7N8;P54869	Hydroxymethylglutaryl-CoA synthase, mitochondrial	Hmgcs2	7	0.38599	9.90069
Q99JY0;D3YXU1	Trifunctional enzyme subunit beta, mitochondrial;3-ketoacyl-CoA thiolase	Hadhb	20	0.26363	11.0621
O55234;Q8BTY5	Proteasome subunit beta type-5	Psmb5	11	0.256436	10.488
Q8BMS1;Q3TB39	Trifunctional enzyme subunit alpha, mitochondrial;Long-chain enoyl-CoA hydratase;Long chain 3-hydroxyacyl-CoA dehydrogenase	Hadha	31	0.265419	11.4852
Q9DBR1-2;Q9DBR1	5-3 exoribonuclease 2	Xrn2	4	0.189578	9.22523
P50544;B1AR28;Q3UJR6	Very long-chain specific acyl-CoA dehydrogenase, mitochondrial	Acadvl	26	0.244426	10.9262
F8WHM5;Q53WR6;Q61543;E9PWD8;F6RSH1	Golgi apparatus protein 1	Glg1	5	0.194906	9.43835
Q3U3T6;Q3U335;Q99KH8;D3Z359;Q3U6Y0;Q9Z2W1;Q7TPV1	Serine/threonine-protein kinase 24;Serine/threonine-protein kinase 24 35 kDa subunit;Serine/threonine-protein kinase 24 12 kDa subunit;Serine/threonine-protein kinase 25	Stk24;Stk25	8	0.240765	9.81053
P26883;Q3ULN5;Q1JUQ7;Q1JUQ8;Q1JUQ6;Q3UBA0;Q3UKJ3;F6X9I3	Peptidyl-prolyl cis-trans isomerase FKBP1A;Peptidyl-prolyl cis-trans isomerase	Fkbp1a	4	0.186969	9.86648
Q4KML8;P09803	Cadherin-1;E-Cad/CTF1;E-Cad/CTF2;E-Cad/CTF3	Cdh1	11	0.258806	10.5812
Q80ZZ0;Q9WVK4;Q3TGS1;Q3TUW9;Q3TIT3;Q8K1X5;Q3T9A1;Q3TCK3;Q9QXY6;Q8R0V6;Q3TQ74;Q91VL7;Q3TWP9;Q3TM70;Q1MWP9;Q1MWP8;Q9EQP2;Q8BH64	EH domain-containing protein 1	Ehd1	14	0.293524	10.4238
P17563;Q63836;G3UYY2;D6RHN2;G3UWK0;G3UZT2	Selenium-binding protein 1;Selenium-binding protein 2	Selenbp1;Selenbp2	25	0.289629	10.7495
Q3TJD0;P61620;Q9CYJ6;Q9JLR1;Q3TTK6;A2ATT9	Protein transport protein Sec61 subunit alpha isoform 1	Sec61a1	8	0.244183	10.0646
P56391	Cytochrome c oxidase subunit 6B1	Cox6b1	4	0.353771	10.6384
Q9Z2H7	PDZ domain-containing protein GIPC2	Gipc2	8	0.269406	10.1019
Q6GQT9	Nodal modulator 1	Nomo1	16	0.237573	10.012
Q8CFZ0;G3UYP0;P63280	SUMO-conjugating enzyme UBC9	Ube2i	4	0.0389559	9.57952
Q6NS46	Protein RRP5 homolog	Pdcd11	5	0.247928	8.98639
Q3U4D1;Q3TF14;P50247;Q3U5U5;Q5M9P0;Q8BPI7;A2ALT5	Adenosylhomocysteinase	Ahcy	24	0.250073	11.2757
Q0PD38;P35293;Q8CEH2	Ras-related protein Rab-18	Rab18	8	0.230307	10.2716
Q6PB66;F6V2A3	Leucine-rich PPR motif-containing protein, mitochondrial	Lrpprc	56	0.221213	11.1814
Q3UW87;Q64464;Q9EQW4	Cytochrome P450 3A13	Cyp3a13	18	0.240623	10.6497
Q0PD35;P35282;Q6A0C7	Ras-related protein Rab-21	Rab21	6	0.130072	9.63632
Q3TS44;Q9R1P4;Q8BTU5;Q9JHS5	Proteasome subunit alpha type;Proteasome subunit alpha type-1	Psma1	12	0.249583	10.3102
Q9DBM2;Q9R0Z4	Peroxisomal bifunctional enzyme;Enoyl-CoA hydratase/3,2-trans-enoyl-CoA isomerase;3-hydroxyacyl-CoA dehydrogenase	Ehhadh	25	0.292622	10.7742
Q3U125;Q9CYH2;D3YYG8;D3Z398;D3Z252;D3Z0A8;D3YWL4;D3Z143	Redox-regulatory protein FAM213A	Fam213a	10	0.272902	10.5202
Q3TKM5;Q3TGZ3;P70404;Q684I8;Q9CW65	Isocitrate dehydrogenase [NAD] subunit gamma 1, mitochondrial	Idh3g	12	0.215548	10.5592
Q9DCC4	Pyrroline-5-carboxylate reductase 3	Pycrl	4	0.287881	9.9215
Q9JKB3-2;Q9JKB3;Q68G78;Q61478;Q64369;Q8BPG0	Y-box-binding protein 3	Ybx3;Igf2bp3	7	0.219017	9.39143
Q3UCC6;Q3U6C7;Q9Z2I9;Q05BC6;Q9CTE2	Succinyl-CoA ligase [ADP-forming] subunit beta, mitochondrial	Sucla2	15	0.255461	10.6133
Q99KK2;Q99KK2-2	N-acylneuraminate cytidylyltransferase	Cmas	7	0.217988	10.1608
Q60I30;Q9D892;Q3U589	Inosine triphosphate pyrophosphatase	Itpa	3	0.232865	9.74084
P12787	Cytochrome c oxidase subunit 5A, mitochondrial	Cox5a	6	0.240605	10.8524
Q9D6R2;Q9D6R2-2	Isocitrate dehydrogenase [NAD] subunit alpha, mitochondrial	Idh3a	13	0.229204	10.9294
Q9JKF1;Q6ZQK2;Q80UW7;Q3TU98;Q8CDT3;Q8CGH5;Q05CQ4;Q3TPD2;Q8BPA6;Q3TR56;Q8CDW9;Q9D408;Q8CC64;Q3UQP1;F8VQ29;B9EKT6	Ras GTPase-activating-like protein IQGAP1	Iqgap1	55	0.241401	11.0828
Q6ZQ38;Q3UMI9;D3YWC5	Cullin-associated NEDD8-dissociated protein 1	Cand1	35	0.238929	10.8172
B7ZNM7;Q9Z2Q6;Q52KH2;Q68FM0	Septin-5	2005-09-01	8	0.278994	10.0507
Q3T9X3;Q3TCR7;Q3TBU6;G3X9G4;F8WIV5;P39054-2;P39054;G3UZZ3;Q9CUM4;P39053-5;P39053-3;P39053-2;P39053-6;P39053-4;P39053;Q8BUT2;E9QLL2;Q8BZ98-2;Q8BZ98;G3UY64;G3UXX2;Q91Z39;D6RH60	Dynamin-2	Dnm2	20	0.21592	10.2902
Q3TB96;Q3T9V8;E9Q586;Q6NZM3;E9Q3M3;O08788-2;O08788;D3YX34;Q3TRF1;D3Z2M9;D3YYG9	Dynactin subunit 1	Dctn1	12	0.125145	9.71808
Q8K0C9;J3QMC6	GDP-mannose 4,6 dehydratase	Gmds	16	0.262969	11.0308
Q9CZU6;Q0QEL9;Q9DAM4;Q80X68	Citrate synthase, mitochondrial	Cs	18	0.212292	11.3814
A7VMV2;Q99KP3;Q9D221	Lambda-crystallin homolog	Cryl1	12	0.252094	10.634
E0CX19;Q8QZS1	3-hydroxyisobutyryl-CoA hydrolase, mitochondrial	Hibch	3	0.178176	9.58717
P09411;S4R2M7;P09041	Phosphoglycerate kinase 1;Phosphoglycerate kinase	Pgk1	27	0.20702	11.8942
Q6A099;Q6DFZ1;H3BLM8;Q8BY52;A0JLN9;Q8BYH5;Q3UPP2		Gbf1	5	0.354134	9.72143
Q5FWB7;P05064;A6ZI44;Q6NY00;Q9CPQ9;A6ZI46;D3YWI1;D3Z510;D3YV98	Fructose-bisphosphate aldolase A	Aldoa;Aldoart1	24	0.196372	11.7215
Q6P5I3;P28474	Alcohol dehydrogenase class-3	Adh5	11	0.2378	10.6498
P47856-2;P47856;Q3V0X4;Q9Z2Z9;D3YYD9;D3YYE0	Glutamine--fructose-6-phosphate aminotransferase [isomerizing] 1	Gfpt1	27	0.302699	10.782
P50171;P50171-2;G3UX44	Estradiol 17-beta-dehydrogenase 8	Hsd17b8;H2-Ke6	6	0.23048	9.67341
A5GZX3;Q9CPU0	Lactoylglutathione lyase	Glo1	12	0.244491	10.8782
P50518;Q9D593	V-type proton ATPase subunit E 1	Atp6v1e1	4	0.182151	10.0762
Q91W97	Putative hexokinase HKDC1	Hkdc1	27	0.252619	10.5595
P50516;P50516-2;D3Z1B9;D3YWH3;D3YZ23	V-type proton ATPase catalytic subunit A	Atp6v1a	16	0.22563	10.5429
B7ZWI2;B2RXM7;Q9D1J3	SAP domain-containing ribonucleoprotein	1110005A23Rik;Sarnp	6	0.130592	9.86523
Q9D1N9;Q9D1N9-2;D6RJ32	39S ribosomal protein L21, mitochondrial	Mrpl21	6	0.149824	9.70181
Q3UKB4;Q3TYS4;Q3TIS3;Q3TAW4;Q9D662;A2ANA0;Q3U2Q0;Q8CDS4;A2AN98;A2AN99;A2AN97	Protein transport protein Sec23B	Sec23b	9	0.224083	9.69548
Q9CQ54;Q9D846	NADH dehydrogenase [ubiquinone] 1 subunit C2	Ndufc2	4	0.227351	9.87602
D3Z315;O89079;Q9D1J2;F6YFR7;F6XIG5;E9Q6I5	Coatomer subunit epsilon	Cope	6	0.208449	10.1532
P40142;Q9Z2L5;O55021;E0CY51	Transketolase	Tkt	34	0.235453	11.7258
Q3UA17;Q791V5;A2AFW6;Q9D050;Q05C68	Mitochondrial carrier homolog 2	Mtch2	11	0.219786	10.5859
Q3TW28;Q64514-2;Q64514;Q3U4M7;Q3TB11;Q3V451;Q3V3M8;Q05DJ9;Q922K4	Tripeptidyl-peptidase 2	Tpp2	9	0.204277	9.5696
K3W4Q8;O55108;O55107;P18572-2;P18572;J3QP71	Basigin	Bsg	7	0.241179	10.5812
Q8C1B7-3;Q8C1B7-2;Q8C1B7;Q3UUU4;Q9R1T4-2;Q9R1T4-3;Q9R1T4;B7ZC46;B1AQY9;B1AQZ0;Q8CHH9;Q8CHH9-2;A2A3W1	Septin-11	2011-09-01	10	0.195149	9.79836
Q545P0;Q3TV47;Q3TSQ1;P14094;Q3TRA6	Sodium/potassium-transporting ATPase subunit beta-1	Atp1b1	10	0.204077	11.054
Q8K239;Q9CZR8;Q80UT3;Q3TA37;Q8VDE3;Q9CX33	Elongation factor Ts;Elongation factor Ts, mitochondrial	Tsfm	7	0.205699	10.3392
Q8C140;Q9QXX4;Q91YK1	Calcium-binding mitochondrial carrier protein Aralar2	Slc25a13	13	0.173892	10.1649
O88587-2;O88587;D3Z227	Catechol O-methyltransferase	Comt	8	0.221164	10.0532
Q9WTP7;Q9D8W6;F6RP11	GTP:AMP phosphotransferase AK3, mitochondrial	Ak3	15	0.217417	10.6058
O70591;F8WJ30	Prefoldin subunit 2	Pfdn2	5	0.198655	9.75088
B9EHJ3;P39447;Q91YW2	Tight junction protein ZO-1	Tjp1	10	0.24871	9.6502
Q9D020-1;Q9D020	Cytosolic 5-nucleotidase 3A	Nt5c3a	4	0.143165	9.36243
Q9CVB6;Q3UA52;Q4FZG5;D3YXG6	Actin-related protein 2/3 complex subunit 2	Arpc2	16	0.229157	10.5717
Q8BMP9;Q5U412;Q3UA28;Q3U9H4;Q3U573;Q3TUR1;Q3TG02;P46978;Q3TVN9;Q3U547;Q8BWT4;D3YZN5	Dolichyl-diphosphooligosaccharide--protein glycosyltransferase subunit STT3A	Stt3a	14	0.238272	10.154
Q5SUR3;Q3TL58;Q9WTX5;E9PUV4	S-phase kinase-associated protein 1	Skp1a;Skp1	5	0.182741	9.71418
O35685	Nuclear migration protein nudC	Nudc	10	0.219784	9.99448
Q99LP6;Q3UTB8	GrpE protein homolog 1, mitochondrial;GrpE protein homolog	Grpel1	8	0.208621	10.3242
P62814;B0LAC8;Q99KA3;Q6P6I3;Q91YH6;Q8C3L6	V-type proton ATPase subunit B, brain isoform	Atp6v1b2	16	0.215695	10.3324
Q52LA0;Q3UL35;A5XZ79;A5XZ78;Q8K419;O54891;A5XZ82;A8DEK1;A8DEJ7;A8DEH6;A8DEG8	Galectin;Galectin-4	Lgals4	15	0.232375	11.8246
Q9R0H0-2;A2A848;Q8C168;Q8BW35	Acyl-coenzyme A oxidase	Acox1	28	0.26336	11.1719
Q4FJN9;Q920E5;Q3TMB3;Q5M8R9;Q3US29	Farnesyl pyrophosphate synthase	Fdps	16	0.233972	10.9291
Q3U6V5;Q3TL10;Q3TF02;Q8BWY3;Q3TDF8;P70199	Eukaryotic peptide chain release factor subunit 1	Etf1	10	0.185124	10.2438
A2ADY9	Protein DDI1 homolog 2	Ddi2	5	0.215485	9.74204
P37040;Q05DV1;E9Q997;E9PVT9	NADPH--cytochrome P450 reductase	Por	27	0.214289	11.058
Q3U9U5;Q61335	B-cell receptor-associated protein 31	Bcap31	6	0.206018	9.89635
Q3TQ70;P62874;Q3U1B1;H3BKR2;H3BLF7;Q61621	Guanine nucleotide-binding protein G(I)/G(S)/G(T) subunit beta-1	Gnb1	10	0.186804	10.0957
P16546;B9EKJ1;B2RXX6;A3KGU7;P16546-2;A3KGU5;E9Q447;B7ZWK3;Q3V1V5;Q3URW8;Q3TYI8;Q58ES7;Q6PA04;A3KGU9;Q3TNY2;A3KGU4	Spectrin alpha chain, non-erythrocytic 1	Sptan1	93	0.209046	11.2579
Q9DCW4	Electron transfer flavoprotein subunit beta	Etfb	14	0.186425	10.9234
Q9JIK9	28S ribosomal protein S34, mitochondrial	Mrps34	4	0.0578106	9.59587
Q9JM76;H7BWZ3;D3Z2F7;D3Z2F8	Actin-related protein 2/3 complex subunit 3	Arpc3	6	0.224416	10.318
D3YW48;O88456;Q9D7J7	Calpain small subunit 1	Capns1	5	0.203917	9.31819
Q91VW3;I7HPY0	SH3 domain-binding glutamic acid-rich-like protein 3	Sh3bgrl3	4	0.202706	9.64107
E9Q3Y4;Q9ESE1-2;Q9ESE1;Q9ESE1-3;Q8BSM6;Q8C7C2;Q9EPN1-3;Q9EPN1-4;Q9EPN1;Q8CBR4;Q9EPN1-2	Lipopolysaccharide-responsive and beige-like anchor protein	Lrba	12	0.179044	9.47708
Q3UDE2;F2Z423	Tubulin--tyrosine ligase-like protein 12	Ttll12	10	0.212875	9.70873
Q9WUM5	Succinyl-CoA ligase [ADP/GDP-forming] subunit alpha, mitochondrial	Suclg1	8	0.1888	10.5223
Q3TSX8;Q80TT4;Q9CZW5	Mitochondrial import receptor subunit TOM70	Tomm70a	13	0.178998	10.5499
O35459;F7B227	Delta(3,5)-Delta(2,4)-dienoyl-CoA isomerase, mitochondrial	Ech1	10	0.241964	10.5381
Q3TCJ7;F6TVP2;E9Q0K6;F8WJE0;Q60710;Q8C5C0;E9PYG9;Q3UDX7;Q6ZQM3;Q3U754;Q3UBG9	Deoxynucleoside triphosphate triphosphohydrolase SAMHD1	Samhd1	12	0.242308	10.3192
P61804	Dolichyl-diphosphooligosaccharide--protein glycosyltransferase subunit DAD1	Dad1	3	0.184682	9.94811
Q9CQW2;Q9DAB3	ADP-ribosylation factor-like protein 8B	Arl8b	6	0.160995	10.1618
Q9ERS2	NADH dehydrogenase [ubiquinone] 1 alpha subcomplex subunit 13	Ndufa13	5	0.161108	10.4217
Q91WS0	CDGSH iron-sulfur domain-containing protein 1	Cisd1	3	0.202796	10.1013
Q5SW18;Q3UGR6;Q3TJG1;Q3TIK0;P63005;Q3UHM0;Q3UH92;P63005-2;Q5SW16;Q3TUH5	Platelet-activating factor acetylhydrolase IB subunit alpha	Pafah1b1	6	0.179893	9.53524
Q4VA32;Q9CQR4	Acyl-coenzyme A thioesterase 13;Acyl-coenzyme A thioesterase 13, N-terminally processed	Acot13	4	0.197373	9.82381
Q91ZE0	Trimethyllysine dioxygenase, mitochondrial	Tmlhe	7	0.169631	9.75172
Q8C5M4;P12815;P12815-2;Q3UGE5	Programmed cell death protein 6	Pdcd6	7	0.206766	10.133
Q99KI0	Aconitate hydratase, mitochondrial	Aco2	36	0.192563	11.3911
Q99L20;Q6P6I4;G3UX05;G3UX71;G3UYL6		Gstt3	11	0.214731	10.4894
Q3UZI3;Q3TW51;Q78PY7;Q3TRW3;Q3TJ56;E9Q3E9	Staphylococcal nuclease domain-containing protein 1	Snd1	41	0.201797	10.9913
Q9CPR5;Q9CPR5-2	39S ribosomal protein L15, mitochondrial	Mrpl15	4	0.191689	9.22505
A2AA71;Q3U2P1;A4FUV5;Q8BJ88;A2AA72;Q3U2P1-2	Protein transport protein Sec24A	Sec24a	9	0.210307	10.0191
Q8K2U5;Q80YG4;Q8VHE0	Translocation protein SEC63 homolog	Sec63	6	0.441274	9.75138
Q5EBQ2;Q3TGC5;P70296;D3Z1V4;D6RHS6;E9QLE5;Q8VIN1-2;Q8VIN1	Phosphatidylethanolamine-binding protein 1;Hippocampal cholinergic neurostimulating peptide	Pebp1	12	0.18543	11.0559
Q99LG2;Q3U316;E9PV58;Q3U1S0	Transportin-2	Tnpo2	5	0.187597	9.35443
Q9CQX2;Q3TN44;Q3TH64;Q3TLE8	Cytochrome b5 type B	Cyb5b	5	0.186717	10.8832
Q78ZJ8;P46638;G3UY29;E9Q3P9;F8WGS1;G3UZD3;Q0PD45;P62492;Q3UZ37;G3UZL4;Q9QWU0;E9Q6B3	Ras-related protein Rab-11B;Ras-related protein Rab-11A	Rab11b;Rab11a	12	0.176429	10.6639
Q9CZS1;G3UYH1;G3UWP3;Q3UIA4;Q9JHW9;Q8R345	Aldehyde dehydrogenase X, mitochondrial	Aldh1b1	31	0.176546	11.8281
Q9DC69	NADH dehydrogenase [ubiquinone] 1 alpha subcomplex subunit 9, mitochondrial	Ndufa9	16	0.160088	10.7438
Q80XL6;D3YTQ5;Q7TNH5;F6U473	Acyl-CoA dehydrogenase family member 11	Acad11	9	0.134798	9.99785
B2RRZ7;Q3U0V2	Tumor necrosis factor receptor type 1-associated DEATH domain protein	Tradd	3	0.169266	9.91845
Q3UN55;P52825;Q3UDA8;A2A8E8;A2A8E7;Q9CU20;A2A8E9	Carnitine O-palmitoyltransferase 2, mitochondrial	Cpt2	15	0.173919	10.3075
Q5NCJ9;Q8R1I1	Cytochrome b-c1 complex subunit 9	Uqcr10	3	0.126676	10.3448
Q3TQC7;Q9WUZ9	Ectonucleoside triphosphate diphosphohydrolase 5	Entpd5	4	0.161153	9.99777
A2RS22;Q9WUM3;D3YUG6	Coronin;Coronin-1B	Coro1b	9	0.170564	10.0078
Q8VCH6	Delta(24)-sterol reductase	Dhcr24	5	0.251682	9.48471
B2RS41;Q8BWF0	Succinate-semialdehyde dehydrogenase, mitochondrial	Aldh5a1	9	0.160127	9.95941
Q3UBA6;Q3TH56;P63017;Q504P4;Q3TZJ3;Q3TQ13;Q3TEK2;Q3U9L2;Q3ULM1;Q3TRH3;Q3TF16;Q3UDS0;Q3KQJ4;Q3TB63;Q3TH04;Q3UXU1;B7U582;P17156;D3Z5E2;D3YW43;Q3UBR0;Q9QZ38;Q9R2A1	Heat shock cognate 71 kDa protein	Hspa8	31	0.172393	11.8332
P20108;Q8K4K8	Thioredoxin-dependent peroxide reductase, mitochondrial	Prdx3	9	0.182319	10.7146
Q06EZ3;Q61263;Q8C795	O-acyltransferase;Sterol O-acyltransferase 1	Soat1	5	0.403383	9.97791
Q62261;Q62261-2;Q5DTR4;Q3TZN6;Q3TTX2;Q8BQ35;Q9Z2V0;P70435;Q8R1C2;Q8C509	Spectrin beta chain, non-erythrocytic 1	Sptbn1	75	0.19095	11.147
F7CXG9;Q7TMH5;Q9D1P0;Q05CB9	39S ribosomal protein L13, mitochondrial	Mrpl13	4	0.179634	9.76022
P60766;Q3UL78;P60766-1;Q8CEV8;G3UZM2;B2KKU6;D3Z3L1;F2Z463;D3YX61;Q3UDZ1;Q7TMY0;Q3TZU6;P84096;Q9ER71-2;Q8R527;Q9ER71	Cell division control protein 42 homolog	Cdc42	6	0.245875	10.1035
Q4FJQ0;P51150	Ras-related protein Rab-7a	Rab7;Rab7a	9	0.164137	10.5265
Q8BRF7-3;Q8BRF7;Q6ZQ26;Q8BRF7-2	Sec1 family domain-containing protein 1	Scfd1	5	0.17859	9.74297
Q3UVI0;Q3UQ68;Q9MD82;Q7JCZ8;Q7GIP3;Q4JFM6;N0DTI5;K7XJX5;B9V1K9;B9V192;A3R488;A3R462;P03921;Q3UQD2;Q3TRR5;A3E4B7;Q5GA74;A3R4A1	NADH-ubiquinone oxidoreductase chain 5	mt-Nd5;ND5;Nd5;Mtnd5;mt-Nd6	3	0.177974	10.0316
Q91WS8;P45952;Q8BJT5;Q3V2I9;D6RFD7	Medium-chain specific acyl-CoA dehydrogenase, mitochondrial	Acadm	13	0.157973	10.5972
Q9QXK3-4;Q9QXK3;Q9QXK3-3;E9Q783;Q9QXK3-2;Q922G9	Coatomer subunit gamma-2	Copg2	10	0.175767	9.82327
D3Z3S1;Q3UAP1;Q9WUQ2;F6XLZ3	Prolactin regulatory element-binding protein	Preb	3	0.175557	9.29638
Q3TMT4;Q3THE7;A7VL18;Q9JLJ2;Q3UDG0;Q3V1N7;Q3U367;Q3TG52;Q9CRH9	4-trimethylaminobutyraldehyde dehydrogenase	Aldh9a1	18	0.188141	10.9152
P36552;Q3U029	Oxygen-dependent coproporphyrinogen-III oxidase, mitochondrial	Cpox	11	0.169388	10.1046
D3Z2J6;Q9D710;D3YYX0	Thioredoxin-related transmembrane protein 2	Tmx2	5	0.22765	9.49294
A1L0U6;A2AS98;P28660;P28660-2	Nck-associated protein 1	Nckap1	6	0.173127	9.38776
Q99LX0;A2A813;A2A815;D3K2X3;A2A817;A2A816	Protein DJ-1	Park7	11	0.1909	10.7214
Q544Y7;P18760;F8WGL3;Q9CX22;Q3UHW9;P45591	Cofilin-1	Cfl1	13	0.187048	11.5635
Q9CZB4;Q78IK4;B1AV14	MICOS complex subunit Mic27	Apool	6	0.134005	10.1747
Q8C2J1;Q80Y25;Q3UDG8;Q3TI07;O35350;Q3TB79;Q3UF24	Calpain-1 catalytic subunit	Capn1	19	0.206807	10.3226
D3YU17;Q8VCM8;F6S731	Nicalin	Ncln	8	0.163653	9.9489
Q61081	Hsp90 co-chaperone Cdc37;Hsp90 co-chaperone Cdc37, N-terminally processed	Cdc37	5	0.144266	9.96153
Q4FK49;Q9D819;Q8BTY3;Q3UA53	Inorganic pyrophosphatase	Ppa1	15	0.19496	10.8099
Q3TDQ1	Dolichyl-diphosphooligosaccharide--protein glycosyltransferase subunit STT3B	Stt3b	11	0.113651	10.1018
Q9JKB1;Q8BWQ9;B2RTM4;P58321	Ubiquitin carboxyl-terminal hydrolase isozyme L3;Ubiquitin carboxyl-terminal hydrolase isozyme L4	Uchl3;Uchl4	9	0.165421	10.1129
Q5FWJ3;Q3UAX1;Q3U6S1;Q3TFD9;P20152;Q3TWV0;Q3V2S4;Q3UD36;A4IF59;A2AKJ2	Vimentin	Vim	11	1.01932	9.83166
P61458	Pterin-4-alpha-carbinolamine dehydratase	Pcbd1	4	0.214313	9.90998
Q542D9;Q62351;Q8C872;Q8JZS3	Transferrin receptor protein 1	Tfrc	18	0.0769285	9.95114
Q545R0;Q3TGQ3;P26231;Q6NV50;REV__Q9JMB1-2;REV__Q9JMB1;A4GE65;Q14DP5;A4GE64;Q65CL1	Catenin alpha-1	Ctnna1	36	0.147549	11.0369
Q91V01;D6RGA3	Lysophospholipid acyltransferase 5	Lpcat3	6	0.176706	10.2396
Q91YR7;Q91YR7-2	Pre-mRNA-processing factor 6	Prpf6	6	0.0754382	9.37517
Q542G9;P07356;Q3UCD3;Q9CZI7;B0V2N7;Q99KH3;B0V2N5;B0V2N8	Annexin;Annexin A2	Anxa2	26	0.167862	11.5567
Q5RKP4;Q8BMR3;Q91YQ5;Q3U900;Q99LY0	Dolichyl-diphosphooligosaccharide--protein glycosyltransferase subunit 1	Rpn1	31	0.154293	11.1296
Q4FZK2;Q9D8N0;Q8R1N8	Elongation factor 1-gamma	Eef1g	26	0.143484	11.416
Q0VBA4;Q9D7S7-2;Q9D7S7	60S ribosomal protein L22-like 1	Rpl22l1	4	0.189476	10.2929
Q9D8W7	OCIA domain-containing protein 2	Ociad2	6	0.162985	10.206
B2RXY7;P48758	Carbonyl reductase [NADPH] 1	Cbr1	17	0.185595	11.1861
Q3UZZ6;Q8BT67;Q3TV15;Q80VR3	Sulfotransferase 1 family member D1	Sult1d1	11	0.24949	10.4039
Q8C2A3;Q3UNN1;E9Q9F5;E9Q1G8;O55131;Q5DTS3;Q3UGE0;Q8C752;S4R2P6;Q8C650-2;Q9DA97;Q8C650	Septin-7	2007-09-01	9	0.136067	10.2496
O08547;Q3UZ06;E9Q6R3;D6RES2	Vesicle-trafficking protein SEC22b	Sec22b	6	0.126072	10.3178
Q3TKM9;Q9CPW4;Q3TK56;Q3UC32;Q3UA72	Actin-related protein 2/3 complex subunit 5	Arpc5	4	0.168724	10.2114
Q4FK36;Q9R0P5	Destrin	Dstn	11	0.203087	11.0646
Q99JG3;F6ZSM3;Q9CVK5	Annexin A13;Annexin	Anxa13	20	0.199827	11.2011
Q8CHC7;Q5SWZ5;Q3TRS8;F6XZM9;Q8C8T6		Mprip	3	0.158337	9.35118
Q60597;Q60597-3;Q60597-2;Q60597-4;Q6P8I7;B2RXT3;E9Q7L0;Q5SVY0;Q5SVY1	2-oxoglutarate dehydrogenase, mitochondrial	Ogdh	38	0.151156	10.9673
P08030;Q61320	Adenine phosphoribosyltransferase	Aprt	6	0.160774	10.7376
Q922E1;Q8C1W8;Q61941;Q3TWH2;Q3TGH1;E9Q8F4;Q8C9V5;Q8BGK0;Q8C3H2;Q8C337	NAD(P) transhydrogenase, mitochondrial	Nnt	16	0.141244	10.3708
F7ARZ1;Q3TI14;Q99LZ4;Q8VE22;A7M7Q8;Q3THH3;Q5SXC9	28S ribosomal protein S23, mitochondrial	Mrps23	3	0.157173	9.11508
Q3ULF7;Q3TWJ4;Q99JY9;Q3TGE1;Q3TGW0;Q9ERF8;Q3UGH0;Q641P0;Q641P0-2	Actin-related protein 3	Actr3	17	0.157673	10.8228
P51174	Long-chain specific acyl-CoA dehydrogenase, mitochondrial	Acadl	17	0.138521	11.0105
G3X9M0;Q9ER88;Q9ER88-2;G3UWZ6;G3UWM7;G3UWJ4;G3UZC0;G3UYM6;G3UWR5	28S ribosomal protein S29, mitochondrial	Dap3	9	0.0698023	9.81255
Q543N4;O54825	Bystin	Bysl	3	0.154512	8.99545
Q9QZQ8-2;Q9QZQ8;Q8CA90;Q9CTR1;Q8BP16;Q8CCK0;Q9CTH9;Q9D3U7;Q9D3V6	Core histone macro-H2A,1	H2afy	13	0.200242	10.6333
Q9ES97-3;Q9ES97-4;Q9ES97-5;Q9ES97-2;Q9ES97	Reticulon-3	Rtn3	3	0.139426	10.2616
Q9D5T0;Q9D9C1	ATPase family AAA domain-containing protein 1	Atad1	9	0.162326	10.0699
Q60520;Q60520-1	Paired amphipathic helix protein Sin3a	Sin3a	4	0.15082	9.3831
Q3UG68;Q3UC51;O54734	Dolichyl-diphosphooligosaccharide--protein glycosyltransferase 48 kDa subunit	Ddost	11	0.141159	10.8404
Q5M9P1;P83882	60S ribosomal protein L36a	Rpl36a	3	0.150177	9.54471
Q543M7;O35344;Q9CT07	Importin subunit alpha;Importin subunit alpha-4	Kpna3	8	0.0377236	9.95954
Q91YS2;Q8C2E3;Q6ZPH4;P46061;Q7TMW1;Q3ULJ9;Q3UZD8;Q9CW20	Ran GTPase-activating protein 1	Rangap1	13	0.124132	10.1376
Q6PA06;E9QND8;Q6PA06-2;Q8BYP9;Q8C081;Q9D873;Q9WUG4	Atlastin-2	Atl2	7	0.12715	9.7176
Q3TDD8;Q3UGC0;Q3TSY9;Q3TLQ9;Q3THB0;Q8BGD9;B2RWE8;Q922K6	Eukaryotic translation initiation factor 4B	Eif4b	9	0.143878	9.66089
Q9CQZ5	NADH dehydrogenase [ubiquinone] 1 alpha subcomplex subunit 6	Ndufa6	5	0.12565	10.0359
E9Q3V6;P42208;F6UKN5;D3Z1S1;F6WYM0;D3YYB1;D3Z3C0;D3YV76;D3YZU7	Septin-2	2002-09-01	4	0.148498	9.22727
P62627;A2AVR9	Dynein light chain roadblock-type 1	Dynlrb1	3	0.063999	9.75134
Q14C51;Q3UK51;Q8BSI7;Q6NV85	Pentatricopeptide repeat domain-containing protein 3, mitochondrial	Ptcd3	13	0.142153	9.96758
Q5GLZ0;Q9DBD9;Q9D816;P56654		Cyp2c66	16	0.167628	9.87159
Q99J77;Q9JJH0;Q3TFB5		s	6	0.161634	9.93214
Q545K4;Q3UA13;Q3U818;O55135;Q9R071;Q3UBJ6;Q3U740;A6PWZ2;D6RG53;D6RJJ3;B1AZQ4	Eukaryotic translation initiation factor 6	Eif6	9	0.16012	10.3961
A7ISP9;F8WJ93;Q3UMY5-4;Q3UMY5-2;Q3UMY5-3;Q3UMY5;Q3TGL8;D6RII3;D3Z4J9;B9EKL9;Q05BC3-2;Q05BC3;Q05BC3-3;Q5SQM0	Echinoderm microtubule-associated protein-like 4	Eml4	14	0.149817	10.1878
Q3U2G2;Q571M2;Q99L75;Q61316;Q8C6R3	Heat shock 70 kDa protein 4	Hspa4	35	0.133755	11.0607
Q3V2R8;Q9EQ80;Q9D146;D3Z0G0;Q8C608;Q5FWC8	Putative GTP cyclohydrolase 1 type 2;Putative GTP cyclohydrolase 1 type 2 Nif3l1	Nif3l1	3	0.144895	9.346
P38647	Stress-70 protein, mitochondrial	Hspa9	30	0.121885	11.6634
Q99PT1	Rho GDP-dissociation inhibitor 1	Arhgdia	9	0.113998	10.849
Q99N87;Q3U2U4;B2FDG7	28S ribosomal protein S5, mitochondrial	Mrps5	6	0.0905118	9.69712
Q3UC67;Q8JZR0;Q3UKS0;Q9D9S0	Long-chain-fatty-acid--CoA ligase 5	Acsl5	27	0.160696	11.4046
Q8K0D5;E0CXN8	Elongation factor G, mitochondrial	Gfm1	10	0.104908	9.94752
F6RPJ9;Q8CGB9;Q9JHR7	Insulin-degrading enzyme	Ide	16	0.115248	10.2638
Q0VGU0;Q9CQC9;Q3U281	GTP-binding protein SAR1b	Sar1b	10	0.161957	10.613
Q99LC5	Electron transfer flavoprotein subunit alpha, mitochondrial	Etfa	16	0.145194	11.2202
Q5XK33;Q9CZB0;F8WGB3;D3Z1A8	Succinate dehydrogenase cytochrome b560 subunit, mitochondrial	Sdhc	5	0.138945	10.3566
Q545N8;Q9Z2M7;Q9DCE3;Q9D1M5;Q9CZE9;Q9D6D9;Q91W01;Q545Q8;O35621	Phosphomannomutase;Phosphomannomutase 2	Pmm2	6	0.174	9.52226
P26443;Q3TSQ7;F7CFA5	Glutamate dehydrogenase 1, mitochondrial	Glud1	25	0.115771	11.0223
G3UYF9;Q792E4;Q03958	Prefoldin subunit 6	Pfdn6	3	0.137554	9.54103
Q99L61;Q3ULB1;Q921W7;P47226-2;P47226;D6RH72;A2ALC6	Testin	Tes	3	0.137504	8.7758
Q8R1A8;Q543H3;P11725	Ornithine carbamoyltransferase, mitochondrial	Otc	11	0.165458	10.7709
Q9CPU4	Microsomal glutathione S-transferase 3	Mgst3	6	0.165926	10.6923
Q9DCS9;D3YUK4	NADH dehydrogenase [ubiquinone] 1 beta subcomplex subunit 10	Ndufb10	6	0.0824491	10.1562
Q99KI3	ER membrane protein complex subunit 3	Emc3	3	0.134089	8.76587
Q9Z1Z0;Q9Z1Z0-2;Q9Z1Z0-3;Q9Z1Z0-4	General vesicular transport factor p115	Uso1	13	0.149096	10.0579
Q3UJG9;B1AX58;Q99K51;Q3UKB1	Plastin-3	Pls3	12	0.117285	10.1009
Q9QZD8	Mitochondrial dicarboxylate carrier	Slc25a10	12	0.148778	10.4262
Q545E6;Q62348	Translin	Tsn	8	0.201422	10.4778
O55201-2;O55201	Transcription elongation factor SPT5	Supt5h	3	0.131194	8.72594
O70400;Q3TZ17;S4R1V0	PDZ and LIM domain protein 1	Pdlim1	15	0.134357	10.5477
Q3TG07;A2ATI9;Q3TX06;Q3TIK1;Q99JX3-2;Q99JX3;Q3V458;A2ATI8;A2ATI6;Q922I9	Golgi reassembly-stacking protein 2	Gorasp2	4	0.130667	9.54596
Q78P93;Q3U646;Q3TWT5;Q9WV54;Q3U8A7;D3Z015;D3Z505	Acid ceramidase;Acid ceramidase subunit alpha;Acid ceramidase subunit beta	Asah1	5	0.153523	9.79436
Q91V64;Q9D096	Isochorismatase domain-containing protein 1	Isoc1	6	0.134503	10.062
Q9CR26;Q3V4B3;F8WJC2;F6W5Q8	Vacuolar protein sorting-associated protein VTA1 homolog	Vta1	4	0.127352	8.92939
Q3TJF2;Q9CZ30;Q3TW21;B1AYJ9;Q9CZ30-2;Q8CAV3;Q99K73	Obg-like ATPase 1	Ola1	12	0.139706	10.4091
Q9CQ75	NADH dehydrogenase [ubiquinone] 1 alpha subcomplex subunit 2	Ndufa2	3	0.121939	9.77629
Q9Z1P6	NADH dehydrogenase [ubiquinone] 1 alpha subcomplex subunit 7	Ndufa7	4	0.10957	9.57052
Q921H8;Q3UPU8;H3BKL5;Q8BLD7;H3BJZ9;H3BKA1;H3BJG8;H3BJC1	3-ketoacyl-CoA thiolase A, peroxisomal	Acaa1a	14	0.15125	10.8703
Q5SUC3;P35564;Q3TXE5	Calnexin	Canx	22	0.143004	10.8552
Q3V1C8;P56380	Bis(5-nucleosyl)-tetraphosphatase [asymmetrical]	Nudt2	3	0.122606	9.59547
Q9D881;P19536	Cytochrome c oxidase subunit 5B, mitochondrial	Cox5b	4	0.179738	10.2139
I7DM66;Q99J47-2;Q99J47	Dehydrogenase/reductase SDR family member 7B	Dhrs7b	6	0.207692	9.70533
Q8C295;Q3V3Z5;O35704;Q3TTW4;Q3TST8;Q3V3A0	Serine palmitoyltransferase 1	Sptlc1	6	0.120352	9.02399
Q80T06;Q91VK2;P57776;P57776-3;D3YY68;E9QN08;D3YUQ9;D3YZT9;Q8BW50	Elongation factor 1-delta	Eef1d	15	0.103589	11.1069
Q0QEZ4;Q9CQA3;Q3TE45;Q9Z1Z5	Succinate dehydrogenase [ubiquinone] iron-sulfur subunit, mitochondrial	Sdhb	13	0.119919	10.8034
P14115	60S ribosomal protein L27a	Rpl27a	5	0.0257159	10.8967
Q80UU9	Membrane-associated progesterone receptor component 2	Pgrmc2	8	0.108591	10.2751
B1ARW4;Q99LY9	NADH dehydrogenase [ubiquinone] iron-sulfur protein 5;NADH dehydrogenase [ubiquinone] iron-sulfur protein 5, N-terminally processed	Ndufs5	4	0.103022	10.0497
Q9D0G0	28S ribosomal protein S30, mitochondrial	Mrps30	8	0.0615555	9.9458
Q9CYN2	Signal peptidase complex subunit 2	Spcs2	6	0.115166	9.24944
Q9Z1T1;Q3TQ33;Q3UPG0;Q3TQ07	AP-3 complex subunit beta-1	Ap3b1	5	0.115166	9.16767
A3KMJ8;P61759;Q3TIR6	Prefoldin subunit 3	Vbp1	4	0.0922652	10.1288
Q9DCJ5	NADH dehydrogenase [ubiquinone] 1 alpha subcomplex subunit 8	Ndufa8	7	0.103054	10.3052
P97807-2;P97807;H3BKG7	Fumarate hydratase, mitochondrial	Fh	18	0.10673	11.1192
Q3TM89;Q3UCC5;Q6P8I4;Q3KQH9;F8WI88;D3YWA4	PEST proteolytic signal-containing nuclear protein	Pcnp	3	0.114022	9.26302
Q99LC3	NADH dehydrogenase [ubiquinone] 1 alpha subcomplex subunit 10, mitochondrial	Ndufa10	12	0.0819373	10.7493
Q9DCT2	NADH dehydrogenase [ubiquinone] iron-sulfur protein 3, mitochondrial	Ndufs3	9	0.0821762	10.711
Q3UQL2;O88543;Q3TEA5;Q8BX58;D3Z036;F6YCA7	COP9 signalosome complex subunit 3	Cops3	4	0.113551	9.77477
Q91YZ8;D3Z5M2;A3KFU5;A3KFU8;Q99LF8;Q6PHQ9;Q3UX16		Pabpc4;Gm10110	14	0.154544	9.60028
E9Q414;E9Q1Y3;E9Q4G4;CON__ENSEMBL:ENSBTAP00000032840	Apolipoprotein B-100;Apolipoprotein B-48	Apob	28	0.11779	10.5947
Q545A2;P51881;B0LAB5	ADP/ATP translocase 2;ADP/ATP translocase 2, N-terminally processed	Slc25a5	20	0.0857745	11.7944
E9PUW7;Q9EPK7-2;Q9EPK7	Exportin-7	Xpo7	8	0.111272	9.71209
Q3U741;Q501J6;Q3TU25;Q501J6-2;Q8K392;Q3U6Y5;Q78W10	Probable ATP-dependent RNA helicase DDX17	Ddx17	21	0.0947153	10.0992
Q80TQ9;F8WI65;F8WGT1;E9PV16;Q68FL4-2;Q68FL4;H3BKT5;Q3TSQ0;Q80WX1;H3BL31;D3YYM7;A0PJF2;D3YX97;F7ATQ6;D3Z2Q0	Adenosylhomocysteinase;Putative adenosylhomocysteinase 3	Ahcyl2	10	0.26319	10.0503
Q8BU21;Q8BML9;D3Z158;Q3TN94;Q3TIN2;Q8R1V9;F6TDS3		Qars	26	0.0933803	10.6029
P55264;P55264-2;Q8BMC5;Q3TZR1;Q8BWS6;Q99PB8	Adenosine kinase	Adk	11	0.112832	10.245
Q9DBD5;Q9D4T3	Proline-, glutamic acid- and leucine-rich protein 1	Pelp1	6	0.108286	9.63508
Q3U094;Q3TCE7;Q91Z25;Q9WV32;Q3TBA2;F6VVE6;F6THG2;D3Z6S0;Q9R0Q6	Actin-related protein 2/3 complex subunit 1B	Arpc1b	12	0.12866	10.4979
Q8JZR2;F7D232;Q8BPE7;Q5ND50;Q920I1;Q91VM1;Q5ND51;Q64010-2;Q64010	Adapter molecule crk	Crk	3	0.106299	9.76802
Q9CRB9;S4R238;Q9D9P1;Q91VG6;D3Z0L4;F6QFL0	MICOS complex subunit Mic19	Chchd3	4	0.0970322	9.9641
Q3U4W5;Q0PD54;P35279-2;P35279;D3YV69;Q0PD53;P61294;Q0PD15;Q8BHD0	Ras-related protein Rab-6A;Ras-related protein Rab-6B	Rab6a;Rab6b	8	0.11969	10.7377
Q5ND42;Q3UE53;J3QQ30;J3QPW1;Q3TGI6;Q3TIQ3;P53810;F8WGG5	Phosphatidylinositol transfer protein alpha isoform	Pitpna	4	0.104186	9.1178
P61164;E0CZD4;E0CYB4	Alpha-centractin	Actr1a	9	0.0913542	10.2446
Q9D6J5;Q3V406;F6VCY0;E9Q9J5	NADH dehydrogenase [ubiquinone] 1 beta subcomplex subunit 8, mitochondrial	Ndufb8	5	0.104032	9.53503
Q4FK38;Q3UDJ2;Q69ZN1;Q8R0X7;D6REF7;D3YZT4;D3YY13;D3Z1Z3	Sphingosine-1-phosphate lyase 1	Sgpl1	10	0.0790987	9.89174
Q3V4A0;Q921L3	Transmembrane and coiled-coil domain-containing protein 1	Tmco1	3	0.102013	9.5864
B2RSR7;Q3ULJ0;Q3ULJ0-2;D3Z0L6	Glycerol-3-phosphate dehydrogenase 1-like protein	Gpd1l	8	0.101954	9.37618
Q3UPL0;Q3UPL0-2;S4R2A9;S4R192;S4R256;Q9CVL3;S4R1T5;Q3UPL0-3;Q05DS7;S4R1Y8	Protein transport protein Sec31A	Sec31a	26	0.0819572	10.5415
Q3UZT7;Q02248;E9Q6A9;Q80VE7;F7BAC9;F7CRC6;D3YUH4;F6QZ47;D3Z5Q1;E9PW26;D3Z7S6	Catenin beta-1	Ctnnb1	27	0.0831467	10.9293
Q6ZQI3;D3Z1M3	Malectin	Mlec	9	0.122652	10.1672
Q99N15;Q9CYT3;A2AFQ2;O08756	3-hydroxyacyl-CoA dehydrogenase type-2	Hsd17b10	14	0.0657988	10.8301
B9EKK3;Q3UQ44;Q8C9I3;Q8BV47;Q7TMU5;Q811L1	Ras GTPase-activating-like protein IQGAP2	Iqgap2	8	0.206602	9.78559
Q9CU14;Q9CSC2;Q78ZM0;O70492;D3Z789;D3Z6Z0;Q6ZWQ5;Q99M52;Q3TGS7;Q3V2H3;O70493	Sorting nexin-3	Snx3	6	0.0996793	9.7354
Q8QZY1	Eukaryotic translation initiation factor 3 subunit L	Eif3l	20	0.083568	10.5861
B1AWE0;Q6PFA2;Q3THU7;B1AWE1;B1AWD8;B1AWD9;O08585	Clathrin light chain A	Clta	6	0.0818228	10.201
Q61833;A2ACG7;Q3U505;Q9DBG6	Dolichyl-diphosphooligosaccharide--protein glycosyltransferase subunit 2	Rpn2	18	0.0942091	11.0794
O35465-2;C9K0Z7;O35465;F6WP10	Peptidyl-prolyl cis-trans isomerase FKBP8	Fkbp8	5	0.0972062	9.32576
B2RTG7;E0CYH4;Q8C6G8;F7DFQ2	WD repeat-containing protein 26	Wdr26	3	0.0969795	9.37155
D3Z041;P41216;F6WNZ2;D3YVF6;D3Z457	Long-chain-fatty-acid--CoA ligase 1	Acsl1	12	0.131465	10.0476
P50396	Rab GDP dissociation inhibitor alpha	Gdi1	8	0.0965915	9.60695
P62075	Mitochondrial import inner membrane translocase subunit Tim13	Timm13	5	0.0822157	10.3625
Q52KP0;Q9JJI8	60S ribosomal protein L38	Rpl38	6	0.0853281	10.4403
Q8CHP8;Q9CVY8;Q5XK18;Q3MI13	Phosphoglycolate phosphatase	Pgp	6	0.177584	9.77592
O35841;Q3UYQ4	Apoptosis inhibitor 5	Api5	10	0.0818331	10.25
Q80TX7;H7BX01;P58281;P58281-2;Q8BK99;E0CXD1;F6U775	Dynamin-like 120 kDa protein, mitochondrial;Dynamin-like 120 kDa protein, form S1	mKIAA0567;Opa1	7	0.0936838	9.7125
Q3UIJ2;Q3TML6;Q9Z0N1;Q3UDF8;Q9CRE9;Q9D791;Q9Z0N2;Q3U5H6;A2AAW9;Q6NY07;Q9CZT2	Eukaryotic translation initiation factor 2 subunit 3, X-linked;Eukaryotic translation initiation factor 2 subunit 3, Y-linked	Eif2s3x;Eif2s3y	16	0.128122	10.5335
Q9JKA5;Q9D7V7	Cell surface A33 antigen	Gpa33	5	0.0950931	10.1386
Q3TJ52;Q3UQN3;Q3U041;P54728;Q6NVC3;Q8BRA9;Q3TN85;Q05DT7;Q8CAP3;P54726;Q9D717	UV excision repair protein RAD23 homolog B	Rad23b	10	0.0880646	10.1125
Q3TN35;Q8BJU0-2;Q8BJU0	Small glutamine-rich tetratricopeptide repeat-containing protein alpha	Sgta	5	0.0921355	9.38705
Q3TWI4;P51432;Q8CI86;Q571K9;Q3TPL1;Q8C8I0;Q9R1Y4;Q62076	Phosphoinositide phospholipase C;1-phosphatidylinositol 4,5-bisphosphate phosphodiesterase beta-3	Plcb3	36	0.109952	10.8777
Q5SW83;P61161;Q8BMA4	Actin-related protein 2	Actr2	12	0.0966572	10.5782
Q9WTL7	Acyl-protein thioesterase 2	Lypla2	3	0.10162	9.71315
Q6PE01;Q3UFK4	U5 small nuclear ribonucleoprotein 40 kDa protein	Snrnp40	3	0.0898967	8.93503
Q6DI95;Q6P2B1;Q6P2B1-2;Q3UL39;Q571K5;Q6P2B1-3;F6TDZ2	Transportin-3	Tnpo3	8	0.08981	9.67205
P48036	Annexin A5	Anxa5	11	0.113023	10.359
Q3TFP8;Q3TXU8;Q3TH84;O55022	Membrane-associated progesterone receptor component 1	Pgrmc1	7	0.0900462	9.93959
E9PZF0;Q5NC82;Q01768;B0LAA8;Q8R4B4;Q5NC79	Nucleoside diphosphate kinase;Nucleoside diphosphate kinase B	Gm20390;Nme2	13	0.112931	11.204
O70251;G3UX43;G3UZ47;M0QWK5;M0QWH8	Elongation factor 1-beta	Eef1b	8	0.0865818	11.0419
D3YUM1;Q91YT0;D3Z1U9;D3Z0K1;D3YXX5;D6RG60	NADH dehydrogenase [ubiquinone] flavoprotein 1, mitochondrial	Ndufv1	18	0.0717337	10.7029
Q8BME2;Q5M9K5;Q7TMF3	NADH dehydrogenase [ubiquinone] 1 alpha subcomplex subunit 12	Ndufa12	6	0.0722589	10.0794
Q3TNK2;Q3TJY2;Q80ZI9;O88342;Q3TE06;Q9DBM8;Q9DC08;Q3U136	WD repeat-containing protein 1	Wdr1	20	0.102254	10.7086
Q9DCN2-2;Q9DCN2;Q9CY59;F2Z456;F2Z3V0	NADH-cytochrome b5 reductase 3;NADH-cytochrome b5 reductase 3 membrane-bound form;NADH-cytochrome b5 reductase 3 soluble form	Cyb5r3	17	0.108113	11.0714
Q544Z7;P28352;F6QA74;D3Z124	DNA-(apurinic or apyrimidinic site) lyase;DNA-(apurinic or apyrimidinic site) lyase, mitochondrial	Apex1	12	0.0764578	10.4327
D3YUW7;E9QMC1;P59242-2;P59242;Q32NZ7;Q5PPR0	Cingulin	Cgn	8	0.0739263	9.59797
Q9CY49;Q9R099;F8WI46;D3YZH8	Transducin beta-like protein 2	Tbl2	4	0.0846086	9.17444
A2AQA7;Q8CFQ3	Intron-binding protein aquarius	Aqr	4	0.0843364	9.52978
Q9CR68	Cytochrome b-c1 complex subunit Rieske, mitochondrial;Cytochrome b-c1 complex subunit 11	Uqcrfs1	11	0.0687169	10.6261
Q3TG58;Q80U88;Q564E5;Q3V244;Q9WUK2-2;Q9WUK2;Q9ET00	Eukaryotic translation initiation factor 4H	Eif4h;mKIAA0038	5	0.0723009	10.2595
E9PVC6;E9Q9E1;E9PVC5;Q6NZJ6;Q6NZJ6-2;Q6PD42;Q8K0J8;E9Q770;Q3UZD9;Q8R2V4;A0PJB5;Q3UYM6;Q3UTK0;Q3UQI5;Q6EVH9;D3YWY7;D3YWM1;D3Z439;Q8BUW8	Eukaryotic translation initiation factor 4 gamma 1	Eif4g1	35	0.0665412	10.6377
E9Q035;P47758;Q542X6;Q921I1	Signal recognition particle receptor subunit beta	Gm20425;Srprb	5	0.0829659	9.46523
Q8R1V4;Q5SVW9	Transmembrane emp24 domain-containing protein 4	Tmed4	4	0.081885	9.32044
Q8CFV9	Riboflavin kinase	Rfk	5	0.0817487	9.77644
Q8BX80;F7CXI4;Q3TAJ0	Cytosolic endo-beta-N-acetylglucosaminidase	Engase	9	-0.00918273	9.70893
Q9CQS8;E9PW43;Q9WUG7	Protein transport protein Sec61 subunit beta	Sec61b;Gm10320	3	0.0439146	9.82513
Q3UDQ7;Q8JZQ2;Q3U7C0;Q8R5F1;Q920A7-2;Q920A7	AFG3-like protein 2	Afg3l2	6	0.0380283	9.76378
P61082;F7CDT0;F6WMC0;G5E919;Q8R352;F6YXS3	NEDD8-conjugating enzyme Ubc12	Ube2m	5	0.0543474	9.53522
Q8R016;E9PY26;E9Q6V3;E9QA53	Bleomycin hydrolase	Blmh	6	0.0771563	10.0617
Q4V9T8;P48024;Q3UBT8;Q9CXU9;J3QN87;J3QPZ8	Eukaryotic translation initiation factor 1;Eukaryotic translation initiation factor 1b	Eif1;Eif1b	6	0.0444941	10.3237
Q8VDD5;Q3UFT0;Q811J9;Q99JJ3;Q7TQJ6;Q8BIE2;A2VCK0;Q8BIM8;Q14B05;F2Z494;O89055;Q8BXF2;Q8BLW0;Q3UUB1;Q3UQQ3;Q5BKR0;Q6P8P3;B8JJH5;I6L963;E9Q264;B2RY26;B2RXX9;B2RWW8;Q2TAW4;B2RQQ1;G3UW82;Q91Z83;P13542;Q02566;Q5SX39	Myosin-9	Myh9	107	0.0573859	11.9529
Q9D1P4	Cysteine and histidine-rich domain-containing protein 1	Chordc1	3	0.0776012	8.77664
C9W978;E9QNS0;F8UKQ6;Q91WS2;Q91WS2-2	NACHT, LRR and PYD domains-containing protein 6	Nlrp6	5	0.155432	9.75606
Q8CCF0-2;Q8CCF0-3;Q8CCF0;Q8CCF0-5;Q8CCF0-4	U4/U6 small nuclear ribonucleoprotein Prp31	Prpf31	4	0.0564359	9.63337
Q91WD5;D3YXT0;F6RJ83	NADH dehydrogenase [ubiquinone] iron-sulfur protein 2, mitochondrial	Ndufs2	14	0.0458624	10.5815
D2KHZ9;P16858;S4R1W1;S4R257;D3YYI5;D3Z0Z9;Q3TUZ9;Q4VBD1;S4R1W8;S4R1N5;Q8CEV2;Q3V2I5;S4R2G5;Q64467;Q2VWQ4	Glyceraldehyde-3-phosphate dehydrogenase	GAPDH;Gapdh;Gm3839;Gm7293	19	0.100026	12.3315
Q810B1;Q6P060;Q5RL20;Q99N89;REV__Q7TSW2	39S ribosomal protein L43, mitochondrial	Mrpl43	5	0.0769695	10.2104
Q61133	Glutathione S-transferase theta-2	Gstt2	7	0.0738848	9.96309
Q1WWK3;P43276	Histone H1,5	Hist1h1b	6	0.0710463	10.9509
Q8CGK3;Q3V2D0;Q56A16	Lon protease homolog, mitochondrial	Lonp1	29	0.0385636	10.9036
Q9CVC8;Q148B1;Q5GLZ1;Q8QZU0		Cyp2c65	19	0.0987159	11.003
Q8BWM0	Prostaglandin E synthase 2;Prostaglandin E synthase 2 truncated form	Ptges2	4	0.0532015	9.9028
Q9DB77	Cytochrome b-c1 complex subunit 2, mitochondrial	Uqcrc2	19	0.0504567	11.1783
Q9EQI8;Q9D9V9	39S ribosomal protein L46, mitochondrial	Mrpl46	7	0.0461141	9.89917
F6VQ81;Q3TUJ9;Q8BKP1;Q3TAI4;Q9CZ22;A2AUD5;Q9CYZ2	Tumor protein D54	Tpd52l2	4	0.014979	9.79394
Q5RL55;Q6P542;Q3U6P1;Q99K92;A1A4B8	ATP-binding cassette sub-family F member 1	Abcf1	9	0.0674237	9.77196
Q9DBP5	UMP-CMP kinase	Cmpk1	9	0.0931681	10.8033
Q5HZI6;P23591	GDP-L-fucose synthase	Tsta3	9	0.0836435	10.1356
P63024;Q8CHR4;O35619;B0QZN5;P63044	Vesicle-associated membrane protein 3	Vamp3	3	-0.0304256	9.77484
B1AT82;Q9D0M1;Q8BK29;B1AT84;B1AT83	Phosphoribosyl pyrophosphate synthase-associated protein 1	Prpsap1	8	0.186808	9.74936
Q921L6;Q8BNA5;Q60598	Src substrate cortactin	Cttn	5	0.125479	9.61653
Q3UMR5;Q3UMR5-2	Calcium uniporter protein, mitochondrial	Mcu	11	0.0730235	10.4906
Q0PD50;Q3UHW5;P55258;Q0PD42;Q9DD03;Q9CXS2;Q0PD62;Q0PD63;Q3TU26;Q542T7;A2A7Z6;Q9CZT8;P63011;P62823	Ras-related protein Rab-8A	Rab8a	6	0.0639542	9.89741
Q543B9;Q9QUR6;Q3TCS0;Q8C6A3;Q3TQ97	Prolyl endopeptidase	Prep	17	0.0877829	10.4844
Q8BYL4;Q3UUD9;E9PX65;F7BWC1;Q8BJJ2	Tyrosine--tRNA ligase, mitochondrial	Yars2	5	0.0472895	9.68711
Q5SXR6;Q68FD5;Q80U89;Q3UPJ3;Q3U0H2;Q3TYQ2;Q3TAN1;Q3TJ98;F6Z1R4	Clathrin heavy chain;Clathrin heavy chain 1	Cltc;mKIAA0034	80	0.0630108	11.8126
Q3TPZ5;Q99KJ8	Dynactin subunit 2	Dctn2	8	0.0520296	10.1112
Q8C141;A2AQN4;Q9QXG4;Q8N9U3;Q8C1A8;Q8C113;A2AQN5;F7CU63;D6RHA7;Q8BY91	Acetyl-coenzyme A synthetase, cytoplasmic	Acss2	16	0.131959	10.2438
Q9CPP6;Q9CX78;D3YTQ8	NADH dehydrogenase [ubiquinone] 1 alpha subcomplex subunit 5	Ndufa5	5	0.0224517	9.92863
P63028;D3YU75	Translationally-controlled tumor protein	Tpt1	5	0.036719	10.6544
P08249	Malate dehydrogenase, mitochondrial	Mdh2	16	0.0989542	12.0018
Q91VT3;Q3U645;P55096;Q3UNS0;Q9DBZ6;Q71V77	ATP-binding cassette sub-family D member 3	Abcd3	19	0.0720914	10.8668
G3X922;D4AFX7;Q3TNE7;Q8BNL1;Q3UX52;Q3UQJ7;Q8CHD7		Dnajc13	6	0.044527	9.7574
Q9R0X4;Q32MW3	Acyl-coenzyme A thioesterase 9, mitochondrial;Acyl-coenzyme A thioesterase 10, mitochondrial	Acot9;Acot10	6	0.034741	9.24361
Q3TT06;E9Q4V9;Q569X8;Q8BH74;Q3V395	Nuclear pore complex protein Nup107	Nup107	4	0.0650208	9.39365
Q3UFZ6;Q60865;A9CYP7;F6YLI0	Caprin-1	Caprin1	7	0.0626578	10.2684
Q9D0R2;Q3U630;Q99KJ4;Q8BLY2	Threonine--tRNA ligase, cytoplasmic	Tars	19	0.0744466	10.6348
O54984;Q8VEI6;Q8C1Q1	ATPase Asna1	Asna1	5	-0.0084014	9.81333
Q3UJP8;Q64737;Q3TH49;Q64737-2;D6RCG1	Trifunctional purine biosynthetic protein adenosine-3;Phosphoribosylamine--glycine ligase;Phosphoribosylformylglycinamidine cyclo-ligase;Phosphoribosylglycinamide formyltransferase	Gart	21	0.0668852	10.5298
Q3THU8;Q8VEM8;Q3UB63;Q3U995;G5E902	Phosphate carrier protein, mitochondrial	Slc25a3	12	0.0384981	11.2016
Q6URW6;K3W4R2;Q6URW6-2;Q6URW6-3;Q7TQH2;D3Z5V8	Myosin-14	Myh14	84	0.0682563	11.3631
Q5XJY5;Q3U4S9;Q8R1S6;Q3TDU1;Q8C0G7	Coatomer subunit delta	Arcn1	17	0.0759506	10.5124
P83940	Transcription elongation factor B polypeptide 1	Tceb1	4	0.0358518	9.76788
Q4FK57;Q8R180;Q4FJZ3;Q3TXL0;Q14DR9;Q8R2E9	ERO1-like protein alpha	Ero1l	24	0.0317447	11.0886
Q8BVI4;D3YWR7;D3Z1A1;D3Z099	Dihydropteridine reductase	Qdpr	8	0.0637571	10.0941
A3KML3;F6YY69;F6VW30;P68254-2;P68254	14-3-3 protein theta	Ywhaq	12	0.0406957	10.9704
Q3U4S1;Q3TI63;Q9WV80;Q6NZD2;Q3UDY9;D3YWH1	Sorting nexin-1	Snx1	10	0.0318353	9.94146
Q3UNL5;Q3TST0;Q3TN29;Q8K1R3;Q8K1R3-2	Polyribonucleotide nucleotidyltransferase 1, mitochondrial	Pnpt1	7	0.0593763	9.74073
D3YXZ5;Q91WT8;Q91WT8-2;D3Z113;S4R2P5;S4R1Y9;Q5YD48-3;P86049;Q5YD48-2;Q5YD48	RNA-binding protein 47	Rbm47	14	0.050569	10.1847
Q9CQ73;Q3TIY5;E0CX59;E0CXK9;Q6NV73		Pkp2	4	0.0444317	9.6829
Q8BIL5;Q8BIL5-2;Q8BJ23	Protein Hook homolog 1	Hook1	6	0.0581086	9.22706
Q91YP2;Q3TB65;Q3UUI1;Q8C7J2	Neurolysin, mitochondrial	Nln	4	0.0578489	9.91013
Q9CXV1;Q9D6J9	Succinate dehydrogenase [ubiquinone] cytochrome b small subunit, mitochondrial	Sdhd	3	0.0576859	9.51557
Q3U716;Q9ER72-2;Q9ER72;Q7TNP6;Q3UXN3	Cysteine--tRNA ligase, cytoplasmic	Cars	5	0.05724	9.28641
Q3V3U0;Q3TFQ8;Q8CI94;Q3UYH9;Q3UGT5;Q3UZL2	Phosphorylase;Glycogen phosphorylase, brain form	Pygb	17	0.0475998	10.4638
G3X9J6;E9Q9M1;Q3V1L4	Cytosolic purine 5-nucleotidase	Nt5c2	7	0.0478095	9.986
P62869	Transcription elongation factor B polypeptide 2	Tceb2	6	0.0531821	10.3999
Q9D1S1;Q4QQL2;Q3UT95;P62838;P61079;Q9D7F5;Q3U5V6;Q3UFQ4;Q6ZWY6;P61080	Ubiquitin-conjugating enzyme E2 D2;Ubiquitin-conjugating enzyme E2 D3	Ube2d3;Ube2d2a;Ube2d2	3	0.045465	10.0886
Q9Z2I8-2;Q9Z2I8;C6EQH3	Succinyl-CoA ligase [GDP-forming] subunit beta, mitochondrial	Suclg2	17	0.0498262	10.9147
P05063	Fructose-bisphosphate aldolase C	Aldoc	15	0.0862665	10.4057
Q8BJ03-2;Q8BJ03	Cytochrome c oxidase assembly protein COX15 homolog	Cox15	5	0.0540496	9.68261
Q3U1N3;P10833	Ras-related protein R-Ras	Rras	4	0.0573291	9.79565
P23116;Q3UL99;Q3TKF9;Q6A0B9;Q3UEK3;Q3UM46;Q3TRH1	Eukaryotic translation initiation factor 3 subunit A	Eif3a	38	0.0476183	10.8536
Q641N8;Q3TQK9;E9PXB7;Q8CFI0-3;Q8CFI0;G3X9H8;Q8CFI0-2;Q80U03	E3 ubiquitin-protein ligase NEDD4-like;E3 ubiquitin-protein ligase	Nedd4l	4	0.0523413	9.4829
Q8CCX9;Q9JKF7	39S ribosomal protein L39, mitochondrial	Mrpl39	4	0.0466592	9.70609
Q91VZ1;Q3U5L3;Q9CWK8	Sorting nexin-2	Snx2	6	-0.0185465	9.7162
Q9Z0W3;Q9Z0W3-2	Nuclear pore complex protein Nup160	Nup160	6	0.050653	9.87841
Q60930;G3UX26;D3YZT5;D3YUN8	Voltage-dependent anion-selective channel protein 2	Vdac2	13	0.0306431	11.1113
Q71V06;Q810K5;Q60951;Q3UBT1;P62960;A2BGG7;Q60950;Q497N3;B2RUF0;Q9Z2C8-2;Q9Z2C8;Q8BRJ5;Q9CTL4	Nuclease-sensitive element-binding protein 1	Ybx1	9	0.0414056	10.2807
G5E829;Q3TC38;Q3TDJ2;Q05CJ5;Q8K314;Q3UPA8;Q32ME1;F7AAP4;D1FNM8;H2BL43;E9Q828;Q6Q477;D1FNM9	Calcium-transporting ATPase	Atp2b1	6	0.0564564	9.32336
Q8R0W0	Epiplakin	Eppk1	65	0.081241	11.2485
Q3U489;Q9WUR9;A2ARF6;Q3UYL0;F6TEU8;A2ARF5	Adenylate kinase 4, mitochondrial	Ak4	6	0.0222183	9.88405
F8WHZ9;F8WGR0;Q8K232;Q9QYC0-2;Q9QYC0;E9Q1K3;Q8BJT2;F6V4G5;D3Z0T1;F6RDR0	Alpha-adducin	Add1	7	0.069079	10.085
Q8CAQ8-2;Q8CAQ8;Q8CAQ8-5;E9Q800;Q3TQL4;Q3U7N2;Q3TEY5;Q3TVZ5;Q8CAQ8-3;E9QAY6;Q2YDW0;Q6P8Y5;Q3TZK4;A6H604;E9PVS5;Q8CAQ8-4	MICOS complex subunit Mic60	Immt	25	0.0251971	10.8033
Q6P5E4;Q8BWM7;G3UZC1;G3UYG7;G3UZU8;G3UY73;G3UY35;B0LAE5	UDP-glucose:glycoprotein glucosyltransferase 1	Uggt1	19	0.039951	10.205
Q8K1Z0;F6SFF5	Ubiquinone biosynthesis protein COQ9, mitochondrial	Coq9	6	0.0579501	9.77096
Q642K0;Q60605-2;Q60605;Q3TIG9;B0LAC7;Q8CI43	Myosin light polypeptide 6	Myl6	9	0.0401529	11.131
Q924T2;Q8BQ99	28S ribosomal protein S2, mitochondrial	Mrps2	3	0.0473086	9.7214
Q9DAW9;Q99JN5;D3Z7R6;Q543F3;Q08093	Calponin-3	Cnn3	8	0.0720069	9.95499
O08601;O08601-2;Q3UWK4;Q3TVF2	Microsomal triglyceride transfer protein large subunit	Mttp	42	0.0365251	11.7459
Q8BTF0;Q8CIE6;F8WHL2;Q63ZW9;Q8R393;Q99JW9;Q8BTF3;Q3TAU7;F6XJN3;Q9ET41;D6RH55	Coatomer subunit alpha;Coatomer subunit alpha;Xenin;Proxenin	Copa	39	0.0598935	10.8879
Q99J09;F7D5L2;Q3V2T0	Methylosome protein 50	Wdr77	4	-0.105955	9.50621
Q9JIF7	Coatomer subunit beta	Copb1	29	0.0410785	10.9203
Q8K0I5;Q3UWQ9;Q3UKE7;Q3UJ70;Q8JZK9;Q8C5F4	Hydroxymethylglutaryl-CoA synthase, cytoplasmic	Hmgcs1	13	0.0660907	10.332
Q3UJA1;Q6P5B0	RRP12-like protein	Rrp12	4	0.0621413	9.2383
A2A5N2;Q9CQV8-2;Q9CQV8;A2A5N1	14-3-3 protein beta/alpha;14-3-3 protein beta/alpha, N-terminally processed	Ywhab	12	0.0478144	10.7764
Q9QZE5;Q7TNQ1;F7ARP0	Coatomer subunit gamma-1	Copg1	26	0.0509798	10.7765
Q8CD10	Calcium uptake protein 2, mitochondrial	Micu2	3	0.0412505	9.78635
Q6ZWX2;P20065-2;P20065	Thymosin beta-4;Hematopoietic system regulatory peptide	Tmsb4x	3	0.040668	10.319
Q3ULL5;Q99L45;E0CXJ3	Eukaryotic translation initiation factor 2 subunit 2	Eif2s2	9	0.0409162	10.0453
F8WIB1;Q3TIR2;Q14AC7;P61211;Q9D7H9;Q4V9U3;E9Q006	ADP-ribosylation factor-like protein 1	Arl1	5	0.0632648	10.2172
Q2YDW1;Q3UGC7;Q66JS6;Q99JK5;Q66JW9	Eukaryotic translation initiation factor 3 subunit J-A;Eukaryotic translation initiation factor 3 subunit J-B	Eif3j;Eif3j1;Eif3j2	4	0.0551476	9.90061
Q8K2Q9-2;Q8K2Q9	Shootin-1	Kiaa1598	7	-0.0180005	9.79643
Q91VM9;D3Z636;Q91VM9-2;G8JL76;D3Z096	Inorganic pyrophosphatase 2, mitochondrial	Ppa2	8	0.00189663	10.1572
Q9WU28;Q6ZWY7;H7BWX1;Q9DAJ0;E9PZ62;E9Q5Q8;E9Q093;E9PVG3	Prefoldin subunit 5	Pfdn5	5	0.0201447	9.87404
Q9CY64;A2ASB8;A2ASB7;A2ASB1;Q3TS98	Biliverdin reductase A	Blvra	7	0.0387051	9.50938
Q9D358-2;Q561M1;Q4VAI2;Q9D358	Low molecular weight phosphotyrosine protein phosphatase	Acp1	4	0.326041	9.84129
P11352	Glutathione peroxidase 1	Gpx1	8	0.0399539	10.082
P08228;Q8C355	Superoxide dismutase [Cu-Zn]	Sod1	5	0.0618234	10.8697
D3Z645;Q9QZ88;Q9QZ88-2;D3YYD5;D3YW98	Vacuolar protein sorting-associated protein 29	Vps29	7	0.067981	10.1792
Q7TSV4	Phosphoglucomutase-2	Pgm2	10	0.0557484	9.97578
Q3U186	Probable arginine--tRNA ligase, mitochondrial	Rars2	3	0.0476488	9.61461
Q6ZWX6;Q9CV24	Eukaryotic translation initiation factor 2 subunit 1	Eif2s1	17	0.0526082	10.5466
J3QP68;Q3TF41;Q8BSH9;E9PW66;P28656;Q9CSP8	Nucleosome assembly protein 1-like 1	Nap1l1	8	-0.00957559	10.6466
Q80UL3;Q9R0N0;Q9CXZ9;Q9CWW5	Galactokinase	Galk1	12	0.0327288	10.534
Q3TRJ1;Q3TJ43;Q9EQH3;Q3TKU6;Q3UQJ1;Q3TUV7	Vacuolar protein sorting-associated protein 35	Vps35	21	0.021166	10.7185
Q9DB60;B1AS14	Prostamide/prostaglandin F synthase	Fam213b	6	0.069308	10.1288
Q8C1L7;Q9CQR2	40S ribosomal protein S21	mCG_6739;Rps21	4	0.0331106	10.3726
Q91VD9;Q3TIU7;Q3UIQ2	NADH-ubiquinone oxidoreductase 75 kDa subunit, mitochondrial	Ndufs1	31	0.0145606	11.0403
J3QK48;J3QP56;P97823-2;P97823;Q4FK51;D3Z269;D3YUG4;D3Z111;J3QQ63	Acyl-protein thioesterase 1	Lypla1	5	0.045054	10.081
Q4FJX9;P09671;Q3TJA2;Q3U8W4	Superoxide dismutase;Superoxide dismutase [Mn], mitochondrial	Sod2	4	0.0504038	10.175
Q9D1M0	Protein SEC13 homolog	Sec13	9	0.0262549	10.1226
Q8BFZ3	Beta-actin-like protein 2	Actbl2	10	0.0462646	11.2156
Q52L50;Q99JI6;Q3U7U8;C5H0E8;P62835;Q3V3W9;C5H0E9	Ras-related protein Rap-1b;Ras-related protein Rap-1A	Rap1b;Rap1a;Gm9392	4	0.0336045	10.2975
Q3TPJ4;Q3UR29;Q99ME9	Nucleolar GTP-binding protein 1	Gtpbp4	5	-0.0396255	9.72172
Q3UJC3;O70310	Glycylpeptide N-tetradecanoyltransferase;Glycylpeptide N-tetradecanoyltransferase 1	Nmt1	11	0.00190446	10.2019
Q9D6J6;Q9D6J6-2;M0QWP9	NADH dehydrogenase [ubiquinone] flavoprotein 2, mitochondrial	Ndufv2	4	0.0106523	10.4146
Q542M2;P61924;Q8R3M1	Coatomer subunit zeta-1	Copz1	4	0.0662692	10.1393
Q9DCL9;D3Z6P1;D6RCU8	Multifunctional protein ADE2;Phosphoribosylaminoimidazole-succinocarboxamide synthase;Phosphoribosylaminoimidazole carboxylase	Paics	10	0.0147139	10.2371
Q3UDR2;Q3TWE3;Q3THC3;Q3TF72;P09103;Q3UBY9;Q3URP6;Q3UJA8;Q3UA23;Q3U738;Q3TIM0;Q3TGS0;Q3TT76;Q3TIQ5;E9Q8G8	Protein disulfide-isomerase	P4hb	32	0.0345615	11.752
Q9D6H6;Q9CQZ6	NADH dehydrogenase [ubiquinone] 1 beta subcomplex subunit 3	Ndufb3	3	0.0280358	9.77229
Q8CIG8;F6QQQ6	Protein arginine N-methyltransferase 5	Prmt5	8	0.107528	9.7031
Q8CE21;Q3U6W2;Q3UI16;Q3UBB6;Q3TKZ9;E9Q5C9;Q6ZQK6;Q8C000		Nolc1	9	-0.0285994	9.97628
Q9WTI7-4;Q9WTI7-2;Q9WTI7-3;Q9WTI7	Unconventional myosin-Ic	Myo1c	6	0.0257869	9.75633
Q8JZN5;F6W0S5;F6TBZ5;Q9CZC5;Q8BTY0	Acyl-CoA dehydrogenase family member 9, mitochondrial	Acad9	19	0.0168718	10.2064
E9QNN1;O70133;O70133-2;O70133-3;Q3UR42;Q3TF92;Q05BR6;Q3TEB2	ATP-dependent RNA helicase A	Dhx9	35	0.0108805	11.0673
Q8K2M0-2;Q8K2M0	39S ribosomal protein L38, mitochondrial	Mrpl38	3	0.0247862	9.46132
Q8K2B3;Q6IWE1	Succinate dehydrogenase [ubiquinone] flavoprotein subunit, mitochondrial	Sdha	30	0.0171972	11.3178
Q3UEB3-3;Q3UEB3-2;Q3UEB3;Q0VDY2	Poly(U)-binding-splicing factor PUF60	Puf60	6	-0.142472	9.57121
P17751;H7BXC3	Triosephosphate isomerase	Tpi1	15	0.0203432	11.5735
Q9D8T2	Gasdermin-D	Gsdmdc1	5	0.136904	9.56547
O55029	Coatomer subunit beta	Copb2	24	0.0421713	10.5477
Q99JZ4;Q3TXJ4;P36536	GTP-binding protein SAR1a	Sar1a	7	0.022256	10.0808
Q9CQ69;I7HPX6	Cytochrome b-c1 complex subunit 8	Uqcrq	5	0.0152866	10.0846
P63085;Q3UF82;O35558;Q922X7;F6VEI7	Mitogen-activated protein kinase 1;Mitogen-activated protein kinase	Mapk1;Erk2	18	0.0210646	10.3494
Q8BPG5;K7Q7T7;Q3TLP8;P63001;Q9D859;Q8C4N8;Q14A12;P60764;A2AC13;Q8QZS2;Q05144	Ras-related C3 botulinum toxin substrate 1;Ras-related C3 botulinum toxin substrate 3;Ras-related C3 botulinum toxin substrate 2	Rac1;Rac3;Rac2	7	0.0251979	10.1417
Q8K154;Q3UKM2;E9PZ30		Ugt2b34	19	0.0159018	11.0774
O88712-2;O88712;O88712-3	C-terminal-binding protein 1	Ctbp1	6	0.018799	9.66029
Q63844;D3Z3G6;Q3U2H3;D3Z6D8;E9PXX5;E9Q3I6;Q8C8P0;Q8BV72;Q6P5G0;Q61532	Mitogen-activated protein kinase 3;Mitogen-activated protein kinase	Mapk3	17	0.0552807	10.2777
Q921S7	39S ribosomal protein L37, mitochondrial	Mrpl37	6	0.0185204	9.38408
D3Z0F5;Q3UIT2;O88545;F6QK86	COP9 signalosome complex subunit 6	Cops6	5	0.0177794	9.3138
Q61768;E9QAK5;Q3UWI9;Q8CFE7;Q6NSS5;Q05CG8;Q3TY51;Q8CHF1;P28738;P33175;O70402;Q3US62;Q05CD7;Q9CUT6;A2ARD4	Kinesin-1 heavy chain	Kif5b	19	0.0175763	10.4679
Q9Z326;Q99LA2;E9PW12;Q9JMD0;M0QWF0;B1AQG7;Q8CCB2	BUB3-interacting and GLEBS motif-containing protein ZNF207	Znf207;Zfp207	3	0.024662	9.50176
A2A7Z4;Q78IG7;Q9CQH7	Transcription factor BTF3 homolog 4	Btf3l4	3	0.0261515	10.0211
A2A7S7;Q91WQ3;F6VXZ2	Tyrosine--tRNA ligase, cytoplasmic;Tyrosine--tRNA ligase, cytoplasmic, N-terminally processed	Yars	18	0.0110429	10.1603
Q6NXX7;Q3UHY8;Q3TJM9;Q3TIU8;P61222	ATP-binding cassette sub-family E member 1	Abce1	18	0.00634157	10.5022
Q8C7X2-2;A1L2Z3;Q8C7X2;Q8C7X2-3	ER membrane protein complex subunit 1	Emc1	11	-0.00428274	9.71465
D3YYK9;G3X9K3;Q3U5C3;A2A5R2	Brefeldin A-inhibited guanine nucleotide-exchange protein 1;Brefeldin A-inhibited guanine nucleotide-exchange protein 2	Arfgef1;Arfgef2	4	0.0122145	9.46312
Q3TLX1;Q99KQ4	Nicotinamide phosphoribosyltransferase	Nampt	10	0.0858217	10.0983
Q9CQW5;Q8K1I1	Galectin-2;Galectin	Lgals2	10	0.0706187	11.8557
G5E8R4;Q922D4-4;Q922D4-3;Q922D4-2;Q922D4	Serine/threonine-protein phosphatase 6 regulatory subunit 3	Ppp6r3	6	-0.0596692	9.7748
Q8BSZ8;Q543H0;Q64674;Q3UJL7	Spermidine synthase	Srm	9	0.0449674	10.1518
Q3TMQ6;P97802;Q5GAN1	Angiogenin-4	Ang4	5	0.200508	9.81577
Q8VC72;Q5M9P5;Q3UY05;Q8K3J1	NADH dehydrogenase [ubiquinone] iron-sulfur protein 8, mitochondrial	Ndufs8	5	-0.0102676	10.1849
Q9DBZ5;Q9DBZ5-2;Q3TY56	Eukaryotic translation initiation factor 3 subunit K	Eif3k	8	-0.000535457	10.1512
Q8C292;Q8C1V4;Q3TIV6;Q99MN1;Q8CFK5;Q8R2P8	Lysine--tRNA ligase	Kars	16	-0.00289079	10.5839
A2ICG8;B9VVT7;B9VVT5;B9VVT6;P49698-2;P49698	Hepatocyte nuclear factor 4-alpha	Hnf4a	4	0.0569458	9.63862
Q5SWU9-2;Q5SWU9	Acetyl-CoA carboxylase 1;Biotin carboxylase	Acaca	8	0.0142411	9.72544
Q3U6F6;Q8C483;P26638;Q3U8N1;A2AFS0;A2AFS1;Q8CEH3	Serine--tRNA ligase, cytoplasmic	Sars	13	-0.0202969	10.6881
Q8BVK3;Q3TW96;Q3TW96-2;Q6P549	UDP-N-acetylhexosamine pyrophosphorylase-like protein 1	Uap1l1	5	0.0430443	9.90502
Q9DB05;Q9CXX1;P28663	Alpha-soluble NSF attachment protein	Napa	11	-0.00429369	10.1186
B2RUM8;Q8K363;F6ZX28	ATP-dependent RNA helicase DDX18	Ddx18	6	0.00593169	9.39811
Q5DTI2;O55143;J3KMM5;O55143-2;O54994;Q8R429;Q8C213;B1ATS4;Q8R0X5;Q3U1K2;B1ATS5;E9Q559;Q64518-2;Q64518-3;Q64518;Q3V1C4;Q62268	Sarcoplasmic/endoplasmic reticulum calcium ATPase 2;Calcium-transporting ATPase	Atp2a2	33	-0.00154305	10.8388
Q9CY27;Q9CWN2;G3UWE1;Q52L67;Q3TAN8	Very-long-chain enoyl-CoA reductase	Tecr	7	0.00162561	10.3197
Q6PF96;Q921G7	Electron transfer flavoprotein-ubiquinone oxidoreductase, mitochondrial	Etfdh	17	0.00760074	10.1942
Q5BLK0;Q3TIQ2;P35979;Q8C2K0;Q6DI58;F8VQK7	60S ribosomal protein L12	Rpl12	6	0.0146609	10.8434
Q9D0M5;D6RIN4	Dynein light chain 2, cytoplasmic	Dynll2	4	-0.0036549	10.199
Q5M9K7;Q3U9P0;P63325;Q3UW83;J3QNI7	40S ribosomal protein S10	Rps10	6	0.0381056	10.9868
Q9DBG5;Q2XSQ4;Q3V4D2	Perilipin-3;Perilipin	Plin3	14	0.0276001	10.7402
Q6ZWM8;Q3U7K1;P63087;P63087-2	Serine/threonine-protein phosphatase;Serine/threonine-protein phosphatase PP1-gamma catalytic subunit	Ppp1cc	14	-0.00286248	9.80286
Q60960;G3UXF0;Q4FJZ2;Q8BH30;O35345	Importin subunit alpha-5;Importin subunit alpha-5, N-terminally processed;Importin subunit alpha;Importin subunit alpha-7	Kpna1;Kpna6	4	0.000447166	9.51791
E9Q9C6;E9Q0B5;Q8K0P6;Q58E52;Q8R0K8;Q6IS34;Q8R1H9;Q7TNG6;Q8R1G8;Q8R1J5;E9PVG8;Q497G7;Q8C5Q6;A1L0S3;A1L0S2		Fcgbp	49	-0.0342242	11.3316
Q9DCY1;P24369;Q6ZQM2	Peptidyl-prolyl cis-trans isomerase;Peptidyl-prolyl cis-trans isomerase B	Ppib	10	-0.002693	10.7036
Q3U2W2;Q7TPV4;A0JLT5;Q3TLF6	Myb-binding protein 1A	Mybbp1a	38	-0.0109908	11.0043
Q4VAE8;Q9CQC7;Q9DBH2	NADH dehydrogenase [ubiquinone] 1 beta subcomplex subunit 4	Ndufb4	3	-0.000995803	9.43624
H3BKH6;Q9R0P3;H3BJP2;H3BLJ9;H3BJL6;H3BK43;H3BJC6;H3BL99	S-formylglutathione hydrolase	Esd	10	0.0186698	10.7108
Q3U8H8;P61971	Nuclear transport factor 2	Nutf2	5	-0.0241579	10.1958
Q3U9V4;P62880;E9QKR0;D3YZX3;D3Z1M1;D3Z1T4;E9PWM7;Q3U2F9;Q3THF3;P29387;Q9QWG2	Guanine nucleotide-binding protein G(I)/G(S)/G(T) subunit beta-2	Gnb2	11	-0.00802152	10.2861
Q0VGQ1;O70503;O70503-2;Q9CSR6;Q8BPF1	Estradiol 17-beta-dehydrogenase 12	Hsd17b12	10	-0.0151194	10.5209
Q7TMB8-2;Q7TMB8;Q5SQX6;F6QD74;Q6PGK0;Q810V4;G3UZI5;Q8C8R2;E9PZS0	Cytoplasmic FMR1-interacting protein 1;Cytoplasmic FMR1-interacting protein 2	Cyfip1;Cyfip2	10	-0.0399699	9.97301
A2RTT4;P61089;Q9CQ37	Ubiquitin-conjugating enzyme E2 N	Ube2n	8	0.0327293	10.5819
Q569Y6;B7ZBY7;E9PY39;Q9CZY3;Q4VBX4;Q9D2M8;A6X925;B7ZBY6;D3Z1I3;Q9D2M8-2;Q9CZY3-2;B2KF55;D3YXL3;D3Z6R2	Ubiquitin-conjugating enzyme E2 variant 1;Ubiquitin-conjugating enzyme E2 variant 2	Ube2v1;Gm20431;Ube2v2	5	-0.0177551	10.093
Q9D0I9;Q3TVC5;Q3UAZ3	Arginine--tRNA ligase, cytoplasmic	Rars	32	0.00311384	10.86
P68040	Guanine nucleotide-binding protein subunit beta-2-like 1;Guanine nucleotide-binding protein subunit beta-2-like 1, N-terminally processed	Gnb2l1	18	-0.00998405	11.2736
Q8BPF9;Q545V8;O54833;Q8CEL6;Q8CDH5	Casein kinase II subunit alpha	Csnk2a2	5	-0.00710108	9.44908
Q05D44;Q7TPC0;Q6A002;Q8BYY7;Q8BYX3	Eukaryotic translation initiation factor 5B	Eif5b	6	-0.0415159	9.93251
B2RSV4;Q921M3-2;Q921M3	Splicing factor 3B subunit 3	Sf3b3	22	-0.0233929	10.6536
Q8R3C7;Q8BZY3;Q61655	ATP-dependent RNA helicase DDX19A	Ddx19b;Ddx19a	4	-0.00741094	9.63344
Q3V235;O35129;F6QPR1;Q3V2V2;F6Q8V7	Prohibitin-2	Phb2	16	-0.029823	11.2709
B2RUC7;Q9Z1Z2	Serine-threonine kinase receptor-associated protein	Strap	12	-0.00279036	10.1707
Q52KC1;P10630;P10630-2;Q8BTU6;E9Q561;D6RJ60;D6RJ11	Eukaryotic initiation factor 4A-II	Eif4a2	17	0.0157321	9.76201
Q9EPL8	Importin-7	Ipo7	18	-0.0214628	10.693
Q9DCU6	39S ribosomal protein L4, mitochondrial	Mrpl4	7	-0.01071	9.95912
Q4VA29;Q9CQE8;J3QNB0	UPF0568 protein C14orf166 homolog	2700060E02Rik	8	-0.0109129	10.2609
Q8BKC5;Q8BKC5-2;Q3TT04;Q7TN23;Q9CYG6;Q6NZC1;A3KMD2;Q8BIV3	Importin-5	Ipo5	30	-0.0397427	10.9035
Q0PD66;Q9D1G1;Q3V3C2;Q91YW0;Q3TYH2;Q3TYB1;Q0PD40;Q8K386	Ras-related protein Rab-1B	Rab1b	9	-0.0324687	10.8551
Q9D0M3-2;Q9D0M3	Cytochrome c1, heme protein, mitochondrial	Cyc1	12	-0.0293118	10.8086
Q9R1R9;Q9R1R8;Q9QYF1;Q9R1R5	Retinol dehydrogenase 11	Rdh11;Ube-1c	10	-0.0271547	10.3056
Q9QZ83		Actg1	20	-0.0160628	12.3091
Q80Y52;P07901;Q3TKA2;Q3UIF3;A0PJ91;Q3TJU7;Q3TKB9;Q3TKG0;Q8C5U3;Q8C2A9;B7ZC50;A2A6A2;B7ZC49	Heat shock protein HSP 90-alpha	Hsp90aa1	33	-0.0297353	11.2468
P84078;Q3U344;P61205;Q8BSL7;A2A6T9	ADP-ribosylation factor 1;ADP-ribosylation factor 3;ADP-ribosylation factor 2	Arf1;Arf3;Arf2	10	0.00309446	10.9962
Q3UD26;O35593;Q9CSU2	26S proteasome non-ATPase regulatory subunit 14	Psmd14	6	-0.0506454	10.0016
Q9DB20;Q3THG0;Q3TF25;F7D3P8;F6XVM5	ATP synthase subunit O, mitochondrial	Atp5o	10	-0.0448791	11.1053
Q3TU94;Q922N9;Q5SU71;Q3U3X7;Q61510;Q6PIH1;Q5SU72	E3 ubiquitin/ISG15 ligase TRIM25	Trim25	5	0.081182	9.36771
Q8CGY8;Q8CGY8-2;Q8C676;Q3TQV0;Q80XU6	UDP-N-acetylglucosamine--peptide N-acetylglucosaminyltransferase 110 kDa subunit	Ogt	12	-0.0859643	9.80079
Q9D8S9	BolA-like protein 1	Bola1	3	-0.0276427	9.6585
Q9ERU9;Q8BQK6	E3 SUMO-protein ligase RanBP2	Ranbp2	10	0.0101371	9.65231
Q62418-3;Q62418-2;Q62418	Drebrin-like protein	Dbnl	8	-0.026657	10.0778
Q99JX4;A2A702;A2A701	Eukaryotic translation initiation factor 3 subunit M	Eif3m	11	-0.0423637	10.6818
Q8K0C4;Q9CW87	Lanosterol 14-alpha demethylase	Cyp51a1	18	-0.0281735	10.7412
P99027	60S acidic ribosomal protein P2	Rplp2	6	-0.00915636	11.2627
Q3TFD0;Q9CZN7;Q99K87	Serine hydroxymethyltransferase	Shmt2	25	-0.0597762	11.2232
Q99JR1;Q8BPC9	Sideroflexin-1	Sfxn1	9	-0.0344516	10.4143
Q5M8R8;Q5FWB6;P14869;E9Q070;S4R1N1;D3YVM5;O89073	60S acidic ribosomal protein P0	Rplp0;Gm8730	12	-0.0356069	11.1486
F8VBU5;F8VBU4;A2A615;Q09199	Beta-1,4 N-acetylgalactosaminyltransferase 2	B4galnt2	8	-0.0182496	9.49554
Q3UWX7;Q3UPE0;P10711;E9PYD5;P10711-2;Q3UV78;B7ZCS4;F6XMY4;Q810R3;Q9QVN7	Transcription elongation factor A protein 1	Tcea1	5	-0.0677278	9.77283
Q8BIG7;H3BJ37	Catechol O-methyltransferase domain-containing protein 1	Comtd1	4	-0.0187245	9.31649
Q9DC70	NADH dehydrogenase [ubiquinone] iron-sulfur protein 7, mitochondrial	Ndufs7	4	-0.0187675	9.92927
Q80U72;Q80U72-4;Q80U72-2;Q80U72-3;Q6P9N3;Q571M3;F6RIN9;Q80VQ1-3;Q80VQ1	Protein scribble homolog	Scrib	3	-0.0193461	9.30505
Q6XLQ8;Q3UG11;Q3TUF3;Q3TL33;O35887;G3V004;G3UXA8;Q3TQD1;G3UYI3;G3UWR0;G3UWV3;G3UXA3;G3UY49	Calumenin	Calu	5	-0.0812646	9.84564
Q9WV55	Vesicle-associated membrane protein-associated protein A	Vapa	8	-0.0176646	10.0753
Q3UJR8;Q64152-2;Q64152	Transcription factor BTF3	Btf3	7	-0.018752	10.4131
Q9CPQ8;Q9D037;Q9CQY3;F2Z452;J3QNM7	ATP synthase subunit g, mitochondrial	Atp5l	5	-0.042196	10.3413
D9J2Z9;D9J300;D9J301;Q2Q7P0;D9J302;Q8CI51;Q8VDV4;Q9CRA2;D9J303;F8WJI6;E9Q8P5;Q8CI51-3;Q8CI51-2	PDZ and LIM domain protein 5	Pdlim5	6	0.00844395	9.70435
Q3UQD0;Q9QYA2	Mitochondrial import receptor subunit TOM40 homolog	Tomm40	5	-0.0681603	9.98009
P63101;Q3UA58;Q8BWN0;D3YXN6;D3YXF4;D3YW45	14-3-3 protein zeta/delta	Ywhaz	14	-0.0269934	11.39
Q8JZU2;Q3TDH6;F6VVY4		Slc25a1	9	-0.0667786	10.8266
Q3TJ39;Q8C266;P35278;Q3TCT9;Q8C458;A2A5F5;A2A5F6	Ras-related protein Rab-5C	Rab5c;Rab5b	5	-0.0119008	10.3407
Q9D6Z1;Q3USZ5;Q3UJZ7;E0CXZ0;F7CHQ7;A2APD7;F6USW7;F7CHP9;F6U250;F6V095	Nucleolar protein 56	Nop56	22	-0.0130443	10.6091
P32020-2;P32020	Non-specific lipid-transfer protein	Scp2	9	-0.00997736	10.699
Q6ZWQ6;P61087;Q3TL77;D3Z4U3;Q3V3R8;F8WIC2	Ubiquitin-conjugating enzyme E2 K	Ube2k	7	-0.0092724	9.99062
Q3UIG0;P60229;Q9CT23;Q6LCK2	Eukaryotic translation initiation factor 3 subunit E	Eif3e	19	-0.0303834	10.6681
Q3V1M8;Q3U4Z7;Q8VDJ3;Q8BX68;A0PJE9	Vigilin	Hdlbp	20	-0.034578	10.5898
Q3TG45;Q99JB5;Q9CPS5;Q8BKP5;Q3TW90;Q3TVY0;Q9CX56;Q3U617;Q3TI95	26S proteasome non-ATPase regulatory subunit 8	Psmd8	7	-0.0556192	10.1245
Q3TVJ8;Q9D8L3;Q62186;Q9D6F7;Q9DC94	Translocon-associated protein subunit delta	Ssr4	4	0.0121042	10.245
Q14BR4;P61750;E9Q798;Q9DD04;F6UFB9	ADP-ribosylation factor 4	Arf4	8	-0.0774912	10.1096
Q01853;Q8BNF8	Transitional endoplasmic reticulum ATPase	Vcp	42	-0.0496261	11.5488
P10852;G3UWA6;Q3TN39;Q8BTJ9;Q3U144;Q60849;Q3TIP1	4F2 cell-surface antigen heavy chain	Slc3a2	11	-0.0409139	10.2958
Q569Z5;F8WHR6;Q569Z5-2;Q3UZ56	Probable ATP-dependent RNA helicase DDX46	Ddx46	9	0.248662	9.36431
Q3U8P5;Q3TN07;P46467;Q8BM73;Q3TDX2;Q8VEJ9;Q8BPY9	Vacuolar protein sorting-associated protein 4B	Vps4b	8	-0.0497065	9.98517
P97855;Q571F9;Q3UR88	Ras GTPase-activating protein-binding protein 1	G3bp1	11	-0.0302764	10.4862
Q58E70;P21107-2;Q3TJ53;D3Z2H9;D3Z6I8;Q8K0Z5;E9Q5J9;D3YVR0;Q9D1R6;Q6PJ18;Q61344;CON__Q3SX28;A2AIM4;P58774-2;P58774;S4R2U0;Q91VH3;A2AIM5		Tpm3;Tpm3-rs7	17	-0.0366774	11.0697
Q4FE56;P70398;Q8C7T5;E9PWA9;Q8BS89	Ubiquitin carboxyl-terminal hydrolase;Probable ubiquitin carboxyl-terminal hydrolase FAF-X	Usp9x	7	-0.0717493	9.65592
Q9DB15	39S ribosomal protein L12, mitochondrial	Mrpl12	5	-0.0558434	10.2483
Q8CIJ3;Q8JZQ9	Eukaryotic translation initiation factor 3 subunit B	Eif3b	25	-0.0404392	10.7358
Q8QZT1;Q3TQP7	Acetyl-CoA acetyltransferase, mitochondrial	Acat1	16	-0.0422232	10.7592
Q9D1R9;D3YWC0	60S ribosomal protein L34	Rpl34;Gm2178	3	-0.0292112	10.2484
Q549A5;Q06890;Q9JK98;E9PUU2;E9PXG5;E9Q8Y5;E9Q9B8;E9Q2G2;Q3V245	Clusterin;Clusterin;Clusterin beta chain;Clusterin alpha chain	Clu	9	0.134509	10.0701
Q8C2D1;Q9D094;Q8VDX8;Q3UDH1;Q3U890;Q61035	Histidine--tRNA ligase, cytoplasmic	Hars	12	-0.0186908	9.9791
F6ZFT1;F8WJ64;Q569N0;Q3TJG2;Q9CR21	Acyl carrier protein;Acyl carrier protein, mitochondrial	Ndufab1	3	-0.0261465	10.3964
Q8CHW3;O35972	39S ribosomal protein L23, mitochondrial	Mrpl23	3	-0.0314239	9.33792
Q3UK68;Q60817;P70670	Nascent polypeptide-associated complex subunit alpha;Nascent polypeptide-associated complex subunit alpha, muscle-specific form	Naca	4	-0.0235783	10.628
B7ZWL1;Q6ZQ08-2;Q6ZQ08;Q6ZQ08-4;B2RXR3;Q6ZQ08-3;Q505C5;Q8CGI8	CCR4-NOT transcription complex subunit 1	Cnot1	11	-0.0828021	9.88058
D3YWT0;D3Z569;D3YTS1;Q9R0P6;Q6PET3	Signal peptidase complex catalytic subunit SEC11A	Sec11a	4	-0.00907513	10.0616
Q3TKP4;Q3TH92;P70695	Fructose-1,6-bisphosphatase isozyme 2	Fbp2	8	0.016677	10.6632
Q3UWP8;B2MWM9;P14211	Calreticulin	Calr	18	-0.0581858	11.1301
Q9JJ20;O70456	14-3-3 protein sigma	Sfn	9	-0.0154069	10.493
Q3TJH1;Q9DC51	Guanine nucleotide-binding protein G(k) subunit alpha	Gnai3	7	-0.0352391	9.11203
Q3TIC8;Q9CZ13;Q3THM1;Q8VEJ2;Q8K2S8	Cytochrome b-c1 complex subunit 1, mitochondrial	Uqcrc1	17	-0.0495909	11.2623
Q8R5L1;O35658	Complement component 1 Q subcomponent-binding protein, mitochondrial	C1qbp	5	-0.0411102	10.9492
Q99PV0;B7ZC27;Q3UNG1;Q3TI71	Pre-mRNA-processing-splicing factor 8	Prpf8	55	-0.0588942	10.8399
Q923F9;E9QPX3;Q9CXZ1	NADH dehydrogenase [ubiquinone] iron-sulfur protein 4, mitochondrial	Ndufs4	4	0.0447337	10.2031
Q497K3;P62307;Q3UX80;Q6NZQ3	Small nuclear ribonucleoprotein F	Snrpf	5	-0.0357206	9.6669
Q3UM23;Q91VI7	Ribonuclease inhibitor	Rnh1	21	-0.00988821	10.8045
O08749;Q3TIE8	Dihydrolipoyl dehydrogenase, mitochondrial;Dihydrolipoyl dehydrogenase	Dld	16	-0.0152091	10.4488
Q7TPT7;Q790I0;Q9Z1Q9;Q3U3D3;G3UY93;Q3TII4;G3UZ22;G3UYW2	Valine--tRNA ligase	Vars	21	-0.0592438	10.4619
Q91YM4-2;Q91YM4;E9PUT1;Q5SWP1;Q5SWP0	Protein TBRG4	Tbrg4	10	-0.0657869	9.92607
E9PYT3;Q91YH5;Q91YH5-2;Q6PGE9;Q8BH66	Atlastin-3	Atl3	4	-0.0584581	9.51075
O70194	Eukaryotic translation initiation factor 3 subunit D	Eif3d	9	-0.00833992	10.2179
P54823	Probable ATP-dependent RNA helicase DDX6	Ddx6	8	-0.110866	9.87551
Q922Z3;Q3UPJ8;Q3TK29;Q9CQN1;Q922R9;Q3TSG8	Heat shock protein 75 kDa, mitochondrial	Trap1	28	-0.0445066	10.9721
Q3KQQ1;Q3UVN5;Q9CZ44;Q9CZ44-3;A2AT02;Q9CZ44-2	NSFL1 cofactor p47	Nsfl1c	13	-0.0398937	10.0484
Q3U6D2;Q6PFB2;Q8VE37;A2CER2	Regulator of chromosome condensation	Rcc1	7	-0.0525186	10.0643
D3Z795;Q9JK23;D6RG59	Proteasome assembly chaperone 1	Psmg1	3	-0.0415234	9.04949
Q3TWZ9;Q3TJ95;Q6IRU5-2;Q6IRU5;A2VCP8;F7BHJ0;Q6IRU5-3	Clathrin light chain B	Cltb	3	-0.0416918	9.37943
Q5I0W0;Q9CQQ7;Q3UF04;Q3TJD4;Q64218	ATP synthase F(0) complex subunit B1, mitochondrial	Atp5f1	9	-0.0821246	10.5001
Q91YK6;Q4V9X9;Q5M9M5;D3YWP3;P62751;D3Z1D6;D3YU45;D3YU46;D3YTY6;D3YW68	60S ribosomal protein L23a	Rpl23a	8	-0.0274704	10.6544
Q8VCT3;Q8BMH2;E9PYF1	Aminopeptidase B	Rnpep	12	-0.0590195	10.2128
Q9D6U8	Protein FAM162A	Fam162a	5	-0.0590351	10.3267
Q3UHQ5;E9PVA8;B2RWW6;Q8CHH7;Q6PGM5;Q8BIX2;Q640Q4;Q3U3Z4;Q6NV94;Q8BTM7		Gcn1l1	35	-0.0591874	10.4874
Q91VE0;Q3TD48;Q9CV67	Long-chain fatty acid transport protein 4	Slc27a4	3	-0.0435475	8.89212
Q3U1J4;Q91YC8;Q3ULS8	DNA damage-binding protein 1	Ddb1	25	-0.0255365	10.5673
Q9EP69;B0LAE6	Phosphatidylinositide phosphatase SAC1	Sacm1l	13	-0.0866088	10.212
Q8R3X4;O35857;F7C189;A2VCP9	Mitochondrial import inner membrane translocase subunit TIM44	Timm44	11	-0.0463421	10.3715
Q3TDE4;Q3TD54;Q3T9E5;Q6ZQF2;P57716;Q3TV74	Nicastrin	Ncstn	5	-0.0640387	9.9308
B2CY77;P14206;D3YTT7	40S ribosomal protein SA	Rpsa	15	-0.053708	11.4253
S4R1E5;Q8K4U7;Q3TI34;Q5XJZ8;Q76LV0;O70325-2;O70325;Q91XR9;Q3TIF2	Glutathione peroxidase;Phospholipid hydroperoxide glutathione peroxidase, mitochondrial;Phospholipid hydroperoxide glutathione peroxidase, nuclear	Gpx4;PHGPx	3	0.0263347	9.87564
E0CYY1;Q8WTY4;F7BWP1	Anamorsin	Ciapin1	4	-0.0475372	9.76995
P70333;Q3UR26;J3QPH6	Heterogeneous nuclear ribonucleoprotein H2;Heterogeneous nuclear ribonucleoprotein H2, N-terminally processed	Hnrnph2;Gm8775	9	-0.0278977	9.79498
Q8BWT1;Q3UKH3	3-ketoacyl-CoA thiolase, mitochondrial	Acaa2	23	-0.0274355	11.2925
Q8R1B4;Q66JU1;Q9CSD3;Q3TL08;Q8BVX3;P97398;Q9CV26	Eukaryotic translation initiation factor 3 subunit C	Eif3c	19	-0.0488222	10.6858
Q3TBW2	39S ribosomal protein L10, mitochondrial	Mrpl10	4	-0.0486253	10.0771
P62774	Myotrophin	Mtpn	7	-0.0110334	10.3155
Q03265;D3Z6F5;Q3U452;D6RJ16	ATP synthase subunit alpha, mitochondrial;ATP synthase subunit alpha	Atp5a1	30	-0.0736743	12.0074
Q9CQJ8;Q9EPK3	NADH dehydrogenase [ubiquinone] 1 beta subcomplex subunit 9	Ndufb9	5	-0.0500698	9.60696
A2AQR0;Q64521	Glycerol-3-phosphate dehydrogenase, mitochondrial	Gpd2	34	-0.0561982	11.0934
Q7M739;F6ZDS4;Q3V1L5;Q32P08;Q8BU18;Q05CS8;Q3TZB5;Q8BK71;Q3UVR0;Q8K2T9;F6RX08	Nucleoprotein TPR	Tpr	25	-0.133566	10.4864
P84084;D3YV25;E9Q2C2	ADP-ribosylation factor 5	Arf5	9	-0.0815572	9.99791
Q9D6Y7-2;Q9D6Y7;Q9D6Y7-4;Q9D6Y7-3	Mitochondrial peptide methionine sulfoxide reductase	Msra	3	-0.0515809	9.4377
Q61102	ATP-binding cassette sub-family B member 7, mitochondrial	Abcb7	5	-0.0840139	9.38922
P70302	Stromal interaction molecule 1	Stim1	3	-0.0521618	8.84148
P68510;Q8BJH3	14-3-3 protein eta	Ywhah	10	-0.0617234	10.8123
Q3THN2;Q91YP3	Putative deoxyribose-phosphate aldolase	Dera	8	-0.0605759	10.081
Q8R2Y8	Peptidyl-tRNA hydrolase 2, mitochondrial	Ptrh2	5	-0.0710315	10.1738
Q3TK95;P63073;Q8C470	Eukaryotic translation initiation factor 4E	Eif4e	5	-0.0675954	9.91039
Q4FJQ4;P97864	Caspase-7;Caspase-7 subunit p20;Caspase-7 subunit p11;Caspase-7, N-terminally processed	Casp7	5	-0.0172475	9.81431
N0E4C0;N0E4C5;P67871;G3UZA4;N0E462;G3UZJ5;N0E463;G3UZX4;G3UXG7;G3UWU5;N0E636;G3UXU2	Casein kinase II subunit beta	Csnk2b	5	-0.0591292	9.92046
Q6ZWV7;G3UWD7;F6XS56	60S ribosomal protein L35	Rpl35;Gm10269	4	0.0229503	10.362
P62315	Small nuclear ribonucleoprotein Sm D1	Snrpd1	4	-0.0103428	10.1939
Q8K411-3;Q8K411-2;Q8K411	Presequence protease, mitochondrial	Pitrm1	11	-0.105515	9.82725
Q61171;Q5M9N9;D3Z4A4	Peroxiredoxin-2	Prdx2	11	-0.0714103	10.89
Q3TCD4;Q9WUR2-2;Q9WUR2;E9PYC6;E9Q858;E9PUY9;E9PYA9;E9PVM6;E9Q7A8;E9PY42;Q78JN3;D3U0D8	Enoyl-CoA delta isomerase 2, mitochondrial	Eci2	5	-0.0590996	9.7357
Q8BH95;F6T930;Q8BU95	Enoyl-CoA hydratase, mitochondrial	Echs1	11	-0.0663937	10.6523
Q3UVI9;Q99LE6	ATP-binding cassette sub-family F member 2	Abcf2	6	0.0255583	9.68605
Q9EPU0-2;Q9EPU0	Regulator of nonsense transcripts 1	Upf1	21	-0.0684201	10.2172
D3Z7F1;Q9DBX6;Q8K027	Cytochrome P450 2S1	Cyp2s1	12	-0.0647925	10.1042
Q80X54;Q91YJ2	Sorting nexin-4	Snx4	3	-0.137214	9.29944
Q9CQF3;Q9CZQ0	Cleavage and polyadenylation specificity factor subunit 5	Nudt21	6	-0.0603339	9.89887
Q3UJK2;Q9CY58-2;Q9CY58;Q3UEI6;Q3UMP4;Q9CY58-3;Q3V274;Q9CY58-4	Plasminogen activator inhibitor 1 RNA-binding protein	Serbp1	11	-0.0626517	10.6526
Q8VE88-2;Q8VE88	Protein FAM114A2	Fam114a2	5	-0.0310628	9.82004
P57759;A8C1V9;F8WJI4;F8WIM7;D6RG87	Endoplasmic reticulum resident protein 29	Erp29	6	-0.0875806	10.0936
Q9JHU9	Inositol-3-phosphate synthase 1	Isyna1	14	-0.0859275	10.401
P21619;Q3V159;P21619-2	Lamin-B2	Lmnb2	14	-0.0879247	10.0031
Q99MZ6	Unconventional myosin-VIIb	Myo7b	41	-0.0151425	10.6196
Q6A0A9;Q3V3S0;Q7TMZ0	Constitutive coactivator of PPAR-gamma-like protein 1	FAM120A	17	-0.0464108	10.3595
Q71LX8;P11499;Q811H6;Q80YC2;E9Q3D6;E9PX27;E9Q0C3;D3Z1R1;Q922F6	Heat shock protein HSP 90-beta	Hsp90ab1	41	-0.08953	11.9778
Q8BK72;Q80ZI4;Q6A096	28S ribosomal protein S27, mitochondrial	Mrps27	7	-0.0703532	9.93641
Q3UKJ6;Q3TFE5;O35286;Q497W9;Q3UDX4;Q3TUC8	Putative pre-mRNA-splicing factor ATP-dependent RNA helicase DHX15	Dhx15	21	-0.0749956	10.7087
B7ZNU5;B2RUF9;D3YYD0;Q3UZZ4	Olfactomedin-4	Olfm4	15	-0.0673806	11.5657
Q3U0D7;P62331	ADP-ribosylation factor 6	Arf6	4	-0.039709	9.85227
B2RSC8;P46935;A0JNZ0;Q3V335;Q3TUU1;Q8BNU7	E3 ubiquitin-protein ligase;E3 ubiquitin-protein ligase NEDD4	Nedd4	9	-0.113504	10.1863
Q3UN87;P27048;P63163;O70499	Small nuclear ribonucleoprotein-associated protein;Small nuclear ribonucleoprotein-associated protein B;Small nuclear ribonucleoprotein-associated protein N	Snrpn;Snrpb	6	-0.0423765	10.2576
Q8BMF4;Q99LL2	Dihydrolipoyllysine-residue acetyltransferase component of pyruvate dehydrogenase complex, mitochondrial	Dlat	13	-0.0842535	10.6257
Q99J36	THUMP domain-containing protein 1	Thumpd1	3	-0.104573	9.48728
Q571I9;D3Z0B9;F6RQF0;Q9CWT9	Aldehyde dehydrogenase family 16 member A1	Aldh16a1	15	-0.0878888	10.1578
Q542I9;P62192	26S protease regulatory subunit 4	Psmc1	13	-0.0820615	10.4604
Q3TT94;Q571J7;Q6P1F6;Q9CWU3;Q3TPC5;Q7TPQ7;F6RV17;Q925E7;G3UZP6;Q8BVB4;Q6ZWR4-3;Q6ZWR4;Q6ZWR4-2;Q8BG02	Serine/threonine-protein phosphatase 2A 55 kDa regulatory subunit B;Serine/threonine-protein phosphatase 2A 55 kDa regulatory subunit B alpha isoform	Ppp2r2a	7	-0.0594321	10.0382
P63330;Q8BN07;P62715;Q8VED4	Serine/threonine-protein phosphatase 2A catalytic subunit alpha isoform;Serine/threonine-protein phosphatase;Serine/threonine-protein phosphatase 2A catalytic subunit beta isoform	Ppp2ca;Ppp2cb	9	-0.0843329	10.3299
Q60932-2;Q3U6K8;Q3TIG8;Q3THL7;Q60932;F2Z471	Voltage-dependent anion-selective channel protein 1	Vdac1	15	-0.0902663	11.2926
Q8R050-2;Q8R050;Q8CCV1;Q8BPH0;Q3UL02;Q149F3;Q3UZ36;F7CE88	Eukaryotic peptide chain release factor GTP-binding subunit ERF3A	Gspt1	12	-0.0899585	10.252
Q3UXI9;Q9CXY6	Interleukin enhancer-binding factor 2	Ilf2	8	-0.094181	10.0924
Q9Z1X4;Q9Z1X4-3;Q45VK5;Q45VK6;Q9Z1X4-2;Q3UD30;Q8C5B7;Q91WM1-2;Q91WM1	Interleukin enhancer-binding factor 3	Ilf3	9	-0.133788	9.32054
Q9DC61;Q3TY06;Q3TTM6;Q3UDE0;Q8BK51;A2AIW9	Mitochondrial-processing peptidase subunit alpha	Pmpca	11	-0.108835	10.0824
Q9WVA4;Q9R1Q8;Q8BT95;Q9D6K2	Transgelin-2	Tagln2	12	-0.06253	11.0221
Q9CPQ3;Q3UBW3	Mitochondrial import receptor subunit TOM22 homolog	Tomm22	3	-0.102385	10.1211
Q8C605;Q9WUA3;Q9WUA3-2;Q9D255;D3YUA3;Q8C8E8;F6YL81	6-phosphofructokinase;ATP-dependent 6-phosphofructokinase, platelet type	Pfkp	26	-0.0898984	11.0013
Q3TWG5;Q8R1Q8;Q3TVT4;A2VDF8	Cytoplasmic dynein 1 light intermediate chain 1	Dync1li1	7	-0.127142	9.96158
Q9D0T1;E9PZS4	NHP2-like protein 1;NHP2-like protein 1, N-terminally processed	Nhp2l1	5	-0.103167	10.2579
Q3UPG1;Q3UBC6;Q99L41;P22907-2;P22907	Porphobilinogen deaminase	Hmbs	3	-0.0772389	9.46878
B9EKE9;B7ZWF1;Q3TQX5;Q62167;B9EIA2;P16381;Q3TUR4;Q3V086;Q61496	ATP-dependent RNA helicase DDX3X;Putative ATP-dependent RNA helicase Pl10	Ddx3x;D1Pas1	26	-0.0978917	10.8961
Q8R5J9	PRA1 family protein 3	Arl6ip5	3	-0.0773759	9.50938
Q8R3F5	Malonyl-CoA-acyl carrier protein transacylase, mitochondrial	Mcat	3	-0.0774824	8.9282
Q9CQC6;Q9CVI6	Basic leucine zipper and W2 domain-containing protein 1	Bzw1	10	-0.0294554	10.3268
Q5M9N5;Q5M9J8;P41105;F6Z0X0	60S ribosomal protein L28	Rpl28	7	-0.0628967	10.5106
Q8CG76	Aflatoxin B1 aldehyde reductase member 2	Akr7a2	10	-0.0856763	10.5044
Q9JHU4;Q80U36;Q3TAZ3;Q8C6T5;F6ZX84;Q923F5;Q3UA73;O08821;O70182	Cytoplasmic dynein 1 heavy chain 1	Dync1h1	133	-0.0992357	11.2938
Q9D1Q6;Q3URM4	Endoplasmic reticulum resident protein 44	Erp44	13	-0.0834758	10.3247
Q5SS40;P62259;Q8BPH1;D6REF3;F6WA09;Q3V453	14-3-3 protein epsilon	Ywhae	16	-0.080063	11.6069
Q61177;Q60737;Q9D0E8;Q8CD20;A2ANR6;Q6NSS6	Casein kinase II subunit alpha	Csnk2a1	13	-0.050438	10.2539
Q3T9U1;Q3UDM0;Q921Y0;Q8BPB0;Q921Y0-2	MOB kinase activator 1A;MOB kinase activator 1B	Mob1b;Mob1a	3	-0.0810669	9.77668
P63038;P63038-2;D3Z2F2;D3Z7J9	60 kDa heat shock protein, mitochondrial	Hspd1	37	-0.107149	11.9572
G5E866;Q99NB9;Q3US00;Q8C839;A0JLN0;Q3UIB4;Q8C2Y9;Q3TB51	Splicing factor 3B subunit 1	Sf3b1	20	-0.0815489	10.5934
Q9JJE1;Q3UK05;Q3U3F4;Q3TMJ8;P31938;Q3TMW4	Dual specificity mitogen-activated protein kinase kinase 1	Map2k1	8	-0.05974	9.98982
Q5RKP3;P47963;D3YX54	60S ribosomal protein L13	Rpl13	7	-0.0444439	10.8099
Q3U944;Q9D0F3	Protein ERGIC-53	Lman1	4	-0.0826828	9.3437
Q6S388;E9Q153;Q6S392;E9QKX4;Q6S393;E9QLJ5;Q6S387;E9QMZ5;E9PY96;E9QL05;Q6S385;E9QQ00;E9QK43;E9QPE8;Q9QXS1-10;Q9QXS1-9;Q9QXS1-12;Q9QXS1-11;Q9QXS1-13;Q9QXS1-5;Q9QXS1-3;Q9QXS1-16;Q9QXS1-4;Q9QXS1-14;Q9QXS1-6;Q9QXS1-7;Q9QXS1-8;Q9QXS1-2;Q9QXS1;E9QN87;Q6S390;Q9QXS1-15;E9Q3W4;F6R059;Q05CR3;Q8C8S5;E9Q9J6;Q499F9;E9PW24;Q3V3W8	Plectin	Plec	81	-0.0867849	10.8524
Q542K4;Q91XI2;Q3TVZ1;P24270;Q3UF58;Q3UZE7;Q8C6E3;A2AL20	Catalase	Cat	28	-0.0806734	11.1803
B0R091;P61022	Calcineurin B homologous protein 1	Chp1	3	-0.0950767	9.77251
Q8CC86	Nicotinate phosphoribosyltransferase	Naprt	4	-0.084395	9.03407
E9QN31;Q922K7;Q99KC3	Probable 28S rRNA (cytosine-C(5))-methyltransferase	Nop2	7	-0.127472	9.60486
E9QM38;P55012;Q3TP36;A2AQ52;A2AQ51;A2AQ50;P55014-2;P55014-4;P55014-3;P55014	Solute carrier family 12 member 2	Slc12a2	30	-0.113648	10.7889
Q8BN64;Q3UGH6;Q3TAF0;Q9JHW4;Q499X6	Selenocysteine-specific elongation factor	Eefsec	4	-0.0856498	8.89189
Q5YLW3;P62908;Q3UCL7;Q9D0A2;Q9CZP6;Q3UK56;D3YV43;O89068	40S ribosomal protein S3	Rps3	18	-0.0882397	11.3054
Q9CQB5;D3Z3X4	CDGSH iron-sulfur domain-containing protein 2	Cisd2	4	-0.17461	10.0211
Q80X50;Q80X50-5;Q8BJ53;Q812D4;Q812D5;Q80X50-2;Q80X50-3;Q80X50-4;Q8BKR4;Q8BZ69;Q3TSB0	Ubiquitin-associated protein 2-like	Ubap2l;lig-2a	4	-0.0858795	9.35172
Q91VM2;P62320	Small nuclear ribonucleoprotein Sm D3	Snrpd3	4	-0.071246	10.4826
E9PWY9;Q8C0C7;Q8BJG2;Q4FJQ2;Q3U0Y9;Q8BXN0;D6RIJ2;Q9CT72	Phenylalanine--tRNA ligase alpha subunit	Farsa	12	-0.0838375	10.2713
A2CES4;Q9CQI7;Q62379	U2 small nuclear ribonucleoprotein B	Snrpb2	5	-0.10117	9.803
Q6ZQ58;J3QNB1;Q3UU34;Q9D423	La-related protein 1	Larp1	4	-0.183564	9.58688
Q8BVQ9;P46471;Q3U5V3;Q3UIH5	26S protease regulatory subunit 7	Psmc2	22	-0.105319	10.4417
Q5SUF2;Q5SUF2-3;Q5SUF2-2	Luc7-like protein 3	Luc7l3	5	-0.0960733	9.79864
Q543F1;Q3U5Q3;Q3TMY8;A2AH85;Q6A0E3;O08810;G3UZ34;Q7TMX4;G3UXK8;G3UZ25	116 kDa U5 small nuclear ribonucleoprotein component	Eftud2	26	-0.101119	10.6521
E9Q4Q2;D3YZC9;D3YZD0;Q3UK67;Q3UI45;Q64213-2;Q64213-3;Q64213;Q3TZI3;D3YVH4;F8WHF9;D6RDB7	Splicing factor 1	Sf1	7	-0.123363	9.91777
Q9CQM9	Glutaredoxin-3	Glrx3	10	-0.0932489	10.2667
A2AN08-3;A2AN08;A2AN08-5;F6SSP6;A2AN08-2;A2VCS3	E3 ubiquitin-protein ligase UBR4	Ubr4	11	-0.117583	9.68983
Q9CQB4;Q9D855	Cytochrome b-c1 complex subunit 7	Uqcrb	6	-0.102368	10.4008
Q3THQ5;Q60864	Stress-induced-phosphoprotein 1	Stip1	26	-0.108679	11.0234
Q3V3N6;P61202;P61202-2;A2AQE4;Q3UK65	COP9 signalosome complex subunit 2	Cops2	5	-0.0412996	9.72987
Q642K1;Q58EW0;P35980;Q0QEW9;G3UZJ6;G3UZK4;G3UYV6;G3UX28	60S ribosomal protein L18	Rpl18	7	-0.0804452	10.9247
Q58E64;Q3UA81;P10126;Q3UZQ3;Q3TII3;D3YZ68;D3Z3I8;P62631;Q4FZE5	Elongation factor 1-alpha;Elongation factor 1-alpha 1	Eef1a1	24	-0.0896552	12.023
Q3UIA5;Q9WTX6;Q3TPM3;Q05DR6;D3Z2H3	Cullin-1	Cul1	6	-0.0870415	9.36016
Q3UGB5;Q9JII5-2;Q9JII5;Q3U878;D3Z4J1	DAZ-associated protein 1	Dazap1	6	-0.136037	10.0922
A4FUS1;Q641N3;Q5CZY9;P14131	40S ribosomal protein S16	Rps16	10	-0.0775243	11.0474
Q80X48;Q99P88;Q3UL43;Q6ZQ45;Q8BUA6;Q3USP6;Q8BKJ0;Q8BLF5;Q8BLM6	Nuclear pore complex protein Nup155	Nup155	18	-0.141833	10.2858
P62911;Q5PR09;A2AD25;P17932;F6WJV0	60S ribosomal protein L32	Rpl32;Gm4987	8	-0.102306	10.723
D3YUG3;Q5M9P3;D3Z5R8;D3Z722;Q9CZX8;S4R223;D3YUT3	40S ribosomal protein S19	Rps19	7	-0.0559022	10.7163
O70569;P62264;D3YVF4;D3Z7I1;Q3UJS5	40S ribosomal protein S14	rps14;Rps14	7	-0.0473902	10.7679
Q3U9G2;P20029;Q3TKF8;Q3TI47;Q3TWF2;Q3U7T8;Q9DC41;Q3U6V3;Q3UEM8;Q3TUS2;O88687	78 kDa glucose-regulated protein	Hspa5	29	-0.119947	11.4689
Q544K9;Q3TVV7;P13439;D6RJ62	Uridine 5-monophosphate synthase;Orotate phosphoribosyltransferase;Orotidine 5-phosphate decarboxylase	Umps	13	-0.0358436	10.4356
Q3U8W0;P62137;Q3TYF5	Serine/threonine-protein phosphatase PP1-alpha catalytic subunit;Serine/threonine-protein phosphatase	Ppp1ca	15	-0.0958982	10.7832
Q5M9M0;P19253;E9Q5A0;S4R281;Q3TDS9;D3YY61	60S ribosomal protein L13a	Rpl13a	6	-0.0778997	10.7367
Q5EBI8;Q06185;Q8BTB6	ATP synthase subunit e, mitochondrial	Atp5k;Atp5i	4	-0.100646	10.2779
Q99KV1	DnaJ homolog subfamily B member 11	Dnajb11	6	-0.191364	9.75189
A2RRJ4;Q924C1;Q924C1-3;Q924C1-2	Exportin-5	Xpo5	7	-0.148993	9.6093
Q3U6E4;Q0VGU2;P26350;Q8C2T3;Q3U8X6;Q3UA54;Q8CAQ5;J3QPK6	Prothymosin alpha;Prothymosin alpha, N-terminally processed;Thymosin alpha	Ptma;Gm12504	5	-0.110315	10.6531
Q5NC81;P15532;Q5NC80	Nucleoside diphosphate kinase;Nucleoside diphosphate kinase A	Nme1	11	-0.0983231	9.87234
Q9D1M4	Eukaryotic translation elongation factor 1 epsilon-1	Eef1e1	6	-0.0989096	10.0556
Q9CR16;Q3UB60;Q8BMX6	Peptidyl-prolyl cis-trans isomerase D	Ppid	12	-0.0878377	10.0373
Q0PD65;P53994;Q8BXY4;Q6PDZ3;G3UXQ7;G3V022;Q6P7T7;S4R232	Ras-related protein Rab-2A	Rab2a	9	-0.115131	10.5678
Q3UVN0;Q8VDW0;Q3U837;Q3T9L0;Q3TPL7;Q3TIE4;D6RHT5;Q3UAF1;Q8VDW0-2	ATP-dependent RNA helicase DDX39A	Ddx39;Ddx39a	18	-0.0711251	10.1521
Q8BFZ9	Erlin-2	Erlin2	14	-0.0889739	10.4435
Q8BN32;Q3U8U8;P29341;Q99KL3;Q9D4E6;Q792Y0;Q62029;Q9DBE3;F6ZAX1;Q3V2M1;Q05DT1;B2RXY9;A2A5N3;Q921B8;Q3TSA5;Q3TUS5;Q8C7D3	Polyadenylate-binding protein 1	Pabpc1	27	-0.10225	11.1757
Q3TET5;Q9CXT8	Mitochondrial-processing peptidase subunit beta	Pmpcb	8	-0.134435	9.77355
Q9CWK0;Q9CR57;Q569Z0;B0LAB8;Q922F9	60S ribosomal protein L14	Rpl14;Rpl14-ps1	5	-0.0790282	10.7249
Q561N5;F6YVP7;P62270;Q3TW65;S4R1N6;F5H8M6	40S ribosomal protein S18	Rps18;Gm10260	10	-0.0944644	10.9684
A2A547;Q5I0T8;P84099	Ribosomal protein L19;60S ribosomal protein L19	Rpl19	5	-0.0817115	10.3893
Q61847;Q61847-2	Meprin A subunit beta	Mep1b	3	-0.104739	8.92489
Q3TG12;Q9WUA2;Q3TI98;Q9CZU5;Q8C644;Q3UYC2;Q3TMX6	Phenylalanine--tRNA ligase beta subunit	Farsb	14	-0.111272	10.3465
E9PYL9;D3Z3K1;Q9CXW4;Q8VC94;A2BH06;E9PZB3;D3YW69	60S ribosomal protein L11	Gm10036;Rpl11;Gm5093	7	-0.0834512	10.796
Q4VBC9;O09111	NADH dehydrogenase [ubiquinone] 1 beta subcomplex subunit 11, mitochondrial	Ndufb11	3	-0.106268	9.57581
P99028;Q8BMU6	Cytochrome b-c1 complex subunit 6, mitochondrial	Uqcrh	4	-0.0964981	10.5517
Q99PG0	Arylacetamide deacetylase	Aadac	9	-0.100418	10.0536
P31230;Q3UZG4;Q8C2U7;Q3TUZ1	Aminoacyl tRNA synthase complex-interacting multifunctional protein 1;Endothelial monocyte-activating polypeptide 2	Aimp1	10	-0.12449	10.146
P67778;Q5SQG5;Q3TV00;Q3V2K0	Prohibitin	Phb	20	-0.134995	11.2005
Q6ZWZ6;P63323;Q497F4	40S ribosomal protein S12	Rps12	8	-0.092845	11.0768
Q3THH1;Q922R8;Q3TML0;Q3TJL8;Q9DAB4	Protein disulfide-isomerase A6	Pdia6	10	-0.121965	11.0249
Q3TSS0;Q3UZA2;Q99J57;Q3THS6;Q3UAP7;Q6PE05;Q3TED1;Q91X83	S-adenosylmethionine synthase;S-adenosylmethionine synthase isoform type-2	Mat2a	7	-0.0904204	10.1947
Q3UUF0;Q8C541;O08914;Q8BRM1	Fatty-acid amide hydrolase 1	Faah	4	-0.0659083	9.78402
Q5M9L7;Q8BT90;P63276;Q3TK12	40S ribosomal protein S17	Rps17	5	-0.0899507	10.8806
Q6IRT4;Q8BTW2;Q3U8X1;Q9DCH4;Q3UVY8;Q8VH52;B0LAD0	Eukaryotic translation initiation factor 3 subunit F	Eif3f	11	-0.119304	10.4466
Q8R3G9	Tetraspanin-8	Tspan8	4	-0.118153	10.3072
Q571B0;Q9ET30;Q8C6F5;Q3UH23	Transmembrane 9 superfamily member 3	Tm9sf3	7	-0.0363488	9.97929
D3YW19;I1E4X5;Q8BWQ6;D3YW20;Q8BWQ6-3;Q8BWQ6-2;F6RR19;Q9D0B4;H3BJE8	UPF0505 protein C16orf62 homolog	9030624J02Rik	5	-0.110096	9.20254
Q3V214;Q80UW8;Q8R0H0;Q8CI23	DNA-directed RNA polymerases I, II, and III subunit RPABC1	Polr2e	5	-0.140864	9.6654
Q9QZD9;Q3T9Y8;A2AE03;Q8BTM6	Eukaryotic translation initiation factor 3 subunit I	Eif3i	14	-0.134799	10.3908
Q6P4T2;Q8BYH6;Q7TMG2	U5 small nuclear ribonucleoprotein 200 kDa helicase	Snrnp200	49	-0.134345	10.7654
Q4VAE6;Q9QUI0;Q3TN61;Q9CR99;C0IQA7	Transforming protein RhoA	Rhoa;4930544G11Rik	7	-0.102846	10.4112
Q9D2G2;Q9D2G2-2	Dihydrolipoyllysine-residue succinyltransferase component of 2-oxoglutarate dehydrogenase complex, mitochondrial	Dlst	8	-0.120553	10.5919
Q99MR6-3;Q99MR6-4;Q99MR6-2;Q99MR6	Serrate RNA effector molecule homolog	Srrt	13	-0.131571	9.87047
Q91VR5;Q3V1Z7;Q922B8	ATP-dependent RNA helicase DDX1	Ddx1	20	-0.130552	10.5214
Q8C2Q8;Q9D9D7;Q3UD06;Q91VR2;A2AKU9;Q9ERA8;A2AKV1;A2AKV2;A2AKV3;A2AKV0;Q9Z1F5	ATP synthase subunit gamma;ATP synthase subunit gamma, mitochondrial	Atp5c1	9	-0.134295	10.7988
Q8BTX6;Q9CZU3;Q91YT4;Q6ZQK1;Q8BVI7;Q8BVK1	Superkiller viralicidic activity 2-like 2	Skiv2l2;mKIAA0052	7	-0.260459	9.54449
Q6PJ87;Q3U844;H7BXB1;E9Q4G7;Q3U772;E9PWB2;Q8BK63-2;Q8BK63;E9Q2U6;E9Q3W1;Q3TVX1;F6YBC9	Casein kinase I isoform alpha	Csnk1a1	7	-0.119978	9.6571
Q5BKQ9;Q3UWW9;Q8BG32;Q7TMI0;Q497E8;Q8BK73;Q3THG2;Q8C0Z6;Q8K2N7;G3UYI4;G3UYL3;G3UYH2;G3UYL8;G3UX15;G3UWW7;G3UXL5;G3UX67;G3UWV7;G3UZ28;G3UZ33	26S proteasome non-ATPase regulatory subunit 11	Psmd11	14	-0.138259	10.7083
Q9D023;Q8BWL4;Q6PAR8;E9PY67;Q925J5;Q925J4;Q3V1C1;G5E869;Q8CHH6	Mitochondrial pyruvate carrier 2	Mpc2	6	-0.114087	9.24571
Q3TJ01;Q99LF4	tRNA-splicing ligase RtcB homolog	Rtcb	17	-0.118882	10.5402
P19096;Q3UHT6;Q3TB22;O89060	Fatty acid synthase;[Acyl-carrier-protein] S-acetyltransferase;[Acyl-carrier-protein] S-malonyltransferase;3-oxoacyl-[acyl-carrier-protein] synthase;3-oxoacyl-[acyl-carrier-protein] reductase;3-hydroxyacyl-[acyl-carrier-protein] dehydratase;Enoyl-[acyl-carrier-protein] reductase;Oleoyl-[acyl-carrier-protein] hydrolase	Fasn	90	-0.125289	11.363
O35864;Q3V0K7	COP9 signalosome complex subunit 5	Cops5	5	-0.0983892	9.74902
Q543E2;Q9WVD5;Q6P8P5	Mitochondrial ornithine transporter 1	Slc25a15	8	-0.124811	10.2868
H3BKN0;Q1HFZ0;Q1HFZ0-2	tRNA (cytosine(34)-C(5))-methyltransferase	Nsun2	17	-0.132337	10.3567
Q80X85	28S ribosomal protein S7, mitochondrial	Mrps7	3	-0.0436876	9.48367
Q80TM2;P26039;Q3UHS6;Q3TBC3;Q0V930;F6SX70;Q71LX4;F6S1V7	Talin-1	Tln1	18	-0.154288	10.215
Q3U0V1;Q9R1J3	Far upstream element-binding protein 2	Khsrp	15	-0.118408	10.5738
Q9CY93;Q5M9K9;P62900;Q58DZ1	60S ribosomal protein L31	Rpl31	6	-0.0781555	10.5354
Q925I1;Q925I1-2;H3BKI6;H3BK90	ATPase family AAA domain-containing protein 3	Atad3	13	-0.148823	10.2222
Q8JZN2;Q3U4S7;Q3TXH7;Q3U1S6;Q80TP8;Q91W50;Q8R3R1;Q3U672;Q05C63;Q3UJ74	Cold shock domain-containing protein E1	Csde1	15	-0.153559	9.75423
Q3UKQ5;Q3UF03;P24668;A2NWD6	Cation-dependent mannose-6-phosphate receptor	M6pr	4	-0.119354	9.06438
P13011	Acyl-CoA desaturase 2	Scd2	4	-0.151732	10.0952
Q3UDA2;A2BFF8;A2BFF7;D6Q0F7;Q3TPJ8;A2BFF5;A2BFF9;D6Q0F6;D6Q0F5;O88487	Cytoplasmic dynein 1 intermediate chain 2	Dync1i2	6	-0.111709	9.47688
E9Q0U7;Q61699-2;Q61699;Q8C6H1;D3Z3I9;D3Z027	Heat shock protein 105 kDa	Hsph1	13	-0.143724	9.97378
Q8K4Z5;Q3TVM1;Q8BKK2	Splicing factor 3A subunit 1	Sf3a1	12	-0.111271	9.93025
Q99JT9;F7ARY2	1,2-dihydroxy-3-keto-5-methylthiopentene dioxygenase	Adi1	5	-0.134702	9.47239
Q8BIJ6;Q8R2M5;Q810V2;E9PWN2;Q8BIL6;E9PWN3;Q8C1P9	Isoleucine--tRNA ligase, mitochondrial	Iars2	16	-0.122471	10.3081
Q642L7;P62983;A5JUZ1;E9Q9J0;Q66JP1;Q8C2K3;E9Q4P0;E9Q5F6;Q922B0;E9QNP0;Q5SX22;Q3TH47;Q78XY9;Q6NZC5;Q8R0Z9;Q922Z8;Q8VC46;P62984;P0CG49;P0CG50;B0LAC2;F6X7C4;J3QK04;D3YYZ2;Q3TWD1	Ubiquitin-40S ribosomal protein S27a;Ubiquitin;40S ribosomal protein S27a;Ubiquitin-60S ribosomal protein L40;Ubiquitin;60S ribosomal protein L40;Polyubiquitin-B;Ubiquitin;Polyubiquitin-C;Ubiquitin;Ubiquitin-related 1;Ubiquitin-related 2	Rps27a;Ubc;Uba52;Gm1821;Kxd1;Ubb;Gm7808	7	-0.122254	11.1281
Q542F1;Q9Z1Q5;Q3TIP8	Chloride intracellular channel protein 1	Clic1	13	-0.123867	10.7898
Q8C6I2;Q8C6I2-3;Q8C6I2-2	Succinate dehydrogenase assembly factor 2, mitochondrial	Sdhaf2	5	-0.214301	9.89399
Q8BTX5;Q5M9L0;Q3TII2;Q3THW7;Q91WK2;Q3TIK5;Q8BMZ8	Eukaryotic translation initiation factor 3 subunit H	Eif3h	10	-0.145532	10.3735
Q8BJ71;Q3TFC8;Q8BJ71-2	Nuclear pore complex protein Nup93	Nup93	13	-0.0991068	10.0215
Q8BQW4;A2AH25;Q5FWK3;Q8C5A0	Rho GTPase-activating protein 1	Arhgap1	12	-0.13136	10.1229
Q3B7Z2;Q3B7Z2-2;Q8K0C7;Q5QNQ4;Q6PE09;Q5QNQ6	Oxysterol-binding protein 1	Osbp	7	-0.246649	9.49256
Q3UD60;Q3TCH7;E9PXY1;A2A432-2;A2A432;Q3TLY0;E9PXT5;J3QJX0;Q8R1T2;F6UV36	Cullin-4A;Cullin-4B	Cul4a;Cul4b	6	-0.193041	9.75585
Q3TT11;P51660;Q3UHW2	Peroxisomal multifunctional enzyme type 2;(3R)-hydroxyacyl-CoA dehydrogenase;Enoyl-CoA hydratase 2	Hsd17b4	25	-0.0942039	10.7137
B1ARA3;Q4FZH2;P61255;Q3U7N1;B1ARA5	60S ribosomal protein L26	Rpl26	8	-0.0872251	10.5279
Q9D2R0;Q8K3J7	Acetoacetyl-CoA synthetase	Aacs	23	-0.158535	10.7186
A2RTJ4;P97466	Noggin	Nog	4	-0.234849	9.63206
Q3TFE8;Q7TSZ6;P70168;Q3UHW8	Importin subunit beta-1	Kpnb1	25	-0.153713	11.1628
Q02257	Junction plakoglobin	Jup	27	-0.14839	10.5093
Q9D051	Pyruvate dehydrogenase E1 component subunit beta, mitochondrial	Pdhb	13	-0.156153	10.7378
P62141	Serine/threonine-protein phosphatase PP1-beta catalytic subunit	Ppp1cb	13	-0.130637	9.84118
Q76MZ3;Q8C2E1;Q7TMX2;G3UWL2;G3UXQ1;H3BK50;H3BJ83	Serine/threonine-protein phosphatase 2A 65 kDa regulatory subunit A alpha isoform	Ppp2r1a	24	-0.147415	11.0438
Q9QYJ0;Q3TFF0	DnaJ homolog subfamily A member 2	Dnaja2	10	-0.132918	10.1892
Q3TXS7;Q8BU34;Q8CGG2;Q05CG9;Q8CGI9;Q5HZG6;A0JLU3;J3QN38;D6RGR5	26S proteasome non-ATPase regulatory subunit 1	Psmd1	21	-0.131575	10.6636
Q3TLJ5;Q99LM2;Q3TSS9;Q3U506;A2A6E0;D6RJ46;A2A6E1;A2A6D9;F2Z486;B0QZI8	CDK5 regulatory subunit-associated protein 3	Cdk5rap3	4	-0.132901	9.64315
Q3TV94;Q52PE3;Q9CY50	Translocon-associated protein subunit alpha	Ssr1	3	-0.154877	10.2248
Q5XJF6;Q3U561;P53026;Q99JL6;D3YXT2;D6RE43	Ribosomal protein;60S ribosomal protein L10a	Rpl10a	10	-0.0963002	10.9316
Q5BLK2;P60867	40S ribosomal protein S20	Rps20	3	-0.112684	10.7229
Q9D1D4;Q9D1D4-2	Transmembrane emp24 domain-containing protein 10	Tmed10	6	-0.13105	10.3631
Q922Y1	UBX domain-containing protein 1	Ubxn1	5	-0.175574	9.81692
A1L3B8;P26516	26S proteasome non-ATPase regulatory subunit 7	Psmd7	10	-0.150737	10.4808
Q4FJL0;P61027;Q3U621	Ras-related protein Rab-10	Rab10	5	-0.138748	10.0421
Q8BVY0;Q3TS64;Q8K235;Q3UL54;Q1PG84;Q3TGI9;Q3TH37;Q9CSF9;Q3TN25;Q3TAJ5;Q3TLJ3		Rsl1d1	8	-0.124656	10.0379
A2AP31;Q3UIU2;A2AP32	NADH dehydrogenase [ubiquinone] 1 beta subcomplex subunit 6	Ndufb6	4	-0.107366	9.96601
E9Q132;Q3UW40;Q8BP67;Q8BT08;Q9CS31;F6RSK3	60S ribosomal protein L24	Rpl24	5	-0.103784	10.8454
Q9CZU4;Q9ESC5;Q8R4A7;Q9ESC4	GTPase Era, mitochondrial	Eral1;Era	4	-0.133306	9.67052
P46460;G3UX86;G3UX98	Vesicle-fusing ATPase	Nsf	11	-0.142501	9.9326
D3YYM6;Q91V55;P97461	40S ribosomal protein S5;40S ribosomal protein S5, N-terminally processed	Rps5	8	-0.118943	11.0128
Q3UCH0;P47911;E9PUX4;Q3UFI4	60S ribosomal protein L6	Rpl6;Gm5428	15	-0.106367	11.1945
P62196;Q8K1K2;Q99KR1	26S protease regulatory subunit 8	Psmc5	21	-0.132698	10.5567
Q50HX4;Q50HX2;Q91V41;Q50HX0;A2AL34;Q50HX3;Q50HX1;Q50HW9;Q3U9E0	Ras-related protein Rab-14	Rab14	11	-0.147551	10.472
A2BGI8;Q4G0C5;Q3UY37;Q3UWH9;Q9D868-2;Q9D868;A2BGI9	Peptidyl-prolyl cis-trans isomerase;Peptidyl-prolyl cis-trans isomerase H	Ppih	3	-0.135443	9.42596
Q6P5F9;Q921J0;F6YA11;Q8BYY5;A2AKT6	Exportin-1	Xpo1	27	-0.154804	10.709
F8VQC7;Q61595-6;Q61595-9;Q61595-5;Q61595-15;Q61595;Q61595-2;Q61595-12;Q61595-16;Q61595-3;Q61595-14;Q61595-4;Q61595-8;Q61595-13;Q61595-10;Q61595-7;Q61595-11;Q6A0E9	Kinectin	Ktn1	6	-0.136154	9.45174
Q3TGU7;P50580;Q05BN2;Q3UMW2;D3YVH7	Proliferation-associated protein 2G4	Pa2g4	20	-0.125304	10.9524
Q9JKR6;Q8VCI2;F6TRP3;E0CYZ2	Hypoxia up-regulated protein 1	Hyou1	28	-0.179435	10.9203
Q3UYV9;Q3TLK3	Nuclear cap-binding protein subunit 1	Ncbp1	8	-0.13868	9.85812
Q497D7;Q58DZ3;P62889;Q5PR15	60S ribosomal protein L30	Rpl30	6	-0.130234	10.8073
Q8BXV2	BRI3-binding protein	Bri3bp	3	0.0619672	9.4494
Q58EA6;P62852	40S ribosomal protein S25	Rps25	5	-0.108261	10.7775
Q3TIJ7;Q3TET0;P80313;Q3UIJ0;Q3THH8;Q3TJN2;Q3UDB1;Q8C5Q5	T-complex protein 1 subunit eta	Cct7	23	-0.163217	10.8452
G3X9L6;Q9DCX2;B1ASE2;D3Z1B2	ATP synthase subunit d, mitochondrial	Gm10250;Atp5h	14	-0.157372	11.0535
Q6ZWN5;F7CJS8;D3YWH9;Q96EC0;Q9CXW7;D3Z673;D3YUV6	40S ribosomal protein S9	Rps9	14	-0.124458	11.1472
Q545F0;P34884	Macrophage migration inhibitory factor	Mif	6	-0.147804	11.568
Q62086;Q8VDG8	Serum paraoxonase/arylesterase 2	Pon2	5	-0.140566	9.80975
Q6DFW4	Nucleolar protein 58	Nop58	13	-0.125557	10.6738
P56480	ATP synthase subunit beta, mitochondrial	Atp5b	27	-0.154269	12.1356
Q3UFJ3;P35486	Pyruvate dehydrogenase E1 component subunit alpha;Pyruvate dehydrogenase E1 component subunit alpha, somatic form, mitochondrial	Pdha1	17	-0.167191	10.5936
Q9D0J2;Q4FK74;Q9D3D9;Q9DCZ0;D3Z7S4	ATP synthase subunit delta, mitochondrial	Atp5d	4	-0.139131	10.4466
Q544H0;Q3THA0;Q9Z1D1	Eukaryotic translation initiation factor 3 subunit G	Eif3g	8	-0.0978269	9.95483
Q5EBQ6;P51410;G3UW34;D3Z629;Q5M9J5;D3YZT0;S4R1R7	60S ribosomal protein L9	Rpl9	9	-0.129866	10.9054
Q9JM14;A2A9X5	5(3)-deoxyribonucleotidase, cytosolic type	Nt5c	5	-0.108413	10.3775
Q4FZE6;P62082;F6SVV1;J3QJZ3	40S ribosomal protein S7	Rps7;Gm9493	8	-0.12814	11.1436
P57784;G5E883;Q8BSH5	U2 small nuclear ribonucleoprotein A	Snrpa1	7	-0.128968	10.036
Q9D186;Q3KNM9;B1ASQ2;Q9DCZ4	Apolipoprotein O	Apoo	5	-0.14483	9.50241
Q5BLJ9;P61358;Q9CSM4;A2A4Q0;E9PV49	60S ribosomal protein L27	Rpl27	5	-0.113505	10.8662
Q99JI4;Q8C1T2	26S proteasome non-ATPase regulatory subunit 6	Psmd6	18	-0.142883	10.5529
Q3UX28;Q3TCV4;P63030;D3YWY6;D3Z5S0;E9Q0V4;D3Z786;Q9D6B6	Mitochondrial pyruvate carrier 1	Mpc1	3	-0.146116	9.40802
E9Q4K7;Q6A029;F8VQ75;Q9EQW7;O35063;A2AKI2;Q3V3Y9;Q8VI89;E9Q9B0;Q6A011;E7FLY0;O35071;B1AVY7;Q80TF6		Kif13b	7	-0.14614	9.02206
Q6P6I7;A2AL12;Q5FB19;Q3UZG3;Q8BG05;Q5U3M2;Q58E39;A2AL13	Heterogeneous nuclear ribonucleoprotein A3	Hnrnpa3	14	-0.148401	11.2992
Q8K224	N-acetyltransferase 10	Nat10	6	-0.162004	9.77441
P08752;B2RSH2;P18872-2;Q8JZT4;A2AE32;Q9D7B3;Q543S2;B2RVZ3;A2AE33;P20612;P18872;Q3V3I2;P50149;Q61018;Q9JJ21;A2A610;A2AE31;Q8C040;Q8BSY7;Q9WUC0;D3Z2M7;Q8BHK8;F6QPU5;Q3TY78;Q66L47;Q8CGK7	Guanine nucleotide-binding protein G(i) subunit alpha-2	Gnai2	11	-0.160458	10.0663
Q8C298;E9Q179;Q8C5Q4	G-rich sequence factor 1	Grsf1	3	-0.268096	9.629
Q99N96;Q9D3F3;Q9CUL8	39S ribosomal protein L1, mitochondrial	Mrpl1	6	-0.15109	9.31994
Q8VDC3;P28271;Q811J3	Cytoplasmic aconitate hydratase	aco1;Aco1	22	-0.14294	10.5323
Q99L04;Q3TVU9	Dehydrogenase/reductase SDR family member 1	Dhrs1	16	-0.106591	10.4561
Q924Z4;D3Z4M2;D3YTM0;D3Z0Z2	Ceramide synthase 2	Cers2	3	-0.0687723	9.74622
Q9QWG7;Q9QWG7-2	Sulfotransferase family cytosolic 1B member 1	Sult1b1	12	-0.0756351	10.501
G3X9U9;Q9CQ92;D3YZ32	Mitochondrial fission 1 protein	Fis1	4	-0.159085	9.78045
Q9DC85;Q8BQV7;Q6ZWX1;O55142	60S ribosomal protein L35a	Rpl35a	4	-0.136522	10.401
Q5BLJ7;P62301;Q921R2	40S ribosomal protein S13	Rps13	7	-0.130122	11.221
P70460	Vasodilator-stimulated phosphoprotein	Vasp	8	-0.116914	9.82336
Q8VC49	Interferon alpha-inducible protein 27-like protein 2B	Ifi27l2b	3	-0.154287	9.32044
F8WJ41;Q5M9M4;P62245;D3Z712;D3YVB4	40S ribosomal protein S15a	Rps15a	5	-0.142394	10.888
Q3UC02;Q9DB79;P62281;Q9D0P6;Q9CW75	40S ribosomal protein S11	Rps11	12	-0.12456	10.9686
Q9R1C7-2;Q9R1C7;A0PJI0	Pre-mRNA-processing factor 40 homolog A	Prpf40a	6	-0.181673	9.89065
Q3U4U6;P80318;E9Q133;Q3U0I3;Q3UJP4;F6Q609;Q3TBM6;Q9R1U1;F6ZVG8	T-complex protein 1 subunit gamma	Cct3	29	-0.166065	11.2465
Q564F4;Q3UJZ8;Q3TII0;P80315;G5E839;G3UYW5;G3UXF3;G3UXG2	T-complex protein 1 subunit delta	Cct4	24	-0.168803	11.135
O55137;Q99L15;B2RTE4;Q32Q92-2;Q32Q92;Q91YQ6;Q14DI6;Q8BWN8	Acyl-coenzyme A thioesterase 1	Acot1	12	-0.13367	10.4316
Q564E8;Q9D8E6;Q9CSM5;Q5ZEY2	60S ribosomal protein L4	Rpl4	19	-0.133015	11.389
E9PUD2;Q8K1M6-3;Q8K1M6-2;Q8K1M6;Q3U4P3;Q8K1M6-4;Q8K1M6-5	Dynamin-1-like protein	Dnm1l	17	-0.163174	10.5097
Q8VIJ6;Q3TZL2;Q810V5;Q9Z1Q0;Q7TMH7	Splicing factor, proline- and glutamine-rich	Sfpq	22	-0.186737	10.9402
Q4FJK0;Q9CQ62	2,4-dienoyl-CoA reductase, mitochondrial	Decr1	9	-0.135891	10.482
F8WJK8;Q3U9V1;Q3U8D2;Q99L47;Q3U3N7;Q3TGW8;E9Q1V0;E9Q1X9	Hsc70-interacting protein	St13	9	-0.164229	10.4527
P62830;A2A6F8	60S ribosomal protein L23	Rpl23	7	-0.141983	10.9872
Q68FC6;Q6ZQL4	WD repeat-containing protein 43	Wdr43	4	-0.157949	9.30484
Q8BTJ1;Q543K5;Q3ULZ3;Q99K85;Q3U6K9;E9Q6P1;Q99JU9	Phosphoserine aminotransferase	Psat1	17	-0.179867	11.0528
Q9JHI5	Isovaleryl-CoA dehydrogenase, mitochondrial	Ivd	8	-0.174579	9.77751
P97450;E9QAD6;Q812D0	ATP synthase-coupling factor 6, mitochondrial	Atp5j	5	-0.155649	10.2975
E9QAS4;E9QAS5;Q5DTP7;Q6PDQ2;Q99JM0;Q3U582;Q8BM83;E9PYU4;E9PYL1;A2A8L1;F6WR45;Q6ZQB2;Q3UFM8;F7C528;E9Q614;B1AR17;Q8BL30;Q8K0T3;Q3ULG0;Q4QQN1	Chromodomain-helicase-DNA-binding protein 4	Chd4	18	-0.154344	10.3969
Q6P1A9;Q5EBG5;Q58ET1;Q80UT7;P12970;L7N202;D3YVE6;D3YXT4;D3YU93;F6U2H0;F6YI27;F6ZVW4;F6TIC7;F6VBB8;Q8CDE3;F6SSI5	60S ribosomal protein L7a	Rpl7a	18	-0.142272	11.1631
Q58EU6;Q3U850;P47962;Q3TKR5;Q3THE1;D3YYV8	60S ribosomal protein L5	Rpl5	10	-0.144982	10.8374
Q8BK46;P14685;Q3ULJ5;Q3U5M8;F7B7L8	26S proteasome non-ATPase regulatory subunit 3	Psmd3	24	-0.149692	10.6119
B2RT97;Q9WVJ2;E9Q5I9;E9Q0U1;F6ZQQ3;F6PXS6;E9PY93	26S proteasome non-ATPase regulatory subunit 13	Psmd13	20	-0.177691	10.5301
P62717;Q3THJ0;Q05CK2;F6YJW4	60S ribosomal protein L18a	Rpl18a	7	-0.12966	10.7278
Q6ZWZ7;Q6PHZ1;Q505B1;Q80V08;Q9CPR4;B2RY53	60S ribosomal protein L17	Rpl17	7	-0.132902	10.8206
Q9DBN7;P42125	Enoyl-CoA delta isomerase 1, mitochondrial	Eci1	9	-0.1502	10.68
Q9D7P1;Q9CY61;Q5M9M7;Q3TIF8;Q9CQK2;P62849-2;P62849-3;P62849;Q9DCA4	40S ribosomal protein S24	Rps24	4	-0.122011	10.6372
Q8BJ64;Q8BIU1;Q8BY20	Choline dehydrogenase, mitochondrial	Chdh	10	-0.161021	9.82227
Q8BH24;Q14B57	Transmembrane 9 superfamily member 4	Tm9sf4	5	-0.2091	9.48404
Q3TXV1;Q3TKV1;Q3TIP0;Q8VDM4;Q3TI61;Q3U9Y8;Q3TW71;Q3TWL6;Q80V77;J3KMQ2;Q99JX8;Q9CRK7;E9Q2S8	26S proteasome non-ATPase regulatory subunit 2	Psmd2;Gm5422	24	-0.177948	10.8443
Q58E59;Q9D554	Splicing factor 3A subunit 3	Sf3a3	6	-0.193642	9.86308
P29788	Vitronectin	Vtn	4	-0.165553	9.39242
Q9CQM8;O09167;Q4VA28;D3YX47;D3Z4H7	60S ribosomal protein L21	Rpl21	6	-0.149797	10.6438
Q545Q2;Q64310;Q3U7E6;E0CXD9;F7CH13	Surfeit locus protein 4	Surf4	5	-0.202865	10.4373
G8JL74;G3UXA6;Q8BHD7-2;Q8BHD7;G3UZ01;G3UY95;Q8C5Q1;G3UXZ8	Polypyrimidine tract-binding protein 3	Ptbp3	10	-0.14708	10.2306
Q497E9;P62242;Q5M9L9;Q3UJU6;Q9CQW4;Q3UA25;Q9CRJ5	40S ribosomal protein S8	Rps8	12	-0.153367	11.1178
Q3U4G8;B1AVH4;Q8C0P5;B1AVH5;Q8BLN0;Q8R0L6;Q3U8R5;Q6NVB7	Coronin;Coronin-2A	Coro2a	7	-0.116777	9.94188
Q0VGU9;Q3UXT6;Q3U313;Q8VH51-3;Q8VH51-2;Q8VH51;F7AA45;E9Q8F0;Q3UZ51;B7ZD61;B7ZD63	RNA-binding protein 39	Rbm39	11	-0.226684	10.2078
Q3TX38;Q3TTN3;J3QPE8;Q5EBQ0;J3QMG3;Q60931;Q3UFA8	Voltage-dependent anion-selective channel protein 3	Vdac3	7	-0.164543	10.6675
Q4VAA9;Q8BP48;Q6ZQJ2;Q8R0B2	Methionine aminopeptidase 1;Methionine aminopeptidase	Metap1;mKIAA0094	5	-0.182582	10.2812
Q3UJS0;P62918;Q3THC7;Q9Z237	60S ribosomal protein L8	Rpl8	10	-0.122067	10.7845
Q4FZH7;P84089;G3UW85;Q9DA82;Q9D9P6;Q9D2S9	Enhancer of rudimentary homolog	Erh	4	-0.169827	10.1176
Q3THA6;Q8BL97-3;Q8BL97-4;Q8BL97-2;Q8BL97	Serine/arginine-rich splicing factor 7	Srsf7	4	-0.22439	10.2367
Q58EU3;Q3TXS9;P25444;Q3TXR5;Q3TL20;Q3UB36;D3Z659;D3YVC1;Q3TLE5;Q3TI78;D3YWJ3;L7N240;Q9DC49;J3QMG5;E9Q1N8;F6YTZ4;J3QM94;L7N453;O89072;Q3V2B9;D3Z536	40S ribosomal protein S2	Rps2;Gm5786;Gm18025;Gm6576	14	-0.127071	11.1753
Q3U8Y7;Q3TKG4;O88685;A2AGN7;Q3THI5;Q3TKC2;B7ZCF1;Q8BUP7;Q3UD94;F6Q2E3	26S protease regulatory subunit 6A	Psmc3	17	-0.172339	10.6029
Q3TI40;Q3TI19;O88441;Q8C454;Q2M4G1	Metaxin-2	Mtx2	4	-0.172939	9.81257
Q8BP47	Asparagine--tRNA ligase, cytoplasmic	Nars	18	-0.167659	10.929
E9PWV3;Q505N6;F6RQA2;F6Q8A4;Q810V8;P18653;Q3TIM6;G3UZI3;Q3UFZ5;Q810Z3;Q8CHM5;Q7TPD5;Q9WUT3;B1AXN8;Q3V226;A2CEE6;A2CEE5;E9PUP0;A2CEE7;E9QK39;Q7TPS0-2;Q7TPS0-3;Q7TPS0;F6UG16;B2GVN8;A2CEE8;B1B0X1;Q3URY8;E9Q6Q5;E9Q6G0;E9Q4Q9;E9Q1M8;E9Q8S5;B1AST8;B1AST7;E9QLW6;E9Q1Q1;E9PWX8;E9QPR4;Q8C0P0-2;Q8C0P0;Q811L6-2;Q3U214;Q9R1L5;Q60592;Q811L6	Ribosomal protein S6 kinase;Ribosomal protein S6 kinase alpha-1	Rps6ka1	24	-0.157333	10.5646
Q5M9N8;Q3UBI6;P14148;Q3TK73;F6XI62	60S ribosomal protein L7	Rpl7	17	-0.121896	11.3187
P28651	Carbonic anhydrase-related protein	Ca8	3	-0.173639	9.47176
Q9WVL0	Maleylacetoacetate isomerase	Gstz1	4	-0.174137	9.79764
Q5M9N6;Q4VAF2;Q3U8M3;P61514;Q9CYW3;Q3TLC1	60S ribosomal protein L37a	Rpl37a	3	-0.116823	9.95614
Q3U9G9;Q811V7	Lamin-B receptor	Lbr	12	-0.163325	10.3689
Q497N1;P62855	40S ribosomal protein S26	Rps26	3	-0.132805	10.5642
Q3TQK8;P52019;Q3TSS7	Squalene monooxygenase	Sqle	8	-0.1417	9.70647
Q99KP6;Q4ADG5;Q99KP6-2;J3QNL8;Q99KP6-3	Pre-mRNA-processing factor 19	Prpf19	13	-0.205729	10.4929
A4FUU4;Q64FW2;H3BJ51;H3BKK1;F7CW61	All-trans-retinol 13,14-reductase	Retsat	6	-0.124249	10.0433
Q6A0D1;Q9CRD2	ER membrane protein complex subunit 2	Emc2	7	-0.176833	9.18839
P08003	Protein disulfide-isomerase A4	Pdia4	20	-0.180694	10.6191
Q14AF6;P62317;D3Z5N9	Small nuclear ribonucleoprotein Sm D2	Snrpd2;Gm5449	8	-0.155132	10.3035
B7ZN52;E9PYI7;F6VG99;Q6ZQ32;E9PYF4;A0T1J8;F6TFN2;Q3UPW3		Lmo7	5	-0.178224	8.75626
Q3U9D1;O88512;Q3UHW6;D6RFT7	AP-1 complex subunit gamma-like 2	Ap1g2	6	-0.178388	9.55506
Q3UB90;Q3UB67;Q3UB15;Q3U9L3;P27659;Q3T9U9;Q99N25;Q9CQ09;Q5U470;E9PWZ3	60S ribosomal protein L3	Rpl3	18	-0.163892	11.1671
Q14AQ1;P62334;Q8QZS9	26S protease regulatory subunit 10B	Psmc6	17	-0.185599	10.7105
E9PYI8;Q9JMA1;Q80UN0;Q3TC32	Ubiquitin carboxyl-terminal hydrolase;Ubiquitin carboxyl-terminal hydrolase 14	Usp14	13	-0.225274	10.1842
Q542X7;P80314;Q9JJD8	T-complex protein 1 subunit beta	Cct2	28	-0.20268	11.3293
Q9CWJ9;B0LAC5	Bifunctional purine biosynthesis protein PURH;Phosphoribosylaminoimidazolecarboxamide formyltransferase;IMP cyclohydrolase	Atic	27	-0.190504	10.9332
Q3TDN8;Q8R164	Valacyclovir hydrolase	Bphl	5	-0.181174	9.40998
Q9WVA3	Mitotic checkpoint protein BUB3	Bub3	8	-0.18085	9.85246
Q4VAG4;P67984	60S ribosomal protein L22	Rpl22	4	-0.17886	10.7867
G3UXT7;Q8CFQ9;Q564D0;Q3USY4;Q3UK30;P56959;F6QCI0;Q3TLE4;Q8BQ46;G3UZD2;Q91VQ2	RNA-binding protein FUS	Fus	5	-0.192899	10.3005
Q3UJS2;P35550;Q80WS3	rRNA 2-O-methyltransferase fibrillarin	Fbl	13	-0.179956	10.7517
E9Q405;K3W4L0;B2RRE2;E9QAX2;Q9JMH9-5;Q9JMH9-7;Q9JMH9-2;Q9JMH9-4;Q9JMH9-1;Q9JMH9;Q9JMH9-6;E9QA74;Q6PER1	Unconventional myosin-XVIIIa	Myo18a	5	-0.0374897	9.48652
E9QB02;Q68FL6;F6W0G8	Methionine--tRNA ligase, cytoplasmic	Mars	17	-0.165791	10.4542
Q569X4;Q3TUN5;P54775;Q8BKU2;Q3TJ97;Q3TFA5;Q3UBF0;Q52L53	26S protease regulatory subunit 6B	Psmc4	16	-0.188344	10.3956
Q3UL22;Q6A0F1;P42932;Q9WVS5;Q8BVY8;Q3UKQ2;H3BL49;Q9CS06;Q9CRW7;H3BJB6;H3BLL1;H3BKG2;H3BKR8	T-complex protein 1 subunit theta	Cct8;Cctq	28	-0.194294	11.2423
Q3U518;O08795;O08795-2;Q3TWG2	Glucosidase 2 subunit beta	Prkcsh	14	-0.192773	10.604
Q80Y09;Q9WU78;Q9WU78-3;Q6ZPS9;Q9WU78-2	Programmed cell death 6-interacting protein	Pdcd6ip	19	-0.195777	10.5251
Q564F3;Q3UAC2;D3Z6C3;P97351;Q3U5P8;Q9D1S3;Q3UJU5;D3Z7W7	40S ribosomal protein S3a	Rps3a1;Rps3a	12	-0.157737	11.0636
Q9D8B3	Charged multivesicular body protein 4b	Chmp4b	5	-0.142138	9.69429
Q8BRD3;Q02819;H3BK79;Q3TCI1;D3Z7D7;D3Z1N1	Nucleobindin-1	Nucb1	13	-0.168894	10.439
Q3U4T9;Q3TVX7;O09117-2;D6RFU9;O09117	Synaptophysin-like protein 1	Sypl;Sypl1	5	-0.207932	9.97623
Q3UIB5;Q99LB2;Q9DCL1;Q9D2U3	Dehydrogenase/reductase SDR family member 4	Dhrs4	10	-0.195326	10.7446
I7HLV2;Q3THJ6;Q6ZWV3;P86048;B7FAU6;O89059	60S ribosomal protein L10;60S ribosomal protein L10-like	Rpl10;Rpl10l	9	-0.16946	10.8544
B9EHN0;Q02053;P31254;Q61341	Ubiquitin-like modifier-activating enzyme 1	Uba1	37	-0.202521	11.2136
P62274	40S ribosomal protein S29	Rps29	3	-0.12753	9.91821
Q3UME9;Q3U026;Q80UM7;Q3U950;Q3U8P9	Mannosyl-oligosaccharide glucosidase	Mogs	9	-0.246339	10.1687
Q544R1;Q3UYN1;Q9Z2Y8;Q80ZV3;Q6P8V7	Proline synthase co-transcribed bacterial homolog protein	Prosc	3	-0.189793	9.63167
Q8BMA6;A2AAN2;Q8K258	Signal recognition particle subunit SRP68	Srp68	8	-0.203429	9.84818
Q3UKJ7;Q3UKJ7-2	WD40 repeat-containing protein SMU1;WD40 repeat-containing protein SMU1, N-terminally processed	Smu1	5	-0.243508	9.80293
Q3UUZ9;Q8VHB5;F6XXU0;Q3TLN7;A1ECK8;Q8VHB5-2	Carbonic anhydrase 9	Car9;Ca9	4	-0.172332	10.1746
Q5M8Q0;Q3U7D2;E9QAZ2;Q9CZM2;B8JKK2;E9Q1X1	Ribosomal protein L15;60S ribosomal protein L15	Rpl15;Gm10020	11	-0.174388	10.8983
P97429;Q7TMN7;D3Z0S1;F7ANV6;Q8BSL2;S4R1F2;Q9R0V2	Annexin A4;Annexin	Anxa4	22	-0.186701	11.6824
Q9CZD3	Glycine--tRNA ligase	Gars	20	-0.184192	10.6111
D3Z0S6;Q9CXX7;Q62189;D6RI83;F8VQ88	U1 small nuclear ribonucleoprotein A	Snrpa	5	-0.202471	10.0211
Q14AI7;O88544;Q3TIJ1;F6QTS1;D3Z1R9;D3YV99	COP9 signalosome complex subunit 4	Cops4	9	-0.194635	9.87537
Q8BT09;Q5BLK1;P62754;Q3TL53	40S ribosomal protein S6	Rps6	4	-0.150389	10.8805
Q5NTY0;Q3TK61;P63037;B1AXY1;B1AXX9;B1AXY0	DnaJ homolog subfamily A member 1	Dnaja1	6	-0.230043	10.0949
Q3UDG2;Q3U6U7;P32921-2;Q4FJZ4;P32921	Tryptophan--tRNA ligase, cytoplasmic;T1-TrpRS;T2-TrpRS	Wars	11	-0.207523	10.2613
Q3U6A2;Q8C2Q3;E9QL13;Q8C2Q3-2;Q62019;J3QN51;J3QPT3;B0LM42;F7BGR7	RNA-binding protein 14	Rbm14	17	-0.245351	10.0214
O55111;Q8BK55;Q8VCE3;Q811I1	Desmoglein-2	Dsg2	10	-0.249258	9.62575
A2AU61;Q3U3F6;Q3TGD3;A2AU62;Q64012-2;Q64012;A2AU60	RNA-binding protein Raly	Raly	7	-0.182941	10.0943
Q4KL76;Q64433;Q9JI95	10 kDa heat shock protein, mitochondrial	Hspe1;Cpn10-rs1	8	-0.217055	11.1768
Q9CQU0	Thioredoxin domain-containing protein 12	Txndc12	3	-0.199249	9.54882
A0AUN0;Q4G0C0;G3X928;Q6NZC7	SEC23-interacting protein	Sec23ip	4	-0.199322	8.90673
Q545F8;Q545X8;Q3UXQ6;P62702;Q3V1Z5	40S ribosomal protein S4;40S ribosomal protein S4, X isoform	Rps4x;Rps4l	17	-0.180388	11.2685
Q5BL18;Q4FJT0;Q3TTX0;Q6ZQ61;Q8K310;Q3TZN1;Q9R0U5;Q3UFN8	Matrin-3	Matr3	19	-0.199353	10.6548
Q61753;F6ZSB7;Q8C5X4	D-3-phosphoglycerate dehydrogenase	Phgdh	16	-0.203124	10.8393
Q6ZPX7;Q6P9R2	Serine/threonine-protein kinase OSR1	mKIAA1101;Oxsr1	6	-0.183162	10.0062
Q8VDP6	CDP-diacylglycerol--inositol 3-phosphatidyltransferase	Cdipt	4	-0.166518	9.54033
Q9CWZ3-2;Q9CWZ3	RNA-binding protein 8A	Rbm8a	4	-0.182331	9.73607
Q3TW74;Q922D8;Q3UZH3;Q8BXX7;Q8BY49	C-1-tetrahydrofolate synthase, cytoplasmic;Methylenetetrahydrofolate dehydrogenase;Methenyltetrahydrofolate cyclohydrolase;Formyltetrahydrofolate synthetase;C-1-tetrahydrofolate synthase, cytoplasmic, N-terminally processed	Mthfd1	36	-0.21271	10.9611
Q9DBH5	Vesicular integral-membrane protein VIP36	Lman2	8	-0.126084	9.48498
Q3U8F7;Q3U3C2;Q9Z0J0;Q3TXQ4	Epididymal secretory protein E1	Npc2	3	-0.247383	9.61507
E9QMV2;C6EQJ5;Q4KML4	Costars family protein ABRACL	Abracl	3	-0.229559	10.3074
G3X8Y3;Q80UM3;E9PZ53;Q9DBB4;Q8K2S4	N-alpha-acetyltransferase 15, NatA auxiliary subunit	Naa15	10	-0.124919	9.63622
Q8BHB9;E0CY42	Chloride intracellular channel protein 6	Clic6	8	-0.213538	9.45796
Q9CXW2	28S ribosomal protein S22, mitochondrial	Mrps22	6	-0.322566	9.79835
P11983;P11983-2;F2Z483;Q6LBL9;Q62291;Q9QZ34;Q62289;Q9QZ36;Q9QZ35;Q62290;Q9QZ33	T-complex protein 1 subunit alpha	Tcp1	30	-0.226418	11.084
Q60972	Histone-binding protein RBBP4	Rbbp4	14	-0.240064	10.5203
Q8R010;Q8R3V2	Aminoacyl tRNA synthase complex-interacting multifunctional protein 2	Aimp2	6	-0.190238	10.0345
Q9CWU9	Nucleoporin Nup37	Nup37	3	-0.206428	9.18752
P43274;I7HFT9;Q07133	Histone H1,4	Hist1h1e	7	-0.201461	11.3457
Q3U9X2;O35900;Q9ES84;O35901;Q9EP83	U6 snRNA-associated Sm-like protein LSm2	Lsm2	4	-0.188993	9.86961
Q3TL79;Q8BK64	Activator of 90 kDa heat shock protein ATPase homolog 1	Ahsa1	11	-0.189077	10.1565
Q3TQR3;P59325;Q8BVV6;Q05CM5;Q05CY6;Q3TT65;Q6PHA6;Q05C65;Q05CH7	Eukaryotic translation initiation factor 5	Eif5	10	-0.242069	10.4574
Q3UIG8;Q9JIF0-2;D3Z0A2;Q8C2D7;Q3TPF5;Q80WB1;Q80WV6;Q9JIF0-3;Q9JIF0;F8WH01;D3Z3N0;Q9CX58;Q6PAK3	Protein arginine N-methyltransferase 1	Prmt1	12	-0.233437	10.3275
Q91VM5;Q9WV02;A2AFI3;Q9WV02-2;A2AFI4;S4R1F6;Q9DAE2	RNA binding motif protein, X-linked-like-1;RNA-binding motif protein, X chromosome;RNA-binding motif protein, X chromosome, N-terminally processed	Rbmxl1;Rbmx	10	-0.22715	10.3634
Q8BJY1;F7BA91;Q921U5	26S proteasome non-ATPase regulatory subunit 5	Psmd5	8	-0.232754	9.93155
Q497I3;Q05816;Q3TLH6	Fatty acid-binding protein, epidermal	Fabp5	5	-0.258883	9.49963
O35114;Q3TCS7	Lysosome membrane protein 2	Scarb2	5	-0.207692	9.72507
Q3TFA9;Q9JHJ0;Q8C3Z3;Q9JKK7-3;Q9JKK7;P49813	Tropomodulin-3	Tmod3	8	-0.212987	10.0597
P63242;Q8BGY2;J3QPS8;Q8VHU9	Eukaryotic translation initiation factor 5A-1;Eukaryotic translation initiation factor 5A-2	Eif5a;Eif5a2	11	-0.200146	11.1115
Q80W39;Q3UJB0;Q3UBH2;Q3UAI4;Q3UQU5;Q9CS24;Q8BL33		Sf3b2	10	-0.257706	9.95791
Q9DBS5;Q99JQ9	Kinesin light chain 4	Klc4	6	-0.213543	9.5118
Q80ZP8;Q3TMX5;A8C1V1;Q9CXI5;F6USD5;F6T4L3;E0CXA8;F7C1S6	Mesencephalic astrocyte-derived neurotrophic factor	Manf	5	-0.128182	9.69241
P61327;Q9CQL1;G3UZW7;G3UYI5	Protein mago nashi homolog;Protein mago nashi homolog 2	Magoh;Magohb	6	-0.182624	9.98747
F6TBV1;F6WHL0;A2ADH1;Q9CQY5-2;Q9CQY5-3;Q9CQY5	Magnesium transporter protein 1	Magt1	4	-0.21424	9.54043
Q8C1X9;Q3U737;O35639;Q3TLP4;Q3TFK4;Q3TET3	Annexin;Annexin A3	Anxa3	13	-0.149509	10.4598
Q8BUM1;Q544R5;Q921F2;Q8R0B4;Q8BLD4;Q6VYI5;Q6VYI4;Q05C33;C9DT14;D2KPZ5	TAR DNA-binding protein 43	Tardbp	12	-0.240427	10.9211
Q3ULW0;P62827;Q14AA6;A6H622;Q61820	GTP-binding nuclear protein Ran	Ran;1700009N14Rik	11	-0.229045	11.1411
Q4G0B8;E9QKZ2;Q91YE6;E0CY46;F6TLX3;Q69ZP1;E0CXB2;F6UT58	Importin-9	Ipo9	6	-0.169618	9.38975
Q80X90;Q3T9V9	Filamin-B	Flnb	87	-0.213002	11.2488
Q3TMC5;Q3TF87;Q922B2;Q8BK18;Q3UJQ3;Q8BJY7	Aspartate--tRNA ligase, cytoplasmic	Dars	23	-0.204517	10.7889
Q7TSZ3;Q8BMJ2;Q6ZPT2;Q99JK2;Q9CQM4	Leucine--tRNA ligase, cytoplasmic	Lars	29	-0.21674	10.5831
P60335;Q9DB01;Q8BP63;P57724	Poly(rC)-binding protein 1	Pcbp1	15	-0.222778	11.0915
E9QPI5;Q6A026;Q8VDS0	Sister chromatid cohesion protein PDS5 homolog A	Pds5a	10	-0.248493	9.91757
Q52KG9;Q3TIX8;Q3TI05;P80317;Q3TW97;Q3TI62;E9QPA6;Q8VEI1	T-complex protein 1 subunit zeta	Cct6a	21	-0.237774	11.0146
Q8BYU6;E9PWW2;F6YC07;Q921T2-3;Q921T2-2;Q921T2	Torsin-1A-interacting protein 2	Tor1aip2	3	-0.222212	9.22034
Q8CD23;Q3TL52;P09405;Q3TGR3;Q3TT41;Q8CE30;Q9CT46	Nucleolin	Ncl	25	-0.235248	11.4332
P34022;Q3U6M5;H7BX22;O08846	Ran-specific GTPase-activating protein	Ranbp1	7	-0.20896	10.4419
Q4FZL1;Q5F2A7;Q3TFG3;P60843;Q3UXC2;Q3TGK7;Q3TLL6;Q3U8I0;Q78WR5;Q3TSJ4;Q99LR0	Eukaryotic initiation factor 4A-I	Eif4a1	24	-0.245408	11.4444
Q8C0D5;D3Z1V3	Elongation factor Tu GTP-binding domain-containing protein 1	Eftud1	10	-0.0308989	9.63673
Q9D172	ES1 protein homolog, mitochondrial	D10Jhu81e	8	-0.217128	10.0804
G5E8G6;G3X9Y9;P21271;P21271-3;Q6PER8;D3YZ62;D3Z4J3;Q99104	Unconventional myosin-Vb	Myo5b	5	-0.230059	9.43054
P80316;E0CZA1	T-complex protein 1 subunit epsilon	Cct5	28	-0.242167	11.1678
A2RS68;Q62376;Q9CR32;Q6ZWP0;Q7TT81;Q62376-2;Q99LY5	U1 small nuclear ribonucleoprotein 70 kDa	Snrnp70	9	-0.259406	9.8418
Q8BYA0;Q8CHC0;F6UI15;B1ATU0	Tubulin-specific chaperone D	Tbcd	9	-0.219468	9.54112
Q3U6P5;Q9Z204-2;Q9Z204;Q9Z204-4;Q9Z204-3;Q9Z204-5	Heterogeneous nuclear ribonucleoproteins C1/C2	Hnrnpc	12	-0.232335	10.8405
F8VPX1;E9PXY8;Q6A4J8;Q6A4J8-2;Q6A4J8-3;G3UWR8	Ubiquitin carboxyl-terminal hydrolase;Ubiquitin carboxyl-terminal hydrolase 7	Usp7	8	-0.256385	9.68689
Q91YZ2;Q3UIX8;Q3UGL5;P56546;P56546-2;E9PWQ9;E9Q0T4	C-terminal-binding protein 2	Ctbp2	9	-0.152013	10.0265
Q9EPU4;Q3U1X8	Cleavage and polyadenylation specificity factor subunit 1	Cpsf1	3	-0.232057	8.84218
D3Z1X8;Q3UNN4;Q3UPK0;Q3UMX0;P97496-2;P97496;Q3UZD0;Q3UID0;Q6PDG5-2;Q6PDG5	SWI/SNF complex subunit SMARCC1	Smarcc1	6	-0.323512	9.68396
Q58E49;O09106;D3YYI8	Histone deacetylase;Histone deacetylase 1	Hdac1;Gm10093	10	-0.237718	10.2257
Q3UZL8;A0PJ97;A0JLN1;F8VQC1;E9Q740;Q3UU23;Q9CS54	Signal recognition particle subunit SRP72	Srp72	7	-0.240341	10.3856
G5E8R2;G5E8R1;E9Q456;E9Q450;E9Q448;Q564G1;P58771-2;B7ZNL3;F8WID5;Q8BP43;S4R261		Tpm1	12	-0.212134	10.1441
F6ZV59;G5E8G0;G3X9W0;Q60668-4;Q60668-3;Q60668-2;Q60668;E9Q5B6;F6SHF3;Q3UXC8;Q9D3U4	Heterogeneous nuclear ribonucleoprotein D0	Hnrnpd	6	-0.222787	10.7538
Q91VK1;Q2L4X1;Q3V199;Q3TRM2;Q6PDC5	Basic leucine zipper and W2 domain-containing protein 2	Bzw2	5	-0.164164	9.88909
Q8BK67;A2AWQ2	Protein RCC2	Rcc2	12	-0.194004	10.1224
Q91V38;Q3UAD6;P08113;Q3UBU0;Q3TUD6;Q8CCY5;F7C312;Q8C2R2;Q9CW12	Endoplasmin	Hsp90b1	42	-0.262693	11.5387
D3YWF6;Q7TQI3;D3Z7K0	Ubiquitin thioesterase OTUB1	Otub1	12	-0.250187	10.544
Q99K01-3;Q99K01;Q99K01-2;Q99K01-4;D3YZA7;Q99K01-5	Pyridoxal-dependent decarboxylase domain-containing protein 1	Pdxdc1	16	-0.180906	10.1453
Q8C671;Q62093;Q06477	Serine/arginine-rich splicing factor 2	Srsf2	4	-0.229736	10.2784
D3Z3R1;Q6ZWZ4;Q5M9L1;D3YW41;P47964;D3YX71	60S ribosomal protein L36	Rpl36	5	-0.216262	10.5956
Q641N9;Q52L97;P52293	Importin subunit alpha;Importin subunit alpha-1	Kpna2	4	-0.242084	9.50095
Q8CH18;Q8CH18-3;Q8CH18-2	Cell division cycle and apoptosis regulator protein 1	Ccar1	6	-0.242141	9.6455
B2RVP5;Q3THW5;P0C0S6;Q8R029;Q3TFU6;Q3UA95	Histone H2A;Histone H2A,V;Histone H2A,Z	H2afv;H2afz	4	-0.244464	11.6482
Q505Q1;Q80XR5;P26369;Q922I0;Q3KQM4	Splicing factor U2AF 65 kDa subunit	U2af2	9	-0.242094	10.3213
Q99K91;Q9D0K3;Q4KL82;Q9WUK4	Replication factor C subunit 2	Rfc2	3	-0.243324	9.53763
Q91VC3;E9PV04;A2AFK7	Eukaryotic initiation factor 4A-III;Eukaryotic initiation factor 4A-III, N-terminally processed	Eif4a3;Gm8994	23	-0.245555	10.6085
Q9CXW3	Calcyclin-binding protein	Cacybp	11	-0.260237	10.2255
Q9D0K2;Q3UJQ9;Q3UK61;Q3U9P7;Q9CRF4;A1E285	Succinyl-CoA:3-ketoacid coenzyme A transferase 1, mitochondrial;Succinyl-CoA:3-ketoacid-coenzyme A transferase	Oxct1	15	-0.284835	10.5742
Q5SQB0;Q5U438;Q5SQB7;Q61937;Q9DAY9;Q5SQB5;Q3U536;Q3UDA7;Q8BSZ3;Q5BL09;E9Q5T3	Nucleophosmin	Npm1;Gm5611	10	-0.274494	11.4275
P52503;D3YW32	NADH dehydrogenase [ubiquinone] iron-sulfur protein 6, mitochondrial	Ndufs6	4	-0.256268	10.0289
Q8R238;D3Z0F6	Serine dehydratase-like	Sdsl	7	-0.277865	9.7185
Q4FK85;Q3U607;O89110	Caspase-8;Caspase-8 subunit p18;Caspase-8 subunit p10	Casp8	7	-0.256189	10.0623
O08691;Q8R1Q7	Arginase-2, mitochondrial;Arginase	Arg2	9	-0.243754	10.2494
Q497Z4;Q8BWR8	Rhophilin-2	Rhpn2	6	-0.248899	9.16247
E9PV41;Q5DTQ4;Q3US76;Q6NS79;D3Z074;E9PXV7;O08808;Q05CS5;Q3UX40;Q3U104	Protein diaphanous homolog 1	Diap1;Diaph1	6	-0.274392	9.53825
Q99JB2;A2AG39;F6WI02;A2AG41	Stomatin-like protein 2, mitochondrial	Stoml2	9	-0.258446	10.1109
Q61206;Q8BTA2	Platelet-activating factor acetylhydrolase IB subunit beta	Pafah1b2	4	-0.0554947	10.0048
Q4FK11;Q3TFC2;Q3UM20;Q3TF40;Q99K48;Q3TTV7;Q3TMM5;Q99K48-2;B1AXT0	Non-POU domain-containing octamer-binding protein	Nono	14	-0.281082	10.6083
Q5SVY2;Q3UAJ1;Q3TE63;P17742;Q9CZK9;F8VPN3	Peptidyl-prolyl cis-trans isomerase;Peptidyl-prolyl cis-trans isomerase A;Peptidyl-prolyl cis-trans isomerase A, N-terminally processed	Ppia;mCG_121511	12	-0.25101	11.6916
Q9CS42	Ribose-phosphate pyrophosphokinase 2	Prps2	9	-0.265597	10.1581
Q91WQ9;Q91WQ9-2;E9Q1L1;Q91WQ9-3	Calmodulin-like protein 4	Calml4	5	-0.285639	9.30516
Q3U4W8;P56399;D3YYA5;D3Z4K7	Ubiquitin carboxyl-terminal hydrolase;Ubiquitin carboxyl-terminal hydrolase 5	Usp5	17	-0.230419	10.315
D3YTQ9;Q3UK70;P62843;Q3UXS6	40S ribosomal protein S15	Rps15	4	-0.245451	10.2936
Q9CY29;Q3ULG4;O35226;O35226-2;O35226-5;O35226-4;O35226-3;F7AI87	26S proteasome non-ATPase regulatory subunit 4	Psmd4	6	-0.180093	9.8866
P68368	Tubulin alpha-4A chain	Tuba4a	19	-0.294122	11.8061
Q80TU6;F6RJ39;Q9JIX8-4;Q9JIX8;Q52KR6;B8JJ92;Q7TSL7;B8JJ91;Q9JIX8-3;Q9JIX8-2;Q05D19;B8JJ90;Q3UXT9;F6Q8C0	Apoptotic chromatin condensation inducer in the nucleus	Acin1	7	-0.299018	9.73491
D6RE33;G5E896;Q3UJB9-2;Q3UJB9	Enhancer of mRNA-decapping protein 4	Edc4	5	-0.261154	9.24974
D3YYE1;D3Z7M9;O35381;F6UFG6;Q64G17	Acidic leucine-rich nuclear phosphoprotein 32 family member A	Anp32a	8	-0.295332	10.9124
Q6PDG0;B9EJ54;Q6ZQG1;Q6P9L5;Q3UFI7;E9Q880;Q6P9Y6;Q9D6C1;Q80VE6;B0LAE1		Nup205	22	-0.306802	10.1032
Q8BTS0;Q5U222;Q3V0Z8;Q61656;A1L333;Q3UXW3;S4R1I6;Q9CSD9;B1ARB9;B1ARC0;O35662;B1ARB8;S4R1E3;Q921Y3	Probable ATP-dependent RNA helicase DDX5	Ddx5	29	-0.26977	11.1709
E9Q1T1;Q6PHZ2;E9Q1V9;Q6PHZ2-2;Q6PHZ2-4;Q6PHZ2-5;E9PXV3;E9Q1W0;Q8C8X9;Q8CCM0;O70459;F7A856;F6ZIE1;Q3V1X9;F6RWZ9;Q3TY93;Q5SVI9;Q5SVJ1;Q5SVI3;Q5SVI0;Q5SVI2;Q8BL41;Q68EG2;Q5SVI1;Q5SVJ0;P28652;Q8C4I3;Q80TN1;F8WIS9;Q6ZWS7;P11798;Q923T9-3;Q923T9-2;Q923T9;E9QAJ4;D6RDQ8;E9PYZ8;F6WHR9;Q8BW40	Calcium/calmodulin-dependent protein kinase type II subunit delta	Camk2d	13	-0.301825	10.3831
B2RTM0;P62806;Q61667;Q6B822	Histone H4	Hist2h4;Hist1h4a	11	-0.227149	12.183
Q9CSH0;Q921F4;Q921F4-4;Q3TBR4;Q3UXJ3	Heterogeneous nuclear ribonucleoprotein L-like	Hnrnpll	7	-0.263054	9.71781
O88569;O88569-2;B7ZP22;O88569-3	Heterogeneous nuclear ribonucleoproteins A2/B1	Hnrnpa2b1	18	-0.279113	11.3714
Q4KMM5;Q3TIZ8;Q91XA2;Q3UZG0	Golgi membrane protein 1	Golm1	4	-0.261777	9.2895
Q9JLI8;Q9JLI8-2	Squamous cell carcinoma antigen recognized by T-cells 3	Sart3	4	-0.228715	9.31192
Q8C5J1;Q99PH3;Q8C3C9;Q3U7B5;Q8BQ93;B1AV77;Q99PH4;B1ATI0;P47740;Q3UNF5;B7ZN13;P47739	Aldehyde dehydrogenase;Fatty aldehyde dehydrogenase	Aldh3a2	12	-0.263287	10.5788
Q5I0U7;P48428	Tubulin-specific chaperone A	Tbca	5	-0.264898	9.40993
Q9Z1N5;Q3TB18;G3UXI6	Spliceosome RNA helicase Ddx39b	Ddx39b	18	-0.251761	11.0049
P29452	Caspase-1;Caspase-1 subunit p20;Caspase-1 subunit p10	Casp1	11	-0.198848	10.025
Q9ERK4;E9Q1T9;F6ZEW4;E9QAX7;Q9CSW8;F7D1H9	Exportin-2	Cse1l	31	-0.266359	11.6131
Q8BFY9-2;Q8BFY9;Q3TKD0;J3QMX2;Q3TQW0;Q3TS78	Transportin-1	Tnpo1	14	-0.314387	10.1127
Q4JG03;A2AFQ0;Q7TMY8-3;Q7TMY8;Q7TMY8-4;Q7TMY8-2;Q8BKX3;F6XP90;Q8C0G8;Q3TNP1;F6UYC1;Q9CU76;Q3TMX4	E3 ubiquitin-protein ligase HUWE1	Huwe1	12	-0.29487	9.68335
H3BJ30;H3BJW3;Q6NVF9;H3BKW0;H3BLM9	Cleavage and polyadenylation specificity factor subunit 6	Cpsf6	5	-0.175514	10.0318
Q3UZ17;Q7TNC4-2;Q7TNC4-3;Q7TNC4-4;Q7TNC4;E9Q715;E9PX54;Q3U5L2;Q05CX5;Q3UGK2;D3Z765;Q9CYI4-2;Q05D11;Q3USM3	Putative RNA-binding protein Luc7-like 2	Luc7l2	5	-0.295743	10.0663
Q9CQT1;F8WI95;F6YY88	Methylthioribose-1-phosphate isomerase	Mri1	7	-0.264616	9.85621
P99024;Q80ZV2	Tubulin beta-5 chain	Tubb5	22	-0.302957	12.0715
P27773;F6Q404	Protein disulfide-isomerase A3	Pdia3	30	-0.29563	11.527
Q9CSH3;Q8R2P7	Exosome complex exonuclease RRP44	Dis3	5	-0.272158	8.8712
E9QKA4;A2A8V8;A2A8V9;E9PUK6;Q52KI8-2;Q52KI8;F6T4M4;A2A983;F7BWM1	Serine/arginine repetitive matrix protein 1	Srrm1	3	-0.272261	9.60944
Q3U0J1;B9EJX8;Q9D0W5	Peptidyl-prolyl cis-trans isomerase;Peptidyl-prolyl cis-trans isomerase-like 1	Ppil1	3	-0.223468	9.33161
Q6P5E5;Q1HL32;Q9CW03;Q6PIE1;Q6PFZ4;Q3UNU2;Q3TMK9;Q3US85;Q3TPG9	Structural mainte ce of chromosomes protein 3	Smc3	21	-0.27615	10.0714
B7FAV1;B9EKP5;B7FAU9;Q8BTM8;Q6KAM8;F6XC15;Q3U7N9;Q8BTM8-2;Q4FZG4;Q9JJ37	Filamin-A	Flna	12	-0.273323	9.29916
Q60749;Q9WU01-2;Q9R226;Q9WU01	KH domain-containing, RNA-binding, signal transduction-associated protein 1	Khdrbs1	5	-0.281727	10.0603
Q9WUP7-2;Q9WUP7	Ubiquitin carboxyl-terminal hydrolase isozyme L5	Uchl5	8	-0.284385	9.83061
Q8VCR2-2;A8Y5N4;Q8VCR2	17-beta-hydroxysteroid dehydrogenase 13	Hsd17b13	10	-0.24279	10.1987
Q9Z2X1;J3QMQ5;Q9Z2X1-2;J3QM80;J3QMT0;Q8R582;J3QP45;J3QNH2;J3QMV8	Heterogeneous nuclear ribonucleoprotein F;Heterogeneous nuclear ribonucleoprotein F, N-terminally processed	Hnrnpf	16	-0.295164	11.1872
Q9CQ60;Q8CBG6;D3Z4X1;F6X8L5;Q8C6M6	6-phosphogluconolactonase	Pgls	9	-0.295857	10.1711
Q8VDP4	Cell cycle and apoptosis regulator protein 2	Ccar2	11	-0.232682	9.64512
Q8BLN5	Lanosterol synthase	Lss	18	-0.257684	10.4169
Q9JKV1;Q8VCI8;D3YUD8	Proteasomal ubiquitin receptor ADRM1	Adrm1	3	-0.278698	9.37743
E9PWG6;B2RQA7;Q9JK28		Ncapg	6	-0.300984	9.71307
B2RRH9;Q3THK7	GMP synthase [glutamine-hydrolyzing]	Gmps	13	-0.297887	10.1409
Q3TLU0;A2ABY3;Q540F5;Q3USD5;Q922E4;Q9CTB5	Ethanolamine-phosphate cytidylyltransferase	Pcyt2	5	-0.250947	9.67835
O70152;A2BDX2;F8WII3	Dolichol-phosphate mannosyltransferase subunit 1	Dpm1	7	-0.136179	9.67137
Q9CXS4;F6SS03;Q9CXS4-2	Centromere protein V	Cenpv	8	-0.250251	10.1906
Q505L1;Q3TF62;Q9Z2N8;D3YVN1;F8WI57;Q99MR0	Actin-like protein 6A	Actl6a	9	-0.341753	10.0214
Q8VI75;Q5U4C5;D6RES6	Importin-4	Ipo4	6	-0.283938	9.48324
A2AW05;Q05DR5;Q08943;Q08943-2	FACT complex subunit SSRP1	Ssrp1	11	-0.296048	10.2538
Q14AZ9;Q8BGC4;Q3UY81;Q8R0Z8	Zinc-binding alcohol dehydrogenase domain-containing protein 2	Zadh2	6	-0.290182	9.62421
Q9D6F9	Tubulin beta-4A chain	Tubb4a	20	-0.329755	11.2173
Q8BMD8;Q8R225	Calcium-binding mitochondrial carrier protein SCaMC-1	Slc25a24	10	-0.296351	9.91393
F8WJG3;P62996;Q5PR75	Transformer-2 protein homolog beta	Tra2b	8	-0.317626	9.67076
Q9D8S5;O35326;Q5U448	Serine/arginine-rich splicing factor 5	Srsf5	5	-0.316827	9.56909
Q9CW46;Q9CW46-2	Ribonucleoprotein PTB-binding 1	Raver1	6	-0.367168	9.52299
Q9R190;Q3UDZ8;Q3TZP3;H3BLE1;M1VQI8;M1V1V1;Q3UKM9;Q3U3A7;E9Q794;A4FTZ3;Q6ZPV1;Q3TY62;Q3UII8;M1VB37;M1VHG3;F8WHY8;M1VHG6;Q2KHS8;E9PX23;M1VHG1;M1VMF6;Q924K8-2;Q924K8;Q8K4B0	Metastasis-associated protein MTA2	Mta2	8	-0.297893	9.55302
Q9Z0U1	Tight junction protein ZO-2	Tjp2	23	-0.286026	10.5066
Q8BKZ9;A2AWH7;A2AWH8	Pyruvate dehydrogenase protein X component, mitochondrial	Pdhx	3	-0.300752	9.25988
Q3TJG6;Q9R0Q7;D3Z7C6;Q9CRH1	Prostaglandin E synthase 3	Ptges3	6	-0.263748	10.9017
Q3TN10;Q3U2V0;Q3U2B5;F8WJD4;Q80X82;Q3TA76;S4R2Q3	Symplekin	Sympk	7	-0.294721	9.40882
Q4FJX5;Q3UIQ5;O88455	7-dehydrocholesterol reductase	Dhcr7	3	-0.289349	9.72979
O08583;O08583-2;Q9JJW6-2;Q4KL64;G3X9I4;D9J342;Q9JJW6	THO complex subunit 4;Aly/REF export factor 2	Alyref;Alyref2	5	-0.269309	10.2482
Q8BU30;Q3UWS7;Q99LT1;E9Q866;G8DYL3;G8DYH0;G8DYE4;F6Q6R1;G8DYK7;G8DYH7;G8DYK0	Isoleucine--tRNA ligase, cytoplasmic	Iars	33	-0.309013	10.6466
Q9EQH2;Q8C9W5;Q8CA64;Q8C4S7	Endoplasmic reticulum aminopeptidase 1	Erap1	8	-0.314088	9.80523
Q8BM84;Q3UFF9;P70372;Q8BVF8;Q8BW03;Q8BTQ1;Q3TT05	ELAV-like protein 1	Elavl1	11	-0.282343	10.5675
Q3THB3;Q9D0E1-2;Q9D0E1;Q570Z0;Q3TW40;B8JK33;Q3TL61;B8JK32;Q3TQ66;F7C9U3;Q3UCL9	Heterogeneous nuclear ribonucleoprotein M	Hnrnpm	32	-0.301483	11.0622
Q8BVQ0;A0MNP4;Q9ERF3;Q8BKW0;D6RJ72;D6RDC7	WD repeat-containing protein 61;WD repeat-containing protein 61, N-terminally processed	Wdr61	3	-0.299631	9.69841
Q3U7F3;Q3TIK8;Q5EBP8;Q3UK83;P49312;J3QK72;Q3TFB1;P49312-2;B7ZWG9	Heterogeneous nuclear ribonucleoprotein A1;Heterogeneous nuclear ribonucleoprotein A1, N-terminally processed	Hnrnpa1	12	-0.331168	10.9911
Q9CT37;Q99KG1;Q3UZI0;Q3UKV5;Q8VHM5;Q3UMT8;Q3U8W9;F7B5B5;A2AW41;G3UXU5;S4R1E9;Q8BL32		Hnrnpr	10	-0.318835	10.1557
E9Q557;E9PZW0;Q8BP77;Q9CV95	Desmoplakin	Dsp	55	-0.312202	10.7634
B2RY56;S4R2B0;Q8BU35;S4R2J1;S4R2A4	RNA-binding protein 25	Rbm25	7	-0.300863	9.44641
Q3V3W7;Q8BH61;Q3TDG1;Q3TC79;Q3TBF3;Q3TQH1	Coagulation factor XIII A chain	F13a1	6	-0.302004	9.56797
B2RSN3;Q9CWF2;Q7TMM9;Q99J49;CON__ENSEMBL:ENSBTAP00000025008;A2AQ07;Q62363;G3UZR1	Tubulin beta-2B chain;Tubulin beta-2A chain	Tubb2b;Tubb2a	19	-0.341264	10.762
P70698;Q3TPP2	CTP synthase 1	Ctps1	8	-0.335184	9.94735
Q3TN93;Q3T992;Q66K07;Q8R317-2;Q8R317;Q9QZM0;Q3V2J6;Q99NB8	Ubiquilin-1	Ubqln1	6	-0.305097	9.89554
Q9QXT0	Protein canopy homolog 2	Cnpy2	8	-0.285391	10.2783
Q8BGJ5;Q3T984;Q922I7;Q5RJV5;Q3UBR5;Q6NZB8;Q8K144;Q8CB58;Q3TQW3;Q80T07;Q8R509;P17225;Q8C2R5;E9QMW9;Q923A7;F7AXP1;E9Q0W3;F7DCW4;E9Q279;F7C521;Q9CX77	Polypyrimidine tract-binding protein 1	Ptbp1	17	-0.297516	11.2153
Q6IRU2	Tropomyosin alpha-4 chain	Tpm4	11	-0.324044	10.4481
J3QK23;Q62150;Q99M28-2;Q99M28	RNA-binding protein with serine-rich domain 1	Gm9825;Rnps1	4	-0.33027	9.63015
Q3TFP0;Q3UDH7;Q3UA07;Q3UXS8;Q3UYX6;Q9R0U0-3;Q9R0U0-2;Q9R0U0;Q8CF51;A3KG57	Serine/arginine-rich splicing factor 10	Srsf10	3	-0.329003	9.81065
A2RT28;Q499X9	Methionine--tRNA ligase, mitochondrial	2002-03-01	3	-0.0845516	9.63044
O35295;Q8BQK8;Q3UTJ8	Transcriptional activator protein Pur-beta	Purb	5	-0.353303	9.06397
Q922B1	O-acetyl-ADP-ribose deacetylase MACROD1	Macrod1	6	-0.277413	10.0297
Q8CC06;Q6PEE8;Q80ZI8;Q61739-2;Q61739;Q8BR82;F6VSK8;Q3TWK2;Q8BNH0	Integrin alpha-6;Integrin alpha-6 heavy chain;Integrin alpha-6 light chain	Itga6	5	-0.314517	9.317
E9Q7H6;Q3UQ84;Q3TP97;Q922A3	Threonine--tRNA ligase, mitochondrial	Tars2	4	-0.314755	9.38694
Q3TTF6;H3BKU1;Q8BIX1;G3UWS4;Q7TNP2;H3BIV7;H3BLE7;H3BLQ0	Serine/threonine-protein phosphatase 2A 65 kDa regulatory subunit A beta isoform	Ppp2r1b	8	-0.295695	9.60416
F6V084;Q8VBT0	Thioredoxin-related transmembrane protein 1	Tmx1	4	-0.273613	9.44383
Q9D6G1;Q544Z3;Q80XR6;Q3TMZ8;Q20BD0;Q99020;Q8CIR3	Heterogeneous nuclear ribonucleoprotein A/B	Hnrnpab	9	-0.32128	10.9179
Q3TDM2;Q3UH04;B1AW58;Q8BW96-2;Q8BW96-3;Q8BW96;Q3TDH8;Q8BJA6;Q3UY68;Q91YS8	Calcium/calmodulin-dependent protein kinase type 1D	Camk1d	3	-0.319766	9.21267
Q569W4;Q3TZ45;Q69Z91;Q99NB1;Q99KM8	Acetyl-coenzyme A synthetase;Acetyl-coenzyme A synthetase 2-like, mitochondrial	Acss1	13	-0.300512	9.88384
G3X956;Q920B9	FACT complex subunit SPT16	Supt16;Supt16h	13	-0.319093	10.1881
Q3UF30;Q3TC45;P08207	Protein S100-A10	S100a10	3	-0.314452	9.9401
Q9JJ44;Q9CQ43;Q8VCG1		Dut	5	-0.323409	9.47427
Q3U8R9;Q3UNH3;Q8CDN6;Q3UBF4	Thioredoxin-like protein 1	Txnl1	11	-0.32297	10.3788
Q14C24;Q9D883;G3UW94;E9Q5Y2;E9PUZ3;E9Q1I7;Q8BGJ9;E9Q809;F8WH71;E9PXR5;E9Q5J3;E9PWX6;E9PWM2;F7D8X7;E9PWA1	Splicing factor U2AF 35 kDa subunit	U2af1	7	-0.315533	10.1784
Q8C9V6;Q8R0J2;Q9R0Q9;E9PVP3;Q5F2B1;F6XX36;F6ZGG4	Mannose-P-dolichol utilization defect 1 protein	Mpdu1	3	-0.326666	9.56861
Q8BTU4;Q564E6;P32067;Q3TG93;Q9CYB9;A2AR07;D6RI87;F6SXM5	Lupus La protein homolog	Ssb	19	-0.31218	10.6685
Q91ZH2;Q542J9;P17918;J3QQ26;Q9CZD6	Proliferating cell nuclear antigen	Pcna	11	-0.33879	10.8672
Q3US15;Q9R1J0;Q7TPY3;Q8VE30	Sterol-4-alpha-carboxylate 3-dehydrogenase, decarboxylating	Nsdhl	16	-0.337472	10.7037
Q3ULH5;Q8VEK3;G3XA10;O88568;Q3TXW2;Q3TWN5;Q3TVV6;Q8C290;Q3TGN5;Q3TS50;Q9R205	Heterogeneous nuclear ribonucleoprotein U	Hnrnpu	32	-0.334205	11.2934
Q8CIN4;Q811J8;Q5DTJ2;Q8K0Z3;B1GX80;B1GX81;Q61036-2;Q61036;Q8BGF1;Q8BVX1;A3KGC3;A3KGC4;A3KGC5	Serine/threonine-protein kinase PAK 2;PAK-2p27;PAK-2p34	Pak2	9	-0.282927	9.91694
Q3URF5;Q9D338;Q6P8U3	39S ribosomal protein L19, mitochondrial	Mrpl19	4	-0.278222	9.74143
Q9DAR7;Q3TBW9	m7GpppX diphosphatase	Dcps	3	-0.334143	9.45915
Q8R5H1-5;Q8R5H1-2;Q8R5H1	Ubiquitin carboxyl-terminal hydrolase 15	Usp15	4	-0.351001	9.38475
Q9CX86	Heterogeneous nuclear ribonucleoprotein A0	Hnrnpa0	5	-0.332755	10.7732
Q3UAT9;Q3U9N8;P24547;Q3UPJ2;O89058;E0CXK0	Inosine-5-monophosphate dehydrogenase;Inosine-5-monophosphate dehydrogenase 2	Impdh2	21	-0.41043	10.6364
P70349;B0R1E3	Histidine triad nucleotide-binding protein 1	Hint1	7	-0.329287	10.4319
P30416;F6S2D5;D6RDE2;F7CAT1;Q8CBS1	Peptidyl-prolyl cis-trans isomerase FKBP4;Peptidyl-prolyl cis-trans isomerase FKBP4, N-terminally processed;Peptidyl-prolyl cis-trans isomerase	Fkbp4	22	-0.367411	10.6295
P26645;Q05BL6	Myristoylated alanine-rich C-kinase substrate	Marcks	5	-0.380652	9.61905
A2RSB1;B7ZNL2;Q8C1W9;Q78ZA7	Nucleosome assembly protein 1-like 4	Nap1l4	7	-0.346649	10.1562
Q6XMP4;Q3UD67;Q3TZ32;Q8BGQ7;Q6PDM7;Q8R346	Alanine--tRNA ligase, cytoplasmic	Aars	20	-0.357442	10.4292
P14733;Q8C553	Lamin-B1	Lmnb1	32	-0.357449	10.9356
Q99JW7;P11440;D3Z2T9;Q8R4A4;E9Q9E4;E9PZX7;Q8BP21;Q545C3;Q0VDL5;Q0VBK8;Q8C411;Q8BN81;Q6NVF8;I6L9D3;E3W997;E9PVC7;Q3TM24;Q91WP4;Q543G3;Q3UPI3;Q99J95-3;P30285;Q99J95-2;Q64261;O35495-3;Q99J95;O35495-2;Q8K0D0-2;Q3V3A1-3;Q3V3A1;Q04735-2;O35495;Q04735;Q8K0D0;Q14AX6-2;Q69ZA1-2;Q14AX6-3;Q14AX6;Q69ZA1	Cyclin-dependent kinase 1	Cdk1	9	-0.383439	9.94396
H7BX95;Q6PDM2;Q6PDM2-3;Q6PDM2-2;F7AI47;F6QXN3	Serine/arginine-rich splicing factor 1	Srsf1	12	-0.347152	10.4677
Q9CPV4;E9Q197;Q9CPV4-2;Q9CPV4-3;F6ZTG3;Q7TMP4;E9Q055;E9Q2R6	Glyoxalase domain-containing protein 4	Glod4	11	-0.327329	10.5374
Q8BTI8-3;Q8BTI8;Q8BTI8-2;Q05CY4;Q05BN4	Serine/arginine repetitive matrix protein 2	Srrm2	9	-0.409369	9.39229
Q811L7;Q8C2Q7;O35737;Q3TNG9;D3Z6Y3;D3YWT1;D3Z3N4	Heterogeneous nuclear ribonucleoprotein H;Heterogeneous nuclear ribonucleoprotein H, N-terminally processed	Hnrnph1	10	-0.371531	10.4194
Q8CDZ5;Q8R0G9	Nuclear pore complex protein Nup133	Nup133	6	-0.358436	9.47494
Q3UM45;F6TGJ2	Protein phosphatase 1 regulatory subunit 7	Ppp1r7	11	-0.349683	10.3203
Q5FWJ9;Q3UDG5;Q3U2X1;Q3TFE2;Q63850;Q3UGJ7;Q3THR9	Nuclear pore glycoprotein p62	Nup62	6	-0.38914	10.0934
G3UYQ2;Q3TDL4;G3UZT6;Q3UF95;Q9Z1R2;Q8HWH4;G3UXT8	Large proline-rich protein BAG6	Bag6	6	-0.337097	9.77354
E9PYX7;E9Q852;E9Q9C3;Q9QZQ1-2;Q9QZQ1;Q3TLN8;D3Z7L2;D3YUD2;F7C3I9	Afadin	Mllt4	6	-0.366812	9.53479
G3UZ26;Q9CWR5;P50431;G3UYY1;G3UZZ9	Serine hydroxymethyltransferase;Serine hydroxymethyltransferase, cytosolic	Shmt1	15	-0.343139	10.5952
Q3UJN2;Q3U1C2;P60122;D3YW60	RuvB-like 1	Ruvbl1	15	-0.396036	10.5941
Q9DBP1;Q921K3;Q3UJV5;Q3TWW8;Q8BKL0	Serine/arginine-rich splicing factor 6	Srsf6	6	-0.353176	10.0478
P28659-2;P28659-3;P28659;P28659-4	CUGBP Elav-like family member 1	Celf1	4	-0.244933	9.41881
A2AJ72;Q3ULP9;Q3TIX6;F7AM43		Fubp3	5	-0.199338	9.67552
Q3TA75;Q6P5B5;Q9WVR4	Fragile X mental retardation syndrome-related protein 2	Fxr2	5	-0.374169	9.4835
Q3U781;Q9D6W4;P84104-2;P84104;A2A4X6	Serine/arginine-rich splicing factor 3	Srsf3	5	-0.37196	10.5478
Q6PGB6-2;Q6PGB6;Q6PGB6-4;Q6PGB6-3;Q6PGB6-5	N-alpha-acetyltransferase 50	Naa50	5	-0.374767	9.25998
Q7TNV0;Q9CVL7;Q3U4W4;E9Q8Y1;D3YVJ6;Q3UR53	Protein DEK	Dek	8	-0.391576	10.0775
Q3V3R1	Monofunctional C1-tetrahydrofolate synthase, mitochondrial	Mthfd1l	18	-0.39404	10.2975
Q8BZN7;Q569Z6;Q91VL2;F6YSQ2;Q8R353;Q8BV76	Thyroid hormone receptor-associated protein 3	Thrap3	6	-0.386313	9.91378
Q3TSZ0;Q3UR37;F8WI22;Q3UDL9;Q8K019-3;Q8K019-2;Q8K019;Q05C67;Q3TRC6	Bcl-2-associated transcription factor 1	Bclaf1	5	-0.40604	9.40123
Q64511;Q8BRY5;Q3TR62;F6V2E8;F6U5K2;F6XX57	DNA topoisomerase 2-beta	Top2b	22	-0.368044	10.1286
G5E924;Q8R081;Q3UMT7;G3UY38;Q9CVU5;Q8BI42;G3UY56	Heterogeneous nuclear ribonucleoprotein L	Hnrnpl	14	-0.379904	10.9059
Q3UXP2;Q3TXT7;Q9WTM5;D3YXQ8	RuvB-like 2	Ruvbl2	17	-0.393592	10.3741
Q9CSU0-3;Q9CSU0-2;Q9CSU0;Q8VDS4;F7DAY5;F6YB25	Regulation of nuclear pre-mRNA domain-containing protein 1B;Regulation of nuclear pre-mRNA domain-containing protein 1A	Rprd1b;Rprd1a	4	-0.386565	9.62037
F2WWK6;F2WWK5;Q9Z0R9	Fatty acid desaturase 2	Fads2	3	-0.386883	9.30081
Q6PDI5-2;Q6PDI5;A2ALV7;A2ALV6;Q8C9Q5;A2ALW1;A2ALV8;Q8C2Z1;A2ALV9	Proteasome-associated protein ECM29 homolog	Ecm29;AI314180	20	-0.415362	10.202
Q99JW5;Q8CG12	Epithelial cell adhesion molecule	Epcam	8	-0.394604	10.8821
Q04750;Q3ULF5;Q3TSR2;Q6LBJ1;Q3TPX7;Q3TUS4;Q569Q5	DNA topoisomerase 1	Top1	16	-0.450127	9.76112
Q3TED3;Q3V117;Q91V92;Q3UEA1;Q8VDM8;Q3TS02;Q3UVY4;Q99K05;Q6P063	ATP-citrate synthase	Acly	35	-0.401219	10.7772
O54962	Barrier-to-autointegration factor;Barrier-to-autointegration factor, N-terminally processed	Banf1	6	-0.339011	10.8932
Q3UPH1	Protein PRRC1	Prrc1	5	0.249155	9.68565
Q0P6B2;Q3TUE1;Q3UUU2;Q91WJ8;Q91WJ8-2;Q3TIS5	Far upstream element-binding protein 1	Fubp1	11	-0.404182	9.90477
Q69ZP4;Q8C4Y3;F6SWS9	Negative elongation factor B	Nelfb	4	-0.400617	9.41374
Q3UBU9;Q62446	Peptidyl-prolyl cis-trans isomerase;Peptidyl-prolyl cis-trans isomerase FKBP3	Fkbp3	6	-0.442828	9.98309
Q499D4;Q3TM67;Q3TI79;Q9ESX5;B7ZCL7;A2AN81;F6YUI5;F6S1S5	H/ACA ribonucleoprotein complex subunit 4	Dkc1	12	-0.359226	10.3791
P09055;Q8BUD1	Integrin beta-1	Itgb1	10	-0.417637	10.1507
Q14B21;Q99N94;Q8CA04;Q3UK02	39S ribosomal protein L9, mitochondrial	Mrpl9	6	-0.404897	9.06982
A0AUV1;A3KPD0;Q8CGP4;B2RVF0;A2AB79;Q8CGP6;Q8R1M2;Q8CGP7;Q8CGP5;Q8BFU2;P22752;F8WIX8;Q149V4;B2RWH3;Q64426;Q64523;Q6GSS7;Q61668;G3UWL7	Histone H2A;Histone H2A type 1-H;Histone H2A,J;Histone H2A type 1-K;Histone H2A type 1-F;Histone H2A type 3;Histone H2A type 1;Histone H2A type 2-C;Histone H2A type 2-A	Hist1h2ah;Hist1h2aa;Hist1h2ad;Hist3h2a;H2afj;Hist1h2ak;Hist1h2af;Hist1h2ab;Hist1h2al;Hist2h2ac;Hist2h2aa1;H2A	4	-0.416318	12.0338
Q8BH04;Q8R3X7;Q3UGF0;Q3UQD8	Phosphoenolpyruvate carboxykinase [GTP], mitochondrial	Pck2	25	-0.445605	10.7816
Q91X78;E9PUH5	Erlin-1	Erlin1	6	-0.407421	9.19485
Q3U9U9;F7CBP1;G3XA17;A0JNY7;Q62448-2;Q62448;Q3URI0	Eukaryotic translation initiation factor 4 gamma 2	Eif4g2	11	-0.430801	10.1462
Q3T9Z2;Q91Z53;D6REG4;B1AXQ0	Glyoxylate reductase/hydroxypyruvate reductase	Grhpr	7	-0.405637	10.1519
Q91Z50;Q8R069;Q8C952;Q3TGH6;Q8C5X6;Q99M86;P39749	Flap endonuclease 1	Fen1	5	-0.285106	9.75758
Q80V79;Q3TZI5;P43247;G3UXD8	DNA mismatch repair protein Msh2	Msh2	7	-0.416077	9.41142
Q9R1T2;Q9R1T2-2	SUMO-activating enzyme subunit 1;SUMO-activating enzyme subunit 1, N-terminally processed	Sae1	10	-0.435901	10.0583
Q9Z1F9;H3BLM2;H3BLR3	SUMO-activating enzyme subunit 2	Uba2	11	-0.429629	9.98399
O09131;D3Z1Q9;Q9D2J1;Q9D2S1;Q8BW12;Q8K2Q2	Glutathione S-transferase omega-1	Gsto1	17	-0.370097	11.1117
Q8K2Z4;Q8K2Z4-2	Condensin complex subunit 1	Ncapd2	6	-0.481635	9.18176
Q8C7F9;Q8C6H4;Q542E4;Q3TWB8;P58021;E9PZ69	Transmembrane 9 superfamily member 2	Tm9sf2	4	-0.486259	9.55479
P70677;Q8BNT4	Caspase-3;Caspase-3 subunit p17;Caspase-3 subunit p12	Casp3	5	-0.401334	10.0415
Q9CQK8;Q4KL71	Small proline-rich protein 2A;Small proline-rich protein 2A3	Sprr2a;Sprr2a3	3	-0.434662	9.61862
P11031	Activated RNA polymerase II transcriptional coactivator p15	Sub1	3	-0.435066	9.2895
B1AU76;B1AU75;Q99MD9;Q99MD9-2;Q3TTH5	Nuclear autoantigenic sperm protein	Nasp	17	-0.450267	10.4043
Q3UYC1;Q99JF5	Diphosphomevalonate decarboxylase	Mvd	4	-0.436791	9.71565
Q9CU62;A0JLM6;S4R179;Q6A0B0;Q7TNG4	Structural mainte ce of chromosomes protein 1A	Smc1a	11	-0.387307	9.72754
E9PXX7;Q3TEE8;Q91W90;Q3UBW8;Q3UWX1	Thioredoxin domain-containing protein 5	Txndc5	11	-0.448999	10.5646
Q9ESP1	Stromal cell-derived factor 2-like protein 1	Sdf2l1	4	-0.322163	9.41707
Q9QZL0;Q3U3Z9;Q8K2Y2;G3X8V8;E9PZP3	Receptor-interacting serine/threonine-protein kinase 3	Ripk3	5	-0.447525	9.39648
Q4VBE8;Q8K265;Q3TQM9	WD repeat-containing protein 18	Wdr18	5	-0.45179	9.33953
Q3UHZ3;Q7TSJ0;P13864;J3QNW0;P13864-2;Q3UPE8;Q3UWN4;Q0VDW2	Cytosine-specific methyltransferase;DNA (cytosine-5)-methyltransferase 1	Dnmt1	11	-0.48399	9.74436
Q9D279	Mitotic interactor and substrate of PLK1	Misp	3	-0.461144	9.15646
Q91ZW3;Q8BVB6;Q05DE7;Q6PGB8;Q6PGB8-2;F6Z6F4;Q3URV3;B2RT32;Q3U0F8	SWI/SNF-related matrix-associated actin-dependent regulator of chromatin subfamily A member 5	Smarca5	14	-0.398271	9.69316
A2BE93;Q5U445;Q3T9S3;Q9EQU5-2;Q9EQU5;A2BE92;Q9EQU5-3	Protein SET	Set;BC085271	7	-0.474073	11.2102
P12382;Q8CD98;Q99K08;P47857;Q1LZL7	ATP-dependent 6-phosphofructokinase, liver type	Pfkl	27	-0.506464	11.226
F8WJI3;Q8R3Q6;E9Q4B5	Coiled-coil domain-containing protein 58	Ccdc58	4	-0.487898	9.27855
Q3U935;Q3U5V2;Q3ULK8;Q5QJQ9;P53996-2;P53996-3;P53996;D3YYF6	Cellular nucleic acid-binding protein	Cnbp	4	-0.514363	9.71507
D3Z061;Q8C7R4	Ubiquitin-like modifier-activating enzyme 6	Uba6	8	-0.516984	9.57514
Q62469;Q8CB84	Integrin alpha-2	Itga2	10	-0.502892	9.621
Q8R2U8;Q8BFP9;Q8BFP4	[Pyruvate dehydrogenase (acetyl-transferring)] kinase isozyme 1, mitochondrial	Pdk1	6	-0.496087	9.83968
Q543N6;P58389;Q8C0E1;A2AWF0;A2AWE9;D6RFC2;B7ZDE0	Serine/threonine-protein phosphatase 2A activator	Ppp2r4	6	-0.55368	9.54766
D3YU12;Q8K2T1;G5E8S7;Q8K2T1-3;Q8K2T1-2	NmrA-like family domain-containing protein 1	Nmral1	4	-0.504468	9.60705
Q545K5;O89086;Q8BG13;Q5RJV3;S4R2M6	Putative RNA-binding protein 3	Rbm3	6	-0.54404	10.4679
Q3U868;Q921K2;Q3TX36;Q3TM68;Q3TIV3;Q3UJ03;Q3TF18;P11103;P11103-2;Q3UX06	Poly [ADP-ribose] polymerase 1	Parp1	17	-0.449865	9.86395
Q80Y35;E9Q7G0;Q3TH77;Q3UNM2;F6ZQA3;Q91W16		Numa1	25	-0.519564	10.0317
Q3TX26;P97822-2;P97822;E9Q5H2;E9PZF5;E9Q0X5;E9Q2G1	Acidic leucine-rich nuclear phosphoprotein 32 family member E	Anp32e	7	-0.5058	10.5667
Q5EBP9;Q62318;Q3UDN8;Q62318-2	Transcription intermediary factor 1-beta	Trim28	23	-0.545375	10.814
Q91XH5;G3UXX3;Q64105;G3UZ79;F6SZQ1	Sepiapterin reductase	Spr	10	-0.526042	10.3746
Q3ULS2;Q8CG48;B1AWH6;Q3TT08	Structural mainte ce of chromosomes protein;Structural mainte ce of chromosomes protein 2	Smc2	5	-0.545782	9.54153
Q6P069-2;Q6P069	Sorcin	Sri	8	-0.495239	10.2442
Q3TNH0;Q3UR33;Q3U7B3;Q61029-3;Q61029;Q3U955;Q61029-2;Q61029-4;Q78WP6;Q61033-2;Q3TXQ1	Lamina-associated polypeptide 2, isoforms beta/delta/epsilon/gamma;Lamina-associated polypeptide 2, isoforms alpha/zeta	Tmpo	12	-0.455856	10.5501
Q9CRA4;D3Z458;D3YTN3	Methylsterol monooxygenase 1	Msmo1	5	-0.433423	10.0214
D3Y273;D3Y272;F8VQC9;I1VGT5;I1VGT4;J9RDH0;J9S4N6;J9RZB2;J7H931;J9RV59;Q8BTY2-2;Q8BTY2;H6WZ45;E3UVT8;I1VGT6;H6WZF5;E3UVT9;J9S7F7	Sodium bicarbonate cotransporter 3	Slc4a7	4	-0.509276	9.73427
Q3TND1;P45878;Q3UND3	Peptidyl-prolyl cis-trans isomerase;Peptidyl-prolyl cis-trans isomerase FKBP2	Fkbp2	4	-0.397277	10.0612
Q61823	Programmed cell death protein 4	Pdcd4	14	-0.517905	10.666
P14576;E9PXC0;Q99JZ9;P14576-2	Signal recognition particle 54 kDa protein	Srp54;Srp54c	6	-0.533165	9.46558
Q91VT4;D3Z6C4	Carbonyl reductase family member 4	Cbr4	5	-0.534062	9.18355
Q69ZE2;Q3UD86;Q3TFC0;D3YVL0;E9PW39;P23249;D3YYR1	Putative helicase MOV-10	Mov10	7	-0.561054	9.87355
Q8BQ03;Q52KC3;P49718;Q8C2I9	DNA replication licensing factor MCM5	Mcm5	25	-0.496238	10.547
Q3UCF2;Q6A068;Q05DT4	Cell division cycle 5-like protein	Cdc5l	6	-0.537822	8.88747
Q499K8		Defcr3	3	-0.538365	10.0054
Q8CAY6;G3XA25	Acetyl-CoA acetyltransferase, cytosolic	Acat2	11	-0.529128	10.8999
P58044;G3XA48;H3BLF8;H3BLP1;H3BKD7	Isopentenyl-diphosphate Delta-isomerase 1	Idi1	8	-0.522155	10.7618
Q8K169;Q3UWB9;P17717;Q91WH2;Q8VCN3;D3YXD5;D3YWN0;D3YUP6;Q3UEC9;Q3UEP4;B9EIY3;Q8R084	UDP-glucuronosyltransferase 2B17	Ugt2b5;Ugt2b17;Ugt2b38	9	-0.671623	10.0519
Q3TK27;Q8CI11-2;Q8CI11	Guanine nucleotide-binding protein-like 3	Gnl3	3	-0.549259	9.32617
Q3ULD6;Q3UI57;P25206;Q3UZH2	DNA replication licensing factor MCM3	Mcm3	20	-0.548815	10.6052
Q63886;J7HWK0;Q9R0A4	UDP-glucuronosyltransferase 1-1	Ugt1a1;UGT	12	-0.493416	10.5409
A2AFJ1;Q60973;A2AFI9;Q8C5H3;Q3UJI2;Q3UX53;F6ZLC6;F6U539	Histone-binding protein RBBP7	Rbbp7	13	-0.558819	10.3735
Q6P7V9;E9Q2X6;Q8CG47;Q3U763;Q3UZJ7	Structural mainte ce of chromosomes protein;Structural mainte ce of chromosomes protein 4	Smc4	7	-0.54871	9.33207
Q3UUQ7	GPI inositol-deacylase	Pgap1	15	-0.587713	10.4703
Q8C2N9;P54276;Q9CRH0	DNA mismatch repair protein MSH6;DNA mismatch repair protein Msh6	Msh6	7	-0.534917	9.74751
Q3UK39;Q3UJN1;P97310	DNA replication licensing factor MCM2	Mcm2	16	-0.583637	10.3876
D3YZ09;Q3TKG5;Q9CY66-3;Q9CY66-2;Q9CY66	H/ACA ribonucleoprotein complex subunit 1	Gar1	3	-0.57271	9.61836
Q7TMK9-2;G3UZI2;Q7TMK9;G3V018;G3UZ48;G3UXJ6;G3UWM1;Q3TRV3;G3XA76;G3UY67;G3UYK7	Heterogeneous nuclear ribonucleoprotein Q	Syncrip	17	-0.569913	10.8377
Q3UDI8;Q3U4T8;Q3V122;Q61881;D3Z6N3;D3Z335;D3Z0J6;D3Z2K9	DNA replication licensing factor MCM7	Mcm7	18	-0.59595	10.5982
F8WGU3;Q3US41-4;Q3US41-3;Q3US41-2;Q3US41-5;Q3US41	Epithelial splicing regulatory protein 1	Esrp1	5	-0.581821	9.36331
Q921D5;Q8C1Z0;Q542F4;P49717;Q9D077;Q3UA65;Q5DTS8;Q3UXG9;Q76NI2	DNA replication licensing factor MCM4	Mcm4	21	-0.608214	10.3332
Q3UW32;Q9EST5;Q9EST5-2	Acidic leucine-rich nuclear phosphoprotein 32 family member B	Anp32b	8	-0.600223	10.7617
Q9JL35	High mobility group nucleosome-binding domain-containing protein 5	Hmgn5	4	-0.74641	9.16741
Q8CF81;Q3UGW4;O88696	ATP-dependent Clp protease proteolytic subunit;ATP-dependent Clp protease proteolytic subunit, mitochondrial	Clpp	5	-0.131701	9.54578
E9QAI5;B2RQC6;G3UWN2;B7ZN27;Q6P9L1;E9QAT6;Q7TN13;Q80VF8;Q9CWQ9	CAD protein;Glutamine-dependent carbamoyl-phosphate synthase;Aspartate carbamoyltransferase;Dihydroorotase	Cad	39	-0.645023	10.542
Q8R059;B1AV53;B1AV54	UDP-glucose 4-epimerase	Gale	12	-0.607642	10.695
P51859;E0CXA0;E0CYW7	Hepatoma-derived growth factor	Hdgf	7	-0.597577	9.94274
Q00PI9;Q8BIQ7;Q8BIY6	Heterogeneous nuclear ribonucleoprotein U-like protein 2	Hnrnpul2	21	-0.582331	10.8166
Q61024;Q3TV20;Q3TIA9;D3Z0C2;D3Z028;D3YYR0	Asparagine synthetase [glutamine-hydrolyzing];Asparagine synthetase	Asns	14	-0.625944	10.5877
Q91ZF5;E9PUL3;O88860;Q9QX15;Q8CCM1;Q8C324;Q3UQR1;B7ZN73;Q9R070;Q9EQR4;Q8C9E1;Q3UZ16;Q91Z28		Clca4	20	-0.57122	10.6811
Q9QZ23;D3Z285	NFU1 iron-sulfur cluster scaffold homolog, mitochondrial	Nfu1	3	-0.608814	9.51627
Q544T5;P00375	Dihydrofolate reductase	Dhfr	6	-0.651654	9.90341
Q542I2;P97311;Q3ULG5;Q3UC10;Q8C5L1;REV__Q6P9R4-3	DNA replication licensing factor MCM6	Mcm6	26	-0.633116	10.5281
E9Q7H5;B2RXM2;Q0VG47;J3QNY1;Q8BG05-2;Q6PFA7	Heterogeneous nuclear ribonucleoprotein A3	Gm8991;Gm6793;Hnrnpa3;Gm9242	13	-0.634968	10.0984
Q4FK22;Q69ZP5;Q9DC16;F6SLP4	Endoplasmic reticulum-Golgi intermediate compartment protein 1	Ergic1	7	-0.415878	8.99681
Q3URH5;G3UX35;Q3TKT4;Q3TKT4-2;Q3UHL2;E9QAB8;F2Z4A9;H3BLH0;Q6DIC0;Q7TND4;H3BJK2;Q3UX55;Q8CGJ5;Q8BQ54;Q7TQL1;Q6P8K2;Q8R0K1;Q3UI73;Q9CTU8	Transcription activator BRG1;Probable global transcription activator SNF2L2	Smarca4;Smarca2	5	-0.570154	9.36698
D3YXP6;Q3THA3;Q9D1G2;Q9D1G2-2;Q9D1G2-3	Phosphomevalonate kinase	Pmvk	5	-0.519764	9.37639
Q3TAH3;Q9CPP0	Nucleoplasmin-3	Npm3	4	-0.643839	10.0219
P47968	Ribose-5-phosphate isomerase	Rpia	3	-0.686344	9.49816
Q3TJC2;Q61205;D3Z7E6;D3Z2X5;Q8CA83	Platelet-activating factor acetylhydrolase IB subunit gamma	Pafah1b3	10	-0.688947	10.407
Q3U6T2;Q9QWR8;Q3UZX5	Alpha-N-acetylgalactosaminidase	Naga	5	-0.710085	8.94713
Q61686;D3Z0U2	Chromobox protein homolog 5	Cbx5	7	-0.695721	10.1504
Q6PAR5-2;Q6PAR5-6;Q6PAR5;Q6PAR5-4;F7ADT6;F7ADQ2;Q6PAR5-5;F7ADS7;F6X819	GTPase-activating protein and VPS9 domain-containing protein 1	Gapvd1	4	-0.717145	8.58301
Q8BWQ1	UDP-glucuronosyltransferase 2A3	Ugt2a3	4	-0.592441	9.28892
Q9DCC5;Q32P00;I6L9I7;P23198;D3Z313;D3Z1A9	Chromobox protein homolog 3	Cbx3	7	-0.728296	10.2648
Q3TSU8;Q8R055;Q3U4X8;P37913;D3YUC0;F6RQT5	DNA ligase;DNA ligase 1	Lig1	5	-0.765147	9.51594
Q3UYP2;Q3TVT6;Q9CQF9;Q99JK4;D3Z275;F7CIP8	Prenylcysteine oxidase	Pcyox1	5	-0.697799	9.64203
A2AP78;Q544R9;G5E920;O54879	High mobility group protein B3	Hmgb3;Gm6104	3	-0.77905	9.47069
Q8VDM6-2;Q8VDM6;Q8VDM6-3	Heterogeneous nuclear ribonucleoprotein U-like protein 1	Hnrnpul1	6	-0.70427	9.49185
Q3UAZ7;Q9CT19;Q3U566;P30681	High mobility group protein B2	Hmgb2	9	-0.766013	10.4132
Q8C7C4;Q8BNM0;Q58EV5;Q497Z6;Q3UBK2;P63158;Q8BQ02;Q6P202;Q3UJK0;D3YZ18;D3YVC6;Q8CH24;Q80YZ1	High mobility group protein B1	Hmgb1	10	-0.776907	10.6424
Q3TYJ0;Q9WUD1	STIP1 homology and U box-containing protein 1	Stub1	3	-0.817623	9.16817
Q08288;D3Z5X8;D3Z7N3;D3Z345	Cell growth-regulating nucleolar protein	Lyar	5	-0.557014	9.32936
Q3TT85;H7BX59;Q9WU56-4;Q9WU56-2;Q9WU56-3;Q9WU56;D3YWU8;D3Z092	tRNA pseudouridine synthase;tRNA pseudouridine synthase A, mitochondrial	Pus1	3	-0.827237	9.03595
Q9DBN0;P06728;Q810I7;Q01488	Apolipoprotein A-IV	Apoa4	18	-0.839367	10.8667
D3YYK0;Q8K4F5	Alpha/beta hydrolase domain-containing protein 11	Abhd11	3	-0.731278	9.62248
D3Z1Z8;D3Z5N2;Q545B6;P54227;Q9CYU5;Q9CXQ8;Q8C2H3;Q9DCP3;Q91XT3	Stathmin	Stmn1	4	-0.939413	10.1944
Q920L1	Fatty acid desaturase 1	Fads1	7	-0.673979	9.2656
Q01320;Q8CCE5;Q6PET9;Q3TTG4	DNA topoisomerase 2-alpha	Top2a	19	-0.702058	9.59383
Q8K0C5	Zymogen granule membrane protein 16	Zg16	5	-1.02015	9.66103
E9PVX6;Q61769		Mki67	7	-1.0254	8.87248
Q3V2G1;Q00623;Q58EV2;O09042;O08855	Apolipoprotein A-I;Proapolipoprotein A-I;Truncated apolipoprotein A-I	Apoa1	9	-1.05351	10.056
O88312	Anterior gradient protein 2 homolog	Agr2	7	-1.12095	10.6982
D9J349;B9EK97;O88310;D9J343;F6YSS8;B2RWY7;B7ZNQ5;D9J347;Q80ZA0;D9J346;F6XM55;D9J348	Intelectin-1a	Itln1;Itln6	12	-1.18333	11.4601
L7N451;Q80SU7	Interferon-induced very large GTPase 1	Gvin1	6	-1.40163	9.43605
Q3TEA8-2;Q3TEA8;Q3TEA8-3;A2AM65;Q3B7C1;A2AM63;A2AM69;A2AM70;A2AM62	Heterochromatin protein 1-binding protein 3	Hp1bp3	6	-1.12388	9.4456
Q3V2F1;Q9QZ10;Q9D272	Annexin A10	Anxa10	4	-1.2761	9.71903
Q80Z19;Q9R1L0;Q9WVG0;Q8CIA2;Q0P622;Q0P623;Q17S18	Mucin-2	Muc2	12	-1.48869	9.38207
Q8R1M8	Mucosal pentraxin	Mptx1	6	-2.01432	10.4313
Q3TY66;P16014;Q3UZU8;Q8BP91;Q3UZP2;Q9CTW1	Secretogranin-1;CCB peptide	Chgb	10	-2.37032	9.77333
Q9CVF1;Q3SXG6;P48756	Gastric inhibitory polypeptide	Gip	3	-2.72185	9.11418
Q9CY10;Q9CWS5;Q91VB8;Q8BPF4;Q9CY06;Q9QWJ3;Q61287;A8DUV3;A8DUV1;P01942	Hemoglobin subunit alpha	Hba-a2;Hbat1;Hba	6	-2.93302	9.82757
