# Supplementary material for: A SILAC-Based Method for Quantitative Proteomic Analysis of Intestinal Organoids
Source: Sci Rep. 2016 Nov 30;6:38195. doi: 10.1038/srep38195 (PMC5128881; doi:10.1038/srep38195)
Supplement: Supplementary Table 5 [file srep38195-s6.xls]

## Sheet: Feuil1
Oligonucleotides for qPCR
Gene	Up	Down	Accession
Sis	5'-TCAAGAAATCACAACATTCAATTTACTAG-3'	5'-CTAAAACTTTCTTTGACATTTGAGCAA-3'	NM_001081137.1
Lgr5	5'-CGAGCCTTACAGAGCCTGATACC-3'	5'-TTGCCGTCGTCTTTATTCCATTGG-3'	NM_010195.2
Muc2	5'-GGCCTCACCACCAAGCGTCC-3'	5'-TGGGCTGGCAGGTGGGTTCT-3'	NM_023566
Chgb	5'-CCAGAGCCAGGAAGAATC-3'	5'-CTTCGTAAGAGGACTTGTTG-3'	NM_007694
Reg3β	5'-CAGACCTGGTTTGATGCAGA-3'	5'-AATTCGGGATGTTTGCTGTC-3'	NM_011036.1
